# Supplementary material for: Development of a QSAR model for predicting PPARα activation by PFAS based on human in vitro data of a comprehensive panel of legacy and novel PFAS
Source: Arch Toxicol. 2026 Mar 31;100(5):2047–67. doi: 10.1007/s00204-026-04359-2 (PMC13086658; doi:10.1007/s00204-026-04359-2)
Supplement: Supplementary file 3 — Supplementary Material 3 [file 204_2026_4359_MOESM3_ESM.xlsx]

## Sheet: Sheet1
RowID	DTXSID	Chemical_Name	BMD_predictions [µM]	DoA_leverage	DoA_bounding_box	MW	TPSA	ATSC6c	ATSC5dv	AATS5dv	GATS5p	Ether-Carboxyl Bit	Ether Bit	AD	SMILES
1	DTXSID201023778	8-Methylperfluoro-3,6-dioxa-2,5-dimethyloctanoic acid	0.343793	TRUE	TRUE	442.099	55.76	0.448184	41.0323	30.5484	1.06536	1	0	in	FC(C)(F)C(F)(F)OC(F)(C(F)(F)OC(F)(C(=O)O)C(F)(F)F)C(F)(F)F
2	DTXSID301023719	Methyl 2,3,3,3-tetrafluoro-2-[1,1,2,3,3,3-hexafluoro-2-[(1,1,2-trifluoro-2-propen-1-yl)oxy]propoxy]-propanoate	0.373893	TRUE	TRUE	436.12	44.76	0.236794	28.543	27.5672	1.02672	1	0	in	FC(=C)C(F)(F)OC(F)(C(F)(F)OC(F)(C(=O)OC)C(F)(F)F)C(F)(F)F
3	DTXSID901023729	Methyl perfluoro-2-[2-(3,3,3-trichloropropoxy)propoxy]propanoate	0.387754	TRUE	TRUE	559.461	44.76	-0.066401	29.5609	28.0469	0.698474	1	0	in	FC(F)(C(F)(F)OC(F)(C(F)(F)OC(F)(C(=O)OC)C(F)(F)F)C(F)(F)F)C(Cl)(Cl)Cl
4	DTXSID70896538	Ethyl 2,4,4,5,7,7,8,10,10,11,13,13,14,16,16,17,19,19,20,20,21,21,21-tricosafluoro-2,5,8,11,14,17-hexakis(trifluoromethyl)-3,6,9,12,15,18-hexaoxahenicosan-1-oate	0.612138	TRUE	TRUE	1188.2	81.68	-0.550975	32.6315	32.2388	1.07323	1	0	in	O=C(OCC)C(F)(OC(F)(F)C(F)(OC(F)(F)C(F)(OC(F)(F)C(F)(OC(F)(F)C(F)(OC(F)(F)C(F)(OC(F)(F)C(F)(F)C(F)(F)F)C(F)(F)F)C(F)(F)F)C(F)(F)F)C(F)(F)F)C(F)(F)F)C(F)(F)F
5	DTXSID501023777	5-Methylperfluoro-3-oxa2-methylpentanoic acid	0.660194	TRUE	TRUE	276.079	46.53	0.52554	21.0771	25.8387	1.07318	1	0	in	FC(C)(F)C(F)(F)OC(F)(C(=O)O)C(F)(F)F
6	DTXSID601023720	2,3,3,3-Tetrafluoro-2-(1,1,2,3,3,3-hexafluoro-2-((1,1,2-trifluoro-2-propen-1-yl)oxy)propoxy)propanoic acid	0.667686	TRUE	TRUE	422.093	55.76	0.264127	28	31.1034	0.975715	1	0	in	FC(=C)C(F)(F)OC(F)(C(F)(F)OC(F)(C(=O)O)C(F)(F)F)C(F)(F)F
7	DTXSID501023589	2,3,3,3-Tetrafluoro-2-[(1,1,2-trifluoro-2-propenyl)oxy]-propanoate	1.12308	TRUE	TRUE	256.073	46.53	0.34855	11.8753	26.3333	0.90753	1	0	in	FC(=C)C(F)(F)OC(F)(C(=O)O)C(F)(F)F
8	DTXSID10896638	Ammonium 2,3,3,3-tetrafluoro-2-(nonafluorobutoxy)propanoate	1.18285	TRUE	TRUE	397.087	85.86	-0.194981	60.1837	38.1667	0.899804	1	1	in	[NH4+].FC(F)(C(F)(F)OC(F)(C([O-])=O)C(F)(F)F)C(F)(F)C(F)(F)F
9	DTXSID401035264	2,2-Dichloro-perfluoro-1-butanesulfonic acid	1.34563	TRUE	TRUE	333.008	54.37	0.346404	55.8112	29.2381	1.07144	0	0	in	ClC(Cl)(C(F)(F)S(=O)(=O)O)C(F)(F)C(F)(F)F
10	DTXSID801009441	11:2 Fluorotelomer sulfonic acid	1.50742	TRUE	TRUE	678.201	54.37	-0.00435246	51.4733	29.0588	0.905602	0	0	in	FC(F)(CCS(=O)(=O)O)C(F)(F)C(F)(F)C(F)(F)C(F)(F)C(F)(F)C(F)(F)C(F)(F)C(F)(F)C(F)(F)C(F)(F)F
11	DTXSID501015827	2,3,3,3-Tetrafluoro-2-[1,1,2,3,3,3-hexafluoro-2-(trifluoromethoxy)propoxy]propanoic acid	1.62395	TRUE	TRUE	396.055	55.76	-0.170779	14.16	35.84	0.652562	1	0	in	FC(F)(F)OC(F)(C(F)(F)OC(F)(C(=O)O)C(F)(F)F)C(F)(F)F
12	DTXSID40880242	Perfluoro-2,5,8-trimethyl-3,6,9-trioxadodecanoyl fluoride	1.64174	TRUE	TRUE	664.08	44.76	-0.472905	-4	35.4157	1.05233	1	0	in	FC(F)(OC(F)(C(F)(F)F)C(F)(F)OC(F)(C(F)=O)C(F)(F)F)C(F)(OC(F)(F)C(F)(F)C(F)(F)F)C(F)(F)F
13	DTXSID301035304	2,2-Dichloro-perfluoro-1-heptanesulfonic acid	1.65462	TRUE	TRUE	483.029	54.37	0.0756357	48.6818	28.5833	1.0135	0	0	in	ClC(Cl)(C(F)(F)S(=O)(=O)O)C(F)(F)C(F)(F)C(F)(F)C(F)(F)C(F)(F)F
14	DTXSID40880202	Perfluoro-2-(2-(fluorosulfonyl)ethoxy)propionyl fluoride	1.70846	TRUE	TRUE	346.098	60.44	-0.329355	6.72	33.6296	0.972748	1	0	in	FC(F)(C(F)(F)OC(F)(C(F)=O)C(F)(F)F)S(F)(=O)=O
15	DTXSID40460361	2,2,3,3,4,4-Hexafluoro-4-[(1,1,1,2,3-pentafluoro-3-oxopropan-2-yl)oxy]butanoyl fluoride	1.74264	TRUE	TRUE	360.05	43.37	-0.188926	2.63636	36.7879	0.842024	1	0	in	FC(F)(C(F)(F)OC(F)(C(F)=O)C(F)(F)F)C(F)(F)C(F)=O
16	DTXSID50892578	10:2 Fluorotelomer sulfonic acid	1.89503	TRUE	TRUE	628.194	54.37	-0.00438738	46.808	28.3871	0.901844	0	0	in	FC(F)(CCS(=O)(=O)O)C(F)(F)C(F)(F)C(F)(F)C(F)(F)C(F)(F)C(F)(F)C(F)(F)C(F)(F)C(F)(F)F
17	DTXSID501023739	Perfluoro-2-[2-(2-methoxypropoxy)propoxy]propanoic acid	1.90759	TRUE	TRUE	562.075	64.99	-0.185617	13.6318	35.6173	0.806717	1	0	in	FC(F)(F)OC(F)(C(F)(F)OC(F)(C(F)(F)F)C(F)(F)OC(F)(C(=O)O)C(F)(F)F)C(F)(F)F
18	DTXSID50477844	1H-1,2,4-Triazole, 3-(heptadecafluorooctyl)-5-methyl-	1.93519	TRUE	TRUE	501.14	41.57	-8.59e-05	37.9396	30.5455	1.04377	0	0	in	FC(F)(c1nc(C)[NH]n1)C(F)(F)C(F)(F)C(F)(F)C(F)(F)C(F)(F)C(F)(F)C(F)(F)F
19	DTXSID801034668	14:2 Fluorotelomer sulfate	1.95484	TRUE	TRUE	844.221	63.6	0.104307	53.2727	28.8333	0.91828	0	0	in	O=S(=O)(O)OCCC(F)(F)C(F)(F)C(F)(F)C(F)(F)C(F)(F)C(F)(F)C(F)(F)C(F)(F)C(F)(F)C(F)(F)C(F)(F)C(F)(F)C(F)(F)C(F)(F)F
20	DTXSID00895630	(3,3,4,4,5,5,6,6,7,7,8,8,9,9,10,10,11,11,12,12,12-Henicosafluorododecyl)phosphinic acid	1.99158	TRUE	TRUE	612.11	37.3	-0.00423227	35.6993	27.1828	0.855765	0	0	in	FC(F)(CCP(=O)O)C(F)(F)C(F)(F)C(F)(F)C(F)(F)C(F)(F)C(F)(F)C(F)(F)C(F)(F)C(F)(F)F
21	DTXSID20880402	Perfluoro-2,5,8,11-tetramethyl-3,6,9,12-tetraoxapentadecanoyl fluoride	2.05426	TRUE	TRUE	830.1	53.99	-0.498256	-3	35.375	1.04776	1	0	in	FC(F)(OC(F)(C(F)(F)F)C(F)(F)OC(F)(C(F)(F)F)C(F)(F)OC(F)(C(F)=O)C(F)(F)F)C(F)(OC(F)(F)C(F)(F)C(F)(F)F)C(F)(F)F
22	DTXSID70896639	Ammonium 2,3,3,3-tetrafluoro-2-[(undecafluoropentyl)oxy]propanoate	2.11797	TRUE	TRUE	447.094	85.86	0.317455	53.7565	37.6	1.04019	1	1	in	[NH4+].FC(F)(C(F)(F)OC(F)(C([O-])=O)C(F)(F)F)C(F)(F)C(F)(F)C(F)(F)F
23	DTXSID60880986	Perfluoro(3-chloro-2-[2-(fluorosulfonyl)ethoxy]propanoyl) fluoride	2.13529	TRUE	TRUE	362.553	60.44	-0.292176	-0.705185	29.4815	1.02569	1	0	in	FC(F)(C(F)(F)OC(F)(C(F)=O)C(Cl)(F)F)S(F)(=O)=O
24	DTXSID90460396	1-((Perfluorooctyl)propanoyloxy)pyrrolidine-2,5-dione	2.21259	TRUE	TRUE	589.198	63.68	0.123699	46	23.6222	1.01495	0	0	in	O=C1CCC(=O)N1OC(=O)CCC(F)(F)C(F)(F)C(F)(F)C(F)(F)C(F)(F)C(F)(F)C(F)(F)C(F)(F)F
25	DTXSID80881157	1-(Perfluorofluorooctyl)propane-2,3-diol	2.24895	TRUE	TRUE	494.141	40.46	-0.00739305	31.4069	24.1519	0.957758	0	0	in	FC(F)(CC(O)CO)C(F)(F)C(F)(F)C(F)(F)C(F)(F)C(F)(F)C(F)(F)C(F)(F)F
26	DTXSID30880418	Methylperfluoro-2,5,8-trimethyl-3,6,9-trioxadodecanoic acid	2.25227	TRUE	TRUE	676.116	53.99	-0.482379	-8.10744	30.9706	1.07992	1	0	in	FC(F)(OC(F)(C(F)(F)F)C(F)(F)OC(F)(C(=O)OC)C(F)(F)F)C(F)(OC(F)(F)C(F)(F)C(F)(F)F)C(F)(F)F
27	DTXSID30896514	Methyl 2,3,3,3-tetrafluoro-2-[1,1,2,3,3,3-hexafluoro-2-(heptafluoropropoxy)propoxy]propanoate	2.30096	TRUE	TRUE	510.096	44.76	-0.456951	-15.2111	29.0986	1.09616	1	0	in	FC(F)(C(F)(F)OC(F)(C(F)(F)OC(F)(C(=O)OC)C(F)(F)F)C(F)(F)F)C(F)(F)F
28	DTXSID401034973	3-Chloro-perfluorotetradecanoic acid	2.3223	TRUE	TRUE	730.561	37.3	-0.00136622	35.7531	34.1414	0.970336	0	0	in	ClC(F)(C(F)(F)C(=O)O)C(F)(F)C(F)(F)C(F)(F)C(F)(F)C(F)(F)C(F)(F)C(F)(F)C(F)(F)C(F)(F)C(F)(F)C(F)(F)F
29	DTXSID40863318	8-Fluorosulfonylperfluoro-2,5-dimethyl-3,6-dioxaoctanoyl fluoride	2.32659	TRUE	TRUE	512.118	69.67	-0.344405	7.98864	34.5	0.906131	1	0	in	FC(F)(C(F)(F)OC(F)(C(F)(F)F)C(F)(F)OC(F)(C(F)=O)C(F)(F)F)S(F)(=O)=O
30	DTXSID90382620	3-(Perfluoroheptyl)propanoic acid	2.34917	TRUE	TRUE	442.118	37.3	-0.0168287	29.9375	25.7143	0.942314	0	0	in	FC(F)(CCC(=O)O)C(F)(F)C(F)(F)C(F)(F)C(F)(F)C(F)(F)C(F)(F)F
31	DTXSID301034970	3-Chloro-perfluorotridecanoic acid	2.35546	TRUE	TRUE	680.554	37.3	-0.00137444	35.3667	33.9556	0.969919	0	0	in	ClC(F)(C(F)(F)C(=O)O)C(F)(F)C(F)(F)C(F)(F)C(F)(F)C(F)(F)C(F)(F)C(F)(F)C(F)(F)C(F)(F)C(F)(F)F
32	DTXSID301035742	8:2 fluorotelomer sulfinic acid	2.39299	TRUE	TRUE	512.181	37.3	-0.00756157	30.9388	26.1667	0.889919	0	0	in	FC(F)(CCS(=O)O)C(F)(F)C(F)(F)C(F)(F)C(F)(F)C(F)(F)C(F)(F)C(F)(F)F
33	DTXSID001035250	3-Chloro-perfluorododecanoic acid	2.39836	TRUE	TRUE	630.547	37.3	-0.00146127	34.8732	33.7284	0.969803	0	0	in	ClC(F)(C(F)(F)C(=O)O)C(F)(F)C(F)(F)C(F)(F)C(F)(F)C(F)(F)C(F)(F)C(F)(F)C(F)(F)C(F)(F)F
34	DTXSID201034965	3-Chloro-perfluoroundecanoic acid	2.45427	TRUE	TRUE	580.54	37.3	-0.00198839	34.2322	33.4444	0.970204	0	0	in	ClC(F)(C(F)(F)C(=O)O)C(F)(F)C(F)(F)C(F)(F)C(F)(F)C(F)(F)C(F)(F)C(F)(F)C(F)(F)F
35	DTXSID10930405	1,1,1,3,3,3-Hexafluoropropan-2-yl pyrazine-2-carboxylate	2.50891	TRUE	TRUE	274.12	52.08	0.0426304	33.438	20.1481	1.00158	0	0	in	FC(F)(F)C(OC(=O)c1cnccn1)C(F)(F)F
36	DTXSID80379564	Perfluorotetramethyltetraoxapentadecanoicacidme	2.51281	TRUE	TRUE	842.136	63.22	-0.507731	-4.17284	31.9699	1.071	1	0	in	FC(F)(OC(F)(C(F)(F)F)C(F)(F)OC(F)(C(F)(F)F)C(F)(F)OC(F)(C(=O)OC)C(F)(F)F)C(F)(OC(F)(F)C(F)(F)C(F)(F)F)C(F)(F)F
37	DTXSID801035397	3-Chloro-perfluorodecanoic acid	2.52908	TRUE	TRUE	530.533	37.3	-0.00298363	33.3827	33.0794	0.971493	0	0	in	ClC(F)(C(F)(F)C(=O)O)C(F)(F)C(F)(F)C(F)(F)C(F)(F)C(F)(F)C(F)(F)C(F)(F)F
38	DTXSID001026588	(2Z)‐4,4,5,5,6,6,7,7,8,8,9,9,10,10,10‐Pentadecafluorodec‐2‐enoic acid	2.54782	TRUE	TRUE	440.102	37.3	-0.0146019	31.1289	29.5714	0.943037	0	0	in	FC(F)(/C=C\C(=O)O)C(F)(F)C(F)(F)C(F)(F)C(F)(F)C(F)(F)C(F)(F)F
39	DTXSID30822919	4,4,5,5,6,6,7,7,8,8,9,9,10,10,10-Pentadecafluorodec-2-enoic acid	2.54782	TRUE	TRUE	440.102	37.3	-0.0146019	31.1289	29.5714	0.943037	0	0	in	FC(F)(C=CC(=O)O)C(F)(F)C(F)(F)C(F)(F)C(F)(F)C(F)(F)C(F)(F)F
40	DTXSID701026589	(2E)‐4,4,5,5,6,6,7,7,8,8,9,9,10,10,10‐Pentadecafluorodec‐2‐enoic acid	2.54782	TRUE	TRUE	440.102	37.3	-0.0146019	31.1289	29.5714	0.943037	0	0	in	FC(F)(/C=C/C(=O)O)C(F)(F)C(F)(F)C(F)(F)C(F)(F)C(F)(F)C(F)(F)F
41	DTXSID30880216	Perfluoro-2,5,8,11,14-pentamethyl-3,6,9,12,15-pentaoxaoctadecanoyl fluoride	2.56673	TRUE	TRUE	996.12	63.22	-0.523607	-2	35.351	1.04544	1	0	in	FC(F)(F)C(F)(F)C(F)(F)OC(F)(C(F)(F)OC(F)(C(F)(F)OC(F)(C(F)(F)F)C(F)(F)OC(F)(C(F)(F)F)C(F)(F)OC(F)(C(F)=O)C(F)(F)F)C(F)(F)F)C(F)(F)F
42	DTXSID501035617	3‐Chloro‐perfluorononanoic acid	2.6484	TRUE	TRUE	480.526	37.3	0.00365847	32.2299	32.5926	0.974353	0	0	in	ClC(F)(C(F)(F)C(=O)O)C(F)(F)C(F)(F)C(F)(F)C(F)(F)C(F)(F)C(F)(F)F
43	DTXSID701034534	1-Hydroxy-7:2 fluorotelomer sulfonic acid	2.72164	TRUE	TRUE	494.172	74.6	-0.0142812	50.1769	25.3714	0.882439	0	0	in	FC(F)(CC(O)S(=O)(=O)O)C(F)(F)C(F)(F)C(F)(F)C(F)(F)C(F)(F)C(F)(F)F
44	DTXSID80896089	2,2,3,3,4,4,5,5,6,6,7,7,8,8,9,9,9-Heptadecafluoro-N-(2-hydroxyethyl)nonanamide	2.79214	TRUE	TRUE	507.14	49.33	0.0233535	33.7838	26.7027	1.02011	0	0	in	FC(F)(C(=O)NCCO)C(F)(F)C(F)(F)C(F)(F)C(F)(F)C(F)(F)C(F)(F)C(F)(F)F
45	DTXSID301035647	3‐Chloro‐perfluoroheptanoic acid	2.84689	TRUE	TRUE	380.512	37.3	-0.0752146	28.288	30.8889	0.991694	0	0	in	ClC(F)(C(F)(F)C(=O)O)C(F)(F)C(F)(F)C(F)(F)C(F)(F)F
46	DTXSID201035375	3‐Chloro‐perfluorooctanoic acid	2.87055	TRUE	TRUE	430.519	37.3	0.0365003	30.6196	31.9111	0.980123	0	0	in	ClC(F)(C(F)(F)C(=O)O)C(F)(F)C(F)(F)C(F)(F)C(F)(F)C(F)(F)F
47	DTXSID30880155	Ammonium hexadecafluorononanoate	2.94218	TRUE	TRUE	463.112	76.63	0.000472592	53.8072	34.5882	1.04234	0	0	in	[NH4+].FC(F)(C(F)(F)C([O-])=O)C(F)(F)C(F)(F)C(F)(F)C(F)(F)C(F)(F)C(F)F
48	DTXSID70896533	Methyl 2,4,4,5,7,7,8,10,10,11,13,13,14,16,16,17,17,18,18,18-icosafluoro-2,5,8,11,14-pentakis(trifluoromethyl)-3,6,9,12,15-pentaoxaoctadecan-1-oate	2.95897	TRUE	TRUE	1008.16	72.45	-0.533081	-1.5625	32.5915	1.06536	1	0	in	FC(F)(F)C(F)(F)C(F)(F)OC(F)(C(F)(F)OC(F)(C(F)(F)OC(F)(C(F)(F)F)C(F)(F)OC(F)(C(F)(F)F)C(F)(F)OC(F)(C(=O)OC)C(F)(F)F)C(F)(F)F)C(F)(F)F
49	DTXSID301022711	(2E)-4,4,5,5-tetrafluoropent-2-enoic acid	2.96408	TRUE	TRUE	172.077	37.3	0.188607	23.7289	17.3571	0.881771	0	0	in	FC(F)(/C=C/C(=O)O)C(F)F
50	DTXSID40198839	Ammonium 2,2,3,3,4,4,5,5,6,6,7,7,8,8,9,9,10,10,11,11-icosafluoroundecanoate	2.96778	TRUE	TRUE	563.126	76.63	-2.44e-06	53.8146	34.9565	1.04704	0	0	in	[NH4+].FC(F)(C(F)(F)C([O-])=O)C(F)(F)C(F)(F)C(F)(F)C(F)(F)C(F)(F)C(F)(F)C(F)(F)C(F)F
51	DTXSID90896651	Ammonium perfluoro-6-methylheptanoate	3.00402	TRUE	TRUE	431.095	76.63	-0.122233	54	37.7143	1.03445	0	0	in	[NH4+].FC(F)(C(F)(F)C([O-])=O)C(F)(F)C(F)(F)C(F)(C(F)(F)F)C(F)(F)F
52	DTXSID101035839	{[(Perfluorotetradecyl)sulfonyl]amino}acetic acid	3.01518	TRUE	TRUE	857.22	83.47	-0.0196484	56.1445	31.5267	0.975648	0	0	in	FC(F)(C(F)(F)C(F)(F)C(F)(F)C(F)(F)C(F)(F)C(F)(F)C(F)(F)C(F)(F)C(F)(F)C(F)(F)C(F)(F)C(F)(F)C(F)(F)F)S(=O)(=O)NCC(O)=O
53	DTXSID50834392	(4-Fluorophenyl)(heptadecafluorooctyl)iodanium hydrogen sulfate	3.01868	TRUE	TRUE	738.125	77.43	-0.0685179	46.5859	26.5185	1.07898	0	0	in	FC(F)([I+]c1ccc(F)cc1)C(F)(F)C(F)(F)C(F)(F)C(F)(F)C(F)(F)C(F)(F)C(F)(F)F.[O-]S(=O)(=O)O
54	DTXSID40167989	Ammonium 8-chlorotetradecafluorooctanoate	3.10648	TRUE	TRUE	447.55	76.63	-0.00331397	53.1796	35.0476	1.03546	0	0	in	[NH4+].FC(F)(C(F)(F)C([O-])=O)C(F)(F)C(F)(F)C(F)(F)C(F)(F)C(Cl)(F)F
55	DTXSID201033048	Perfluoro-1-octanesulfinic acid ammonium	3.17567	TRUE	TRUE	501.158	76.63	-0.00129391	54.0557	36.2353	1.01034	0	0	in	[NH4+].FC(F)(C(F)(F)S([O-])=O)C(F)(F)C(F)(F)C(F)(F)C(F)(F)C(F)(F)C(F)(F)F
56	DTXSID101034667	12:2 Fluorotelomer sulfate	3.1856	TRUE	TRUE	744.207	63.6	0.104306	43.511	27.7018	0.911263	0	0	in	O=S(=O)(O)OCCC(F)(F)C(F)(F)C(F)(F)C(F)(F)C(F)(F)C(F)(F)C(F)(F)C(F)(F)C(F)(F)C(F)(F)C(F)(F)C(F)(F)F
57	DTXSID301028719	(-)-Perfluoro(2-propoxypropionic) acid	3.20133	TRUE	TRUE	330.049	46.53	-0.403336	-18.5488	30	1.07416	1	0	in	FC(F)(C(F)(F)O[C@](F)(C(=O)O)C(F)(F)F)C(F)(F)F
58	DTXSID5040839	(+)-Perfluoro(2-propoxypropionic) acid	3.20133	TRUE	TRUE	330.049	46.53	-0.403336	-18.5488	30	1.07416	1	0	in	FC(F)(C(F)(F)O[C@@](F)(C(=O)O)C(F)(F)F)C(F)(F)F
59	DTXSID70880215	Perfluoro-2-methyl-3-oxahexanoic acid	3.20133	TRUE	TRUE	330.049	46.53	-0.403336	-18.5488	30	1.07416	1	0	in	FC(F)(C(F)(F)OC(F)(C(=O)O)C(F)(F)F)C(F)(F)F
60	DTXSID00884509	Perfluoro-2,5,8,11,14,17-hexamethyl-3,6,9,12,15,18-hexaoxaheneicosanoyl fluoride	3.20517	TRUE	TRUE	1162.14	72.45	-0.548957	-1	35.3352	1.04408	1	0	in	FC(=O)C(F)(OC(F)(F)C(F)(OC(F)(F)C(F)(OC(F)(F)C(F)(OC(F)(F)C(F)(OC(F)(F)C(F)(OC(F)(F)C(F)(F)C(F)(F)F)C(F)(F)F)C(F)(F)F)C(F)(F)F)C(F)(F)F)C(F)(F)F)C(F)(F)F
61	DTXSID8037708	Ammonium perfluorooctanoate	3.26623	TRUE	TRUE	431.095	76.63	-0.0117328	54	37.7143	1.03445	0	0	in	[NH4+].FC(F)(C(F)(F)C([O-])=O)C(F)(F)C(F)(F)C(F)(F)C(F)(F)C(F)(F)F
62	DTXSID401035838	{[(Perfluorotridecyl)sulfonyl]amino}acetic acid	3.27123	TRUE	TRUE	807.213	83.47	-0.0196484	54.3892	31.1967	0.976093	0	0	in	FC(F)(C(F)(F)C(F)(F)C(F)(F)C(F)(F)C(F)(F)C(F)(F)C(F)(F)C(F)(F)C(F)(F)C(F)(F)C(F)(F)C(F)(F)F)S(=O)(=O)NCC(O)=O
63	DTXSID80528474	Perfluoro-2-(perfluoromethoxy)propanoic acid	3.28454	TRUE	TRUE	230.035	46.53	-0.127797	4.33778	35.3684	0.157714	1	0	in	FC(F)(F)C(F)(OC(F)(F)F)C(=O)O
64	DTXSID00829253	(E)-1-[(1,1,2,2,3,3,4,4,4-Nonafluorobutane-1-sulfonyl)oxy]-1-oxo-2-phenyl-1lambda~5~-diazene	3.29686	TRUE	TRUE	420.209	81.8	0.322887	53.1581	23.4348	0.948355	0	0	in	FC(F)(F)C(F)(F)C(F)(F)C(F)(F)S(=O)(=O)O[N+](/[O-])=N/c1ccccc1
65	DTXSID601036468	3-(Perfluorooctyl)‐1‐[(2‐hydroxyacetyl)sulfanyl]propan‐1‐one	3.30637	TRUE	TRUE	566.229	54.37	-0.153935	29.798	22.8	0.939452	0	0	in	OCC(=O)SC(=O)CCC(F)(F)C(F)(F)C(F)(F)C(F)(F)C(F)(F)C(F)(F)C(F)(F)C(F)(F)F
66	DTXSID60880209	Ammonium perfluoroheptanoate	3.30713	TRUE	TRUE	381.088	76.63	-0.0346882	54.0741	38.1818	1.01674	0	0	in	[NH4+].FC(F)(C(F)(F)C([O-])=O)C(F)(F)C(F)(F)C(F)(F)C(F)(F)F
67	DTXSID60892600	2‐[2-(Perfluorohexyl)ethylsulfanyl]acetic acid	3.35122	TRUE	TRUE	438.205	37.3	-0.255407	14.7344	17.375	0.908438	0	0	in	FC(F)(CCSCC(O)=O)C(F)(F)C(F)(F)C(F)(F)C(F)(F)C(F)(F)F
68	DTXSID20880205	Ammonium perfluorononanoate	3.39883	TRUE	TRUE	481.102	76.63	-0.00180356	53.0579	37.4118	1.04205	0	0	in	[NH4+].FC(F)(C(F)(F)C([O-])=O)C(F)(F)C(F)(F)C(F)(F)C(F)(F)C(F)(F)C(F)(F)F
69	DTXSID90880196	Ammonium perfluoro(7-methyloctanoate)	3.42073	TRUE	TRUE	481.102	76.63	0.0066795	53.0579	37.4118	1.04205	0	0	in	[NH4+].FC(F)(C(F)(F)C([O-])=O)C(F)(F)C(F)(F)C(F)(F)C(F)(C(F)(F)F)C(F)(F)F
70	DTXSID30893003	1H, 1H, 2H, 2H-[1,2-13C2] Perfluorooctyldihydrogen phosphate	3.44908	TRUE	TRUE	446.065	66.76	0.197828	40.2588	19.1746	0.855026	0	0	in	O=P(O)(O)O[13CH2][13CH2]C(F)(F)C(F)(F)C(F)(F)C(F)(F)C(F)(F)C(F)(F)F
71	DTXSID90558000	6:2 Fluorotelomer phosphate monoester	3.44908	TRUE	TRUE	444.08	66.76	0.197828	40.2588	19.1746	0.855026	0	0	in	O=P(O)(O)OCCC(F)(F)C(F)(F)C(F)(F)C(F)(F)C(F)(F)C(F)(F)F
72	DTXSID701035132	(E)-Perfluoro-2-hept-5-eneoxyacetic acid	3.46935	TRUE	TRUE	442.074	46.53	-0.0841263	15.3929	35.2653	0.954219	1	1	in	FC(F)(OC(F)(F)C(F)(F)C(F)(F)C(F)(F)C(/F)=C(\F)C(F)(F)F)C(=O)O
73	DTXSID00192353	8:2 Fluorotelomer sulfonic acid	3.57933	TRUE	TRUE	528.18	54.37	-0.0074675	33.7788	26.56	0.894299	0	0	in	FC(F)(CCS(=O)(=O)O)C(F)(F)C(F)(F)C(F)(F)C(F)(F)C(F)(F)C(F)(F)C(F)(F)F
74	DTXSID701035837	{[(Perfluorododecyl)sulfonyl]amino}acetic acid	3.60608	TRUE	TRUE	757.206	83.47	-0.0196481	52.2948	30.8142	0.976863	0	0	in	FC(F)(C(F)(F)C(F)(F)C(F)(F)C(F)(F)C(F)(F)C(F)(F)C(F)(F)C(F)(F)C(F)(F)C(F)(F)C(F)(F)F)S(=O)(=O)NCC(O)=O
75	DTXSID60880027	Ammonium perfluorodecanoate	3.62805	TRUE	TRUE	531.109	76.63	-0.000139449	51.6667	37.2	1.04506	0	0	in	[NH4+].FC(F)(C(F)(F)C([O-])=O)C(F)(F)C(F)(F)C(F)(F)C(F)(F)C(F)(F)C(F)(F)C(F)(F)F
76	DTXSID00611519	4-(Undecafluoropentyl)benzoic acid	3.71636	TRUE	TRUE	390.148	37.3	-0.0325517	16.88	18.1034	0.883899	0	0	in	FC(F)(c1ccc(cc1)C(=O)O)C(F)(F)C(F)(F)C(F)(F)C(F)(F)F
77	DTXSID501036346	3-Fluoro-3-(perfluorotridecyl)prop‐2‐ene‐1‐sulfonic acid	3.81312	TRUE	TRUE	808.216	54.37	0.0366042	35.6719	31.1681	0.938366	0	0	in	FC(=CCS(=O)(=O)O)C(F)(F)C(F)(F)C(F)(F)C(F)(F)C(F)(F)C(F)(F)C(F)(F)C(F)(F)C(F)(F)C(F)(F)C(F)(F)C(F)(F)C(F)(F)F
78	DTXSID20897176	Ammonium perfluoroundecanoate	3.92968	TRUE	TRUE	581.116	76.63	-3.29e-06	50.0592	37.0435	1.04583	0	0	in	[NH4+].FC(F)(C(F)(F)C([O-])=O)C(F)(F)C(F)(F)C(F)(F)C(F)(F)C(F)(F)C(F)(F)C(F)(F)C(F)(F)F
79	DTXSID50880197	Ammonium perfluoro-9-(methyl)decanoate	3.93385	TRUE	TRUE	581.116	76.63	0.00139719	50.0592	37.0435	1.04583	0	0	in	[NH4+].FC(F)(C(F)(F)C([O-])=O)C(F)(F)C(F)(F)C(F)(F)C(F)(F)C(F)(F)C(F)(C(F)(F)F)C(F)(F)F
80	DTXSID80896600	Perfluoro-4,5-dimethylhexanoic acid	3.97586	TRUE	TRUE	414.064	37.3	0.0489692	35.2722	38.9048	0.649674	0	0	in	FC(F)(C(F)(F)C(=O)O)C(F)(C(F)(C(F)(F)F)C(F)(F)F)C(F)(F)F
81	DTXSID00892442	Perfluoro-2,5-dimethyl-3,6-dioxanonanoic acid	3.97692	TRUE	TRUE	496.069	55.76	-0.429725	-15.3871	32.629	1.05889	1	0	in	FC(F)(C(F)(F)OC(F)(C(F)(F)OC(F)(C(=O)O)C(F)(F)F)C(F)(F)F)C(F)(F)F
82	DTXSID50896591	Perfluoro-3,4-dimethylhexanoic acid	3.98443	TRUE	TRUE	414.064	37.3	0.585568	41.8402	38.7391	0.698871	0	0	in	FC(C(F)(F)F)(C(F)(F)C(=O)O)C(F)(C(F)(F)C(F)(F)F)C(F)(F)F
83	DTXSID00371222	3-Bromo-4-chloropentafluorobutyric acid	3.99284	TRUE	TRUE	291.397	37.3	-0.121185	12.658	18.0617	0.977422	0	0	in	FC(Br)(C(Cl)(F)F)C(F)(F)C(=O)O
84	DTXSID90923890	(1R,3S)-3-(2,2-Dichloroethen-1-yl)-2,2-bis(trifluoromethyl)cyclopropane-1-carboxylic acid	4.00008	TRUE	TRUE	317.012	37.3	-0.00412211	19.2733	17.3167	0.656271	0	0	in	FC(F)(F)C1([C@@H]([C@H]1/C=C(/Cl)Cl)C(=O)O)C(F)(F)F
85	DTXSID10884510	Perfluoro-2,5,8,11,14,17,20-heptamethyl-3,6,9,12,15,18,21-heptaoxatetracosanoyl fluoride	4.00131	TRUE	TRUE	1328.16	81.68	-0.574307	0	35.3239	1.0432	1	0	in	FC(F)(F)C(F)(F)C(F)(F)OC(F)(C(F)(F)F)C(F)(F)OC(F)(C(F)(F)OC(F)(C(F)(F)OC(F)(C(F)(F)F)C(F)(F)OC(F)(C(F)(F)F)C(F)(F)OC(F)(C(F)(F)F)C(F)(F)OC(F)(C(F)=O)C(F)(F)F)C(F)(F)F)C(F)(F)F
86	DTXSID30881369	1-(4,4,5,5,6,6,7,7,8,8,9,9,9-Tridecafluoro-1-oxononyl)-2,5-pyrrolidinedione	4.00748	TRUE	TRUE	473.185	54.45	-0.170464	21.8144	17.6623	0.976767	0	0	in	O=C1CCC(=O)N1C(=O)CCC(F)(F)C(F)(F)C(F)(F)C(F)(F)C(F)(F)C(F)(F)F
87	DTXSID70191035	Ammonium 2,2,3,3,4,4,5,5,6,6,7,7-dodecafluoroheptanoate	4.02522	TRUE	TRUE	363.098	76.63	0.0397132	48.4774	33.8182	1.01381	0	0	in	[NH4+].FC(F)(C(F)(F)C([O-])=O)C(F)(F)C(F)(F)C(F)(F)C(F)F
88	DTXSID001035836	{[(Perfluoroundecyl)sulfonyl]amino}acetic acid	4.05661	TRUE	TRUE	707.199	83.47	-0.0196428	49.769	30.3654	0.978087	0	0	in	FC(F)(C(F)(F)C(F)(F)C(F)(F)C(F)(F)C(F)(F)C(F)(F)C(F)(F)C(F)(F)C(F)(F)C(F)(F)F)S(=O)(=O)NCC(O)=O
89	DTXSID90880232	Ammonium perfluorohexanoate	4.09652	TRUE	TRUE	331.081	76.63	0.0433307	52.5	39	0.9735	0	0	in	[NH4+].FC(F)(C(F)(F)C([O-])=O)C(F)(F)C(F)(F)C(F)(F)F
90	DTXSID70379917	3-(Perfluorohexyl)propanoic acid	4.19468	TRUE	TRUE	392.111	37.3	0.00168133	18.459	24	0.92771	0	0	in	FC(F)(CCC(=O)O)C(F)(F)C(F)(F)C(F)(F)C(F)(F)C(F)(F)F
91	DTXSID101036344	3-Fluoro-3-(perfluorododecyl)prop‐2‐ene‐1‐sulfonic acid	4.1992	TRUE	TRUE	758.209	54.37	0.0366042	33.6168	30.7727	0.937421	0	0	in	FC(=CCS(=O)(=O)O)C(F)(F)C(F)(F)C(F)(F)C(F)(F)C(F)(F)C(F)(F)C(F)(F)C(F)(F)C(F)(F)C(F)(F)C(F)(F)C(F)(F)F
92	DTXSID901023779	2,3,3,3-Tetrafluoro-2-[1,1,2,3,3,3-hexafluoro-2-(1,1,2,2-tetrafluoropropoxy)propoxy]propanol	4.20806	TRUE	TRUE	428.116	38.69	0.468371	25.3789	26.9538	1.07235	0	0	in	FC(C)(F)C(F)(F)OC(F)(C(F)(F)OC(F)(CO)C(F)(F)F)C(F)(F)F
93	DTXSID40191360	Ammonium perfluorododecanoate	4.28558	TRUE	TRUE	631.123	76.63	-4.3e-07	48.3673	36.9231	1.04545	0	0	in	[NH4+].FC(F)(C(F)(F)C([O-])=O)C(F)(F)C(F)(F)C(F)(F)C(F)(F)C(F)(F)C(F)(F)C(F)(F)C(F)(F)C(F)(F)F
94	DTXSID50225766	N-(2-Chloroethyl)-N'-(2,2,3,3,4,4,5,5,6,6-decafluorocyclohexyl)-N-nitrosourea	4.34207	TRUE	TRUE	413.599	61.77	-0.0279652	32.3829	18.6745	0.685683	0	0	in	O=C(NC1C(F)(F)C(F)(F)C(F)(F)C(F)(F)C1(F)F)N(CCCl)N=O
95	DTXSID50561590	Bis(3,3,4,4,5,5,6,6,7,7,8,8,8-tridecafluorooctyl) hydrogen phosphate	4.34319	TRUE	TRUE	790.166	55.76	0.295817	27.4015	19.3016	1.05887	0	0	in	FC(F)(CCOP(O)(=O)OCCC(F)(F)C(F)(F)C(F)(F)C(F)(F)C(F)(F)C(F)(F)F)C(F)(F)C(F)(F)C(F)(F)C(F)(F)C(F)(F)F
96	DTXSID40334477	3,4-dichloro-2,2,3,4,4-pentafluorobutanoic acid	4.47129	TRUE	TRUE	246.946	37.3	-0.120791	10.5843	18.0617	0.975761	0	0	in	ClC(F)(C(F)(F)C(=O)O)C(Cl)(F)F
97	DTXSID70300645	5-(Perfluoropropyl)-1-phenyl-1H-tetrazole	4.48332	TRUE	TRUE	314.164	43.6	0.0189619	17	16.2143	0.857094	0	0	in	FC(F)(F)C(F)(F)C(F)(F)c1nnnn1c1ccccc1
98	DTXSID40544291	3-Azido-2,3,3-trifluoro-2-(heptafluoropropoxy)propanoyl fluoride	4.56487	TRUE	TRUE	355.063	75.06	-0.35475	-5.45455	33.3333	1.08861	1	0	in	FC(F)(C(F)(F)OC(F)(C(F)=O)C(F)(F)\N=[N+]=[N-])C(F)(F)F
99	DTXSID10895601	(3,3,4,4,5,5,6,6,7,7,8,8,9,9,10,10,10-Heptadecafluorodecyl)phosphinic acid	4.57661	TRUE	TRUE	512.096	37.3	-0.00735716	18.7162	25.0667	0.854049	0	0	in	FC(F)(CCP(=O)O)C(F)(F)C(F)(F)C(F)(F)C(F)(F)C(F)(F)C(F)(F)C(F)(F)F
100	DTXSID10720484	4-(Tridecafluorohexyl)cyclohexane-1-carboxylic acid	4.58136	TRUE	TRUE	446.203	37.3	-0.225865	7.56805	12.9381	0.831132	0	0	in	FC(F)(C1CCC(CC1)C(=O)O)C(F)(F)C(F)(F)C(F)(F)C(F)(F)C(F)(F)F
101	DTXSID801032917	Ammonium perfluorotridecanoate	4.68284	TRUE	TRUE	681.13	76.63	-9.88e-07	46.6667	36.8276	1.04447	0	0	in	[NH4+].FC(F)(C(F)(F)C([O-])=O)C(F)(F)C(F)(F)C(F)(F)C(F)(F)C(F)(F)C(F)(F)C(F)(F)C(F)(F)C(F)(F)C(F)(F)F
102	DTXSID301035835	{[(Perfluorodecyl)sulfonyl]amino}acetic acid	4.68448	TRUE	TRUE	657.192	83.47	-0.0195859	46.686	29.8316	0.979956	0	0	in	FC(F)(C(F)(F)C(F)(F)C(F)(F)C(F)(F)C(F)(F)C(F)(F)C(F)(F)C(F)(F)C(F)(F)F)S(=O)(=O)NCC(O)=O
103	DTXSID001036341	3-Fluoro-3-(perfluoroundecyl)prop‐2‐ene‐1‐sulfonic acid	4.72123	TRUE	TRUE	708.202	54.37	0.0366052	31.1214	30.3069	0.936779	0	0	in	FC(=CCS(=O)(=O)O)C(F)(F)C(F)(F)C(F)(F)C(F)(F)C(F)(F)C(F)(F)C(F)(F)C(F)(F)C(F)(F)C(F)(F)C(F)(F)F
104	DTXSID90626970	3H-Perfluorobutanoic acid	4.78854	TRUE	TRUE	196.046	37.3	-0.148989	25.6122	25.6667	0.311515	0	0	in	FC(C(F)(F)F)C(F)(F)C(=O)O
105	DTXSID70706385	Methyl 1,1,1,2,4,4,4-heptafluoro-3-oxobutane-2-sulfonate	4.82222	TRUE	TRUE	292.128	60.44	-0.0805583	38.8356	26.5625	0.42672	0	0	in	FC(F)(F)C(F)(C(=O)C(F)(F)F)S(=O)(=O)OC
106	DTXSID10534164	2-Hydroxyethyl heptadecafluorononanoate	4.83215	TRUE	TRUE	508.124	46.53	0.0313807	23.3086	28.7429	1.02768	0	0	in	FC(F)(C(=O)OCCO)C(F)(F)C(F)(F)C(F)(F)C(F)(F)C(F)(F)C(F)(F)C(F)(F)F
107	DTXSID001021471	(Perfluoroethylene)bis((perfluoromethyl)aminyl) dioxide	4.90127	TRUE	TRUE	300.052	55	-0.21003	35.23	30.9259	0.501358	0	0	in	FC(F)([NH+]([O-])C(F)(F)F)C(F)(F)[NH+]([O-])C(F)(F)F
108	DTXSID80892329	Perfluorooctanesulfonamido ethanol	4.90205	TRUE	TRUE	543.195	66.4	-0.00498941	32.855	25.675	0.989264	0	0	in	FC(F)(C(F)(F)C(F)(F)C(F)(F)C(F)(F)C(F)(F)C(F)(F)C(F)(F)F)S(=O)(=O)NCCO
109	DTXSID20892984	5:2/7:2 diperfluorinated phosphate ester	4.90478	TRUE	TRUE	790.166	55.76	0.456384	27.4015	19.3016	1.05887	0	0	in	FC(F)(CCOP(O)(=O)OCCC(F)(F)C(F)(F)C(F)(F)C(F)(F)C(F)(F)C(F)(F)C(F)(F)F)C(F)(F)C(F)(F)C(F)(F)C(F)(F)F
110	DTXSID70276659	Perfluoro-(2,5,8-trimethyl-3,6,9-trioxadodecanoic) acid	4.96246	TRUE	TRUE	662.089	64.99	-0.455137	-13.6788	33.5054	1.05319	1	0	in	FC(F)(OC(F)(C(F)(F)F)C(F)(F)OC(F)(C(=O)O)C(F)(F)F)C(F)(OC(F)(F)C(F)(F)C(F)(F)F)C(F)(F)F
111	DTXSID00764938	Methyl 4,4,5,5-tetrafluoro-3-hydroxypent-2-enoate	4.9714	TRUE	TRUE	202.103	46.53	0.199081	17.0776	10.76	0.768773	0	0	in	FC(F)(C(O)=CC(=O)OC)C(F)F
112	DTXSID00834781	4-(Heptadecafluorooctyl)-3a,4,7,7a-tetrahydro-2-benzofuran-1,3-dione	4.9829	TRUE	TRUE	570.195	43.37	-0.0279851	16.7875	22.1714	0.949767	0	0	in	FC(F)(F)C(F)(F)C(F)(F)C(F)(F)C(F)(F)C(F)(F)C(F)(F)C(F)(F)C1C=CCC2C(=O)OC(=O)C21
113	DTXSID70884511	Perfluoro-2,5,8,11,14,17,20,23-octamethyl-3,6,9,12,15,18,21,24-octaoxaheptacosanoyl fluoride	4.99446	TRUE	TRUE	1494.18	90.91	-0.599657	1	35.3156	1.0426	1	0	in	FC(=O)C(F)(OC(F)(F)C(F)(OC(F)(F)C(F)(OC(F)(F)C(F)(OC(F)(F)C(F)(OC(F)(F)C(F)(OC(F)(F)C(F)(OC(F)(F)C(F)(OC(F)(F)C(F)(F)C(F)(F)F)C(F)(F)F)C(F)(F)F)C(F)(F)F)C(F)(F)F)C(F)(F)F)C(F)(F)F)C(F)(F)F)C(F)(F)F
114	DTXSID401022126	1-Hydroxy-6:2 fluorotelomer sulfonic acid	5.06513	TRUE	TRUE	444.165	74.6	0.00650561	37.9026	23.8033	0.877074	0	0	in	FC(F)(CC(O)S(=O)(=O)O)C(F)(F)C(F)(F)C(F)(F)C(F)(F)C(F)(F)F
115	DTXSID60928190	2,2,3,3-Tetrafluoro-3-({1,1,1,2,3,3-hexafluoro-3-[(trifluoroethenyl)oxy]propan-2-yl}oxy)propan-1-ol	5.19502	TRUE	TRUE	394.083	38.69	0.212563	21.2716	31.3673	1.05177	0	0	in	FC(F)(OC(\F)=C(/F)F)C(F)(OC(F)(F)C(F)(F)CO)C(F)(F)F
116	DTXSID30170109	3,3-Bis(trifluoromethyl)-2-propenoic acid	5.19509	TRUE	TRUE	208.057	37.3	-0.295568	26.16	33	0.368021	0	0	in	FC(F)(F)\C(=C/C(=O)O)C(F)(F)F
117	DTXSID90896595	Perfluoro-3-methylheptanoic acid	5.22115	TRUE	TRUE	414.064	37.3	-0.508517	16.1361	34.8824	0.847558	0	0	in	FC(C(F)(F)F)(C(F)(F)C(=O)O)C(F)(F)C(F)(F)C(F)(F)C(F)(F)F
118	DTXSID3071353	Ammonium perfluorohexanesulfonate	5.2342	TRUE	TRUE	417.143	93.7	-0.0561399	53.4014	36.3333	1.05584	0	0	in	[NH4+].FC(F)(C(F)(F)S([O-])(=O)=O)C(F)(F)C(F)(F)C(F)(F)C(F)(F)F
119	DTXSID601016254	Perfluorooctanesulfonamide ammonium salt (1:1)	5.27851	TRUE	TRUE	516.173	94.44	-0.000338903	53.514	33.6842	1.00422	0	0	in	[NH4+].FC(F)(C(F)(F)S([NH-])(=O)=O)C(F)(F)C(F)(F)C(F)(F)C(F)(F)C(F)(F)C(F)(F)F
120	DTXSID101026579	4,4,5,5,6,6,7,7,8,8,8‐Undecafluorooct‐2‐enoic acid	5.32917	TRUE	TRUE	340.088	37.3	0.206017	18.9306	26.5263	0.910849	0	0	in	FC(F)(C=CC(=O)O)C(F)(F)C(F)(F)C(F)(F)C(F)(F)F
121	DTXSID401026580	(2E)‐4,4,5,5,6,6,7,7,8,8,8‐Undecafluorooct‐2‐enoic acid	5.32917	TRUE	TRUE	340.088	37.3	0.206017	18.9306	26.5263	0.910849	0	0	in	FC(F)(/C=C/C(=O)O)C(F)(F)C(F)(F)C(F)(F)C(F)(F)F
122	DTXSID8071352	Ammonium perfluoroheptanesulfonate	5.33456	TRUE	TRUE	467.15	93.7	-0.0103653	54.1797	36.2667	1.02482	0	0	in	[NH4+].FC(F)(C(F)(F)S([O-])(=O)=O)C(F)(F)C(F)(F)C(F)(F)C(F)(F)C(F)(F)F
123	DTXSID201034210	2-[1,1,2-Trifluoro-2-[1,1,2,2,3,3-hexafluoro-3-(trifluoromethoxy)propoxy]ethoxy]acetic acid	5.40015	TRUE	TRUE	408.091	64.99	0.674732	39.2592	26.46	1.05269	0	0	in	FC(F)(OC(F)(F)F)C(F)(F)C(F)(F)OC(F)C(F)(F)OCC(=O)O
124	DTXSID20846720	2,3,4,4,4-Pentafluoro-2-(trifluoromethyl)butanoic acid	5.43205	TRUE	TRUE	246.053	37.3	-0.149052	30.7197	32	0.134002	0	0	in	FC(C(F)(C(=O)O)C(F)(F)F)C(F)(F)F
125	DTXSID601036337	3-Fluoro-3-(perfluorodecyl)prop‐2‐ene‐1‐sulfonic acid	5.45238	TRUE	TRUE	658.195	54.37	0.0366083	28.0551	29.75	0.936617	0	0	in	FC(=CCS(=O)(=O)O)C(F)(F)C(F)(F)C(F)(F)C(F)(F)C(F)(F)C(F)(F)C(F)(F)C(F)(F)C(F)(F)C(F)(F)F
126	DTXSID9067435	Ammonium perfluorooctanesulfonate	5.55143	TRUE	TRUE	517.157	93.7	-0.000101868	53.8639	36.2222	1.00663	0	0	in	[NH4+].FC(F)(C(F)(F)S([O-])(=O)=O)C(F)(F)C(F)(F)C(F)(F)C(F)(F)C(F)(F)C(F)(F)F
127	DTXSID00896021	5-(Heptafluoropropyl)-3-phenyl-1H-1,2,4-triazole	5.58437	TRUE	TRUE	313.176	41.57	-0.133772	8.7037	13.4615	0.794839	0	0	in	FC(F)(F)C(F)(F)C(F)(F)c1nc(n[NH]1)c1ccccc1
128	DTXSID601035834	{[(Perfluorononyl)sulfonyl]amino}acetic acid	5.59939	TRUE	TRUE	607.185	83.47	-0.0192285	42.8711	29.186	0.982758	0	0	in	FC(F)(C(F)(F)C(F)(F)C(F)(F)C(F)(F)C(F)(F)C(F)(F)C(F)(F)C(F)(F)F)S(=O)(=O)NCC(O)=O
129	DTXSID70630919	7:2 Fluorotelomer sulfonic acid	5.60704	TRUE	TRUE	478.173	54.37	-0.0152582	24.4714	25.2727	0.89094	0	0	in	FC(F)(CCS(=O)(=O)O)C(F)(F)C(F)(F)C(F)(F)C(F)(F)C(F)(F)C(F)(F)F
130	DTXSID40896126	5-(Heptafluoropropyl)-N-methyl-1,3,4-oxadiazol-2-amine	5.61472	TRUE	TRUE	267.104	50.95	-0.0792035	17.1633	20.3913	0.946378	0	0	in	FC(F)(c1nnc(NC)o1)C(F)(F)C(F)(F)F
131	DTXSID90881284	Methyl perfluoro(8-(fluoroformyl)-5-methyl-4,7-dioxanonanoate)	5.63587	TRUE	TRUE	488.099	61.83	-0.60543	-22.8953	29.6087	1.06123	1	0	in	FC(F)(C(=O)OC)C(F)(F)OC(F)(C(F)(F)OC(F)(C(F)=O)C(F)(F)F)C(F)(F)F
132	DTXSID20880144	Ethyl pentafluoropropionyl acetate	5.6523	TRUE	TRUE	234.12	43.37	0.398593	13.3223	10.125	0.877048	0	0	in	O=C(CC(=O)OCC)C(F)(F)C(F)(F)F
133	DTXSID90897507	Perfluoro-2-(2-ethoxyethoxy)-1,1-diphenylethan-1-ol	5.65767	TRUE	TRUE	664.161	38.69	0.483535	25.2829	29.5088	0.872957	0	0	in	Fc1c(c(F)c(F)c(F)c1F)C(O)(c1c(F)c(F)c(F)c(F)c1F)C(F)(F)OC(F)(F)C(F)(F)OC(F)(F)C(F)(F)F
134	DTXSID30896271	N-[6-(Heptafluoropropyl)-2-oxo-2H-pyran-3-yl]benzamide	5.68514	TRUE	TRUE	383.219	59.31	-0.0640817	18.7024	13.1017	0.849418	0	0	in	O=C1OC(=CC=C1NC(=O)c1ccccc1)C(F)(F)C(F)(F)C(F)(F)F
135	DTXSID50987418	Ethyl 2-acetyl-4,4,4-trifluoro-3-hydroxy-3-(trifluoromethyl)butanoate	5.72991	TRUE	TRUE	296.163	63.6	-0.0780242	20.7348	13.4286	0.872727	0	0	in	OC(C(C(C)=O)C(=O)OCC)(C(F)(F)F)C(F)(F)F
136	DTXSID801036452	3-(Perfluorotetradecyl)propane‐1‐sulfonic acid	5.77374	TRUE	TRUE	842.249	54.37	0.103656	26.3599	27.058	0.919203	0	0	in	FC(F)(CCCS(=O)(=O)O)C(F)(F)C(F)(F)C(F)(F)C(F)(F)C(F)(F)C(F)(F)C(F)(F)C(F)(F)C(F)(F)C(F)(F)C(F)(F)C(F)(F)C(F)(F)F
137	DTXSID401035533	N-Carboxymethyl-N,N-dimethyl-2-(perfluoroheptyl)-2-fluoroethan-1-aminium	5.82763	TRUE	TRUE	518.212	37.3	0.084671	7.57851	15.4505	0.926411	0	0	in	C[N+](C)(CC(F)C(F)(F)C(F)(F)C(F)(F)C(F)(F)C(F)(F)C(F)(F)C(F)(F)F)CC(=O)O
138	DTXSID6071663	Undecafluoro-N-(2-hydroxyethyl)-N-methyl-1-pentanesulfonamide	5.84195	TRUE	TRUE	407.201	57.61	0.00811529	19.1315	15.7465	0.902587	0	0	in	FC(F)(C(F)(F)C(F)(F)C(F)(F)C(F)(F)F)S(=O)(=O)N(C)CCO
139	DTXSID901026492	6:4 Fluorotelomer sulfonic acid	5.88663	TRUE	TRUE	456.22	54.37	-0.249535	13.4578	15.1289	0.876015	0	0	in	O=S(=O)(O)CCCCC(F)(F)C(F)(F)C(F)(F)C(F)(F)C(F)(F)C(F)(F)F
140	DTXSID9066174	Ammonium perfluorononanesulfonate	5.89145	TRUE	TRUE	567.164	93.7	0.000253244	52.934	36.1905	0.995312	0	0	in	[NH4+].FC(F)(C(F)(F)S([O-])(=O)=O)C(F)(F)C(F)(F)C(F)(F)C(F)(F)C(F)(F)C(F)(F)C(F)(F)F
141	DTXSID90880176	3,5,6-Trichloroperfluorohexanoic acid	5.91694	TRUE	TRUE	363.415	37.3	-0.0895916	6.41975	21.6315	1.08471	0	0	in	ClC(F)(C(F)(F)C(=O)O)C(F)(F)C(Cl)(F)C(Cl)(F)F
142	DTXSID60896345	Ethyl 3,4,4,4-tetrafluoro-2-oxo-3-(trifluoromethyl)butanoate	6.07902	TRUE	TRUE	270.1	43.37	-0.00887737	18.1322	20.1481	0.589619	0	0	in	FC(C(=O)C(=O)OCC)(C(F)(F)F)C(F)(F)F
143	DTXSID601034179	2,2,3,4,4-Pentafluoro-4-(1,1,2,2,3,3,3-heptafluoropropoxy)butanoic acid	6.09371	TRUE	TRUE	362.066	46.53	-0.42796	10.6667	26.6667	1.05086	0	0	in	FC(F)(OC(F)(F)C(F)(F)C(F)(F)F)C(F)C(F)(F)C(=O)O
144	DTXSID601023051	3-(2,2,3,3-Tetrafluoropropanoyl)-4H-1-benzopyran-4-one	6.20146	TRUE	TRUE	274.169	47.28	0.182554	9.496	12.575	1.05634	0	0	in	FC(F)C(F)(F)C(=O)C1=COc2ccccc2C1=O
145	DTXSID701034665	10:2 Fluorotelomer sulfate	6.21112	TRUE	TRUE	644.193	63.6	0.10427	30.1298	26.1458	0.903265	0	0	in	O=S(=O)(O)OCCC(F)(F)C(F)(F)C(F)(F)C(F)(F)C(F)(F)C(F)(F)C(F)(F)C(F)(F)C(F)(F)C(F)(F)F
146	DTXSID60896527	2,4,4,5,7,7,8,10,10,11,13,13,14,14,15,15,15-Heptadecafluoro-2,5,8,11-tetrakis(trifluoromethyl)-3,6,9,12-tetraoxapentadecan-1-oic acid	6.21218	TRUE	TRUE	828.109	74.22	-0.480488	-12.3802	33.9435	1.05015	1	0	in	FC(F)(OC(F)(C(F)(F)F)C(F)(F)OC(F)(C(F)(F)F)C(F)(F)OC(F)(C(=O)O)C(F)(F)F)C(F)(OC(F)(F)C(F)(F)C(F)(F)F)C(F)(F)F
147	DTXSID10700862	Bis(1,1,1,2,3,3-hexafluoropropan-2-yl) but-2-enedioate	6.23581	TRUE	TRUE	416.114	52.6	-0.206834	12.56	20.2273	1.04622	0	0	in	FC(F)C(F)(OC(=O)C=CC(=O)OC(F)(C(F)F)C(F)(F)F)C(F)(F)F
148	DTXSID00802945	2,2,3,4,4,5,5,5-Octafluoro-3-(trifluoromethyl)pentanoic acid	6.32854	TRUE	TRUE	314.05	37.3	0.230136	31.68	37.8182	0.459556	0	0	in	FC(C(F)(F)F)(C(F)(F)C(=O)O)C(F)(F)C(F)(F)F
149	DTXSID3070830	Ammonium perfluorodecanesulfonate	6.34227	TRUE	TRUE	617.171	93.7	4.47e-05	51.6667	36.1667	0.988011	0	0	in	[NH4+].FC(F)(C(F)(F)S([O-])(=O)=O)C(F)(F)C(F)(F)C(F)(F)C(F)(F)C(F)(F)C(F)(F)C(F)(F)C(F)(F)F
150	DTXSID80896307	3,4,4,4-Tetrafluoro-3-(trifluoromethyl)butanoic acid	6.38754	TRUE	TRUE	228.063	37.3	-0.296942	20.7197	30.8	0.370436	0	0	in	FC(F)(F)C(F)(CC(=O)O)C(F)(F)F
151	DTXSID50896596	Perfluoro-5-methylheptanoic acid	6.38761	TRUE	TRUE	414.064	37.3	-0.466588	15.9586	36.8333	0.752736	0	0	in	FC(F)(C(F)(F)C(=O)O)C(F)(F)C(F)(C(F)(F)C(F)(F)F)C(F)(F)F
152	DTXSID30510389	Methyl 3,3,4,4,5,5,6,6,6-nonafluoro-2-oxohexanoate	6.40242	TRUE	TRUE	306.08	43.37	-0.103746	14.0826	26.4	0.944562	0	0	in	FC(F)(C(=O)C(=O)OC)C(F)(F)C(F)(F)C(F)(F)F
153	DTXSID90896171	2,2,3,3,4,4,5,5,5-Nonafluoro-N-(4-nitrophenyl)pentanamide	6.42699	TRUE	TRUE	384.154	72.24	0.554561	35.5556	17.64	0.874244	0	0	in	O=C(Nc1ccc(cc1)[N+]([O-])=O)C(F)(F)C(F)(F)C(F)(F)C(F)(F)F
154	DTXSID20895970	1-(2,2,3,3,4,4,4-Heptafluorobutoxy)-4-nitrobenzene	6.52132	TRUE	TRUE	321.148	52.37	0.409887	17.0453	9.85714	0.814874	0	0	in	FC(F)(F)C(F)(F)C(F)(F)COc1ccc(cc1)[N+]([O-])=O
155	DTXSID801036333	3-Fluoro-3-(Perfluorononyl)prop‐2‐ene‐1‐sulfonic acid	6.52224	TRUE	TRUE	608.188	54.37	0.036541	24.2356	29.0723	0.937208	0	0	in	FC(=CCS(=O)(=O)O)C(F)(F)C(F)(F)C(F)(F)C(F)(F)C(F)(F)C(F)(F)C(F)(F)C(F)(F)C(F)(F)F
156	DTXSID20165701	3,3-Bis(trifluoromethyl)-3-hydroxypropionic acid	6.70952	TRUE	TRUE	226.072	57.53	-0.234872	30.3951	27.1765	0.357526	0	0	in	OC(=O)CC(O)(C(F)(F)F)C(F)(F)F
157	DTXSID40758533	4-(Nonadecafluorononyl)benzoyl azide	6.71008	TRUE	TRUE	615.19	65.83	-0.104085	25.9589	25.0625	0.924437	0	0	in	FC(F)(c1ccc(cc1)C(=O)\N=[N+]=[N-])C(F)(F)C(F)(F)C(F)(F)C(F)(F)C(F)(F)C(F)(F)C(F)(F)C(F)(F)F
158	DTXSID601036525	2‐Hydroxy‐3‐oxo‐3‐[[3-(perfluorooctyl)propanoyl]sulfanyl]propanoic acid	6.73341	TRUE	TRUE	610.238	91.67	0.167108	41.5106	22.4	1.02362	0	0	in	OC(C(=O)SC(=O)CCC(F)(F)C(F)(F)C(F)(F)C(F)(F)C(F)(F)C(F)(F)C(F)(F)C(F)(F)F)C(=O)O
159	DTXSID001022067	Perfluoro-3-oxa-5-heptenoic acid	6.74077	TRUE	TRUE	292.053	46.53	-0.267576	24.5429	35.8333	0.636692	0	0	in	FC(F)(OC(F)(F)C(F)=C(F)C(F)(F)F)C(=O)O
160	DTXSID601035127	(E)-Perfluoro-2-but-2-eneoxyacetic acid	6.74077	TRUE	TRUE	292.053	46.53	-0.267576	24.5429	35.8333	0.636692	0	0	in	FC(F)(OC(F)(F)C(O)=O)C(/F)=C(\F)C(F)(F)F
161	DTXSID40380797	1H,1H-Perfluoro-3,6,9-trioxadecan-1-ol	6.80837	TRUE	TRUE	398.071	47.92	0.310154	31.0535	32.9583	0.65282	0	0	in	FC(F)(OC(F)(F)F)C(F)(F)OC(F)(F)C(F)(F)OC(F)(F)CO
162	DTXSID30896716	Perfluorooctan-2-yl carbamate	6.8351	TRUE	TRUE	479.086	52.32	-0.164004	21.3559	32.3182	0.950001	0	0	in	FC(F)(C(F)(OC(=O)N)C(F)(F)F)C(F)(F)C(F)(F)C(F)(F)C(F)(F)C(F)(F)F
163	DTXSID90896050	[S-(1,1,2,2,3,3,4,4,4-Nonafluorobutane-1-)sulfonimidoyl]benzene	6.9305	TRUE	TRUE	359.213	40.92	0.230097	6.04932	14.8727	1.04869	0	0	in	N=S(=O)(c1ccccc1)C(F)(F)C(F)(F)C(F)(F)C(F)(F)F
164	DTXSID90897249	N-[(4-Bromophenyl)(perfluorobutyl)oxido-λ4-sulfanylidene]-1,1,1-trifluoromethanesulfonamide	6.97695	TRUE	TRUE	570.171	63.57	0.247228	25.8272	19.5971	0.878718	0	0	in	O=S(=NS(=O)(=O)C(F)(F)F)(c1ccc(Br)cc1)C(F)(F)C(F)(F)C(F)(F)C(F)(F)F
165	DTXSID40440941	N-[(Perfluorooctyl)sulfonyl]glycine	7.00809	TRUE	TRUE	557.178	83.47	-0.0185418	38.0753	28.3896	0.98694	0	0	in	FC(F)(C(F)(F)C(F)(F)C(F)(F)C(F)(F)C(F)(F)C(F)(F)C(F)(F)F)S(=O)(=O)NCC(O)=O
166	DTXSID20824806	4-Cyanophenyl 4-(tridecafluorohexyl)benzoate	7.04934	TRUE	TRUE	541.263	50.09	-0.144608	11.6364	17.7045	0.829134	0	0	in	O=C(Oc1ccc(cc1)C#N)c1ccc(cc1)C(F)(F)C(F)(F)C(F)(F)C(F)(F)C(F)(F)C(F)(F)F
167	DTXSID601038214	Butanamide, 2,2,3,3,4,4,4-heptafluoro-N-[4-(2-phenyldiazenyl)phenyl]-	7.13653	TRUE	TRUE	393.262	53.82	-0.0968699	10.7239	10.8036	0.757516	0	0	in	FC(F)(F)C(F)(F)C(F)(F)C(=O)Nc1ccc(N=Nc2ccccc2)cc1
168	DTXSID70430799	2H-Perfluoropropylsulfonic acid	7.17447	TRUE	TRUE	232.101	54.37	-0.117474	34.4459	29.75	0.140449	0	0	in	FC(C(F)(F)S(=O)(=O)O)C(F)(F)F
169	DTXSID30837447	3-Hydroxy-5,5-bis(trifluoromethyl)furan-2(5H)-one	7.18002	TRUE	TRUE	236.067	46.53	-0.292195	25.6125	33	0.370978	0	0	in	FC(F)(F)C1(C=C(O)C(=O)O1)C(F)(F)F
170	DTXSID20766550	Pyrimidin-2-yl heptafluorobutanoate	7.3561	TRUE	TRUE	292.11	52.08	-0.140968	19.3884	25.0435	0.700781	0	0	in	O=C(Oc1ncccn1)C(F)(F)C(F)(F)C(F)(F)F
171	DTXSID901034211	2-[1,1,2-Trifluoro-2-(1,1,2,2,3,3,3-heptafluoropropoxy)ethoxy]acetic acid	7.53678	TRUE	TRUE	342.085	55.76	0.259463	20.0992	22.8421	0.999956	0	0	in	FC(F)(C(F)(F)OC(F)C(F)(F)OCC(=O)O)C(F)(F)F
172	DTXSID901035738	6:2 Fluorotelomer sulfinic acid	7.60492	TRUE	TRUE	412.167	37.3	0.00272637	7.32937	22.8889	0.886386	0	0	in	FC(F)(CCS(=O)O)C(F)(F)C(F)(F)C(F)(F)C(F)(F)C(F)(F)F
173	DTXSID50707698	Bis(3,3,4,4,5,5,6,6,6-nonafluorohexyl) but-2-enedioate	7.65862	TRUE	TRUE	608.216	52.6	-0.101439	9.25	14.6522	0.876753	0	0	in	FC(F)(CCOC(=O)C=CC(=O)OCCC(F)(F)C(F)(F)C(F)(F)C(F)(F)F)C(F)(F)C(F)(F)C(F)(F)F
174	DTXSID20892444	Perfluoro(2,5,8,11,14-pentamethyl-3,6,9,12,15-pentaoxaoctadecanoic) acid	7.7818	TRUE	TRUE	994.129	83.45	-0.505839	-11.2357	34.2065	1.04826	1	0	in	FC(F)(F)C(F)(F)C(F)(F)OC(F)(C(F)(F)OC(F)(C(F)(F)OC(F)(C(F)(F)F)C(F)(F)OC(F)(C(F)(F)F)C(F)(F)OC(F)(C(=O)O)C(F)(F)F)C(F)(F)F)C(F)(F)F
175	DTXSID301023721	Perfluoro(1,1,9,9-tetrahydro-2,5-bis(trifluoromethyl)-3,6-dioxa-8-nonen-1-ol)	7.84298	TRUE	TRUE	408.11	38.69	0.297296	13.1111	27.2459	0.982834	0	0	in	FC(=C)C(F)(F)OC(F)(C(F)(F)OC(F)(CO)C(F)(F)F)C(F)(F)F
176	DTXSID00892568	Ammonium 2H,2H-perfluoroheptylate	7.92293	TRUE	TRUE	345.108	76.63	0.151398	34.4527	29.4545	1.01098	0	0	in	[NH4+].FC(F)(C(F)(F)CC([O-])=O)C(F)(F)C(F)(F)C(F)(F)F
177	DTXSID501026733	2,3,5-Trifluoro-6-(1,2,3,3,4,4,5,5,6,6,7,7,8,8,9,9,9-heptadecafluoronon-1-enoxy)benzene-1,4-diamine	8.09508	TRUE	TRUE	608.17	61.27	-0.27402	19.2834	27.6627	0.917738	0	0	in	FC(Oc1c(F)c(N)c(F)c(F)c1N)=C(F)C(F)(F)C(F)(F)C(F)(F)C(F)(F)C(F)(F)C(F)(F)C(F)(F)F
178	DTXSID80896569	Perfluoro-2-ethyl-2,3-dimethylbutanoic acid	8.10532	TRUE	TRUE	414.064	37.3	0.0521853	24.9763	38.1111	0.447275	0	0	in	FC(F)(C(C(=O)O)(C(F)(C(F)(F)F)C(F)(F)F)C(F)(F)F)C(F)(F)F
179	DTXSID20896048	2,2,3,3,4,4,5,5,6,6,7,7,7-Tridecafluoro-N-(2-hydroxyethyl)heptanamide	8.1104	TRUE	TRUE	407.126	49.33	-0.00207036	11.615	23.7143	1.0126	0	0	in	FC(F)(C(=O)NCCO)C(F)(F)C(F)(F)C(F)(F)C(F)(F)C(F)(F)F
180	DTXSID401036450	3-(Perfluorotridecyl)propane‐1‐sulfonic acid	8.12557	TRUE	TRUE	792.242	54.37	0.103656	19.6164	26.4341	0.916034	0	0	in	FC(F)(CCCS(=O)(=O)O)C(F)(F)C(F)(F)C(F)(F)C(F)(F)C(F)(F)C(F)(F)C(F)(F)C(F)(F)C(F)(F)C(F)(F)C(F)(F)C(F)(F)F
181	DTXSID401036329	3-Fluoro-3-(perfluorooctyl)prop‐2‐ene‐1‐sulfonic acid	8.17237	TRUE	TRUE	558.181	54.37	0.0354363	19.4024	28.2297	0.938996	0	0	in	FC(=CCS(=O)(=O)O)C(F)(F)C(F)(F)C(F)(F)C(F)(F)C(F)(F)C(F)(F)C(F)(F)C(F)(F)F
182	DTXSID001026645	1,1,2,2,3,3,4,4,5,5,6,6,7,7,7-Pentadecafluoro-N-(2-hydroxyethyl)heptane-1-sulfonamide	8.35395	TRUE	TRUE	493.188	66.4	-0.0109457	21.84	24.3662	0.994623	0	0	in	FC(F)(C(F)(F)C(F)(F)C(F)(F)C(F)(F)C(F)(F)C(F)(F)F)S(=O)(=O)NCCO
183	DTXSID30880195	Ammonium 8-chlorohexadecafluoro-7-methyloctanoate	8.35793	TRUE	TRUE	497.557	72.3	0.0238804	31.3992	32.5926	1.00349	0	0	in	N.FC(F)(C(F)(F)C(=O)O)C(F)(F)C(F)(F)C(F)(F)C(F)(C(F)(F)F)C(Cl)(F)F
184	DTXSID30758800	2,3,3,4,4,5,5,6,6,7,7,7-Dodecafluoro-2-hydroxyheptanoic acid	8.64531	TRUE	TRUE	362.066	57.53	-0.0204486	21.7778	29.7	0.862659	0	0	in	FC(F)(C(F)(F)C(F)(F)C(F)(F)C(F)(F)F)C(F)(O)C(O)=O
185	DTXSID70895703	(3,3,4,4,5,5,6,6,7,7,8,8,9,9,10,10,10-Heptadecafluorodecyl)propanedioic acid	8.65099	TRUE	TRUE	550.161	74.6	0.341917	29.6728	20.8511	0.93161	0	0	in	FC(F)(CCC(C(=O)O)C(=O)O)C(F)(F)C(F)(F)C(F)(F)C(F)(F)C(F)(F)C(F)(F)C(F)(F)F
186	DTXSID00797347	4-[1,1,1,3,3,3-Hexafluoro-2-(trifluoromethyl)propane-2-sulfonyl]aniline	8.74975	TRUE	TRUE	375.212	60.16	0.227051	10.385	10.75	1.03931	0	0	in	Nc1ccc(cc1)S(=O)(=O)C(C(F)(F)F)(C(F)(F)F)C(F)(F)F
187	DTXSID60239571	N-(2-hydroxyethyl)-N-methylperfluoro-2-methylpropanesulfonamide	8.76261	TRUE	TRUE	357.194	57.61	0.163103	19.3837	14.1129	0.509409	0	0	in	FC(F)(C(F)(C(F)(F)F)C(F)(F)F)S(=O)(=O)N(C)CCO
188	DTXSID60896567	Perfluoro-3,3-dimethylhexanoic acid	8.77412	TRUE	TRUE	414.064	37.3	0.149174	13.7041	34.9474	0.969001	0	0	in	FC(F)(F)C(C(F)(F)C(=O)O)(C(F)(F)C(F)(F)C(F)(F)F)C(F)(F)F
189	DTXSID80896241	Ethyl 3-methyl-5-(nonafluorobutyl)-1H-pyrazole-4-carboxylate	8.77869	TRUE	TRUE	372.187	54.98	0.126226	11.4545	15.5455	0.905846	0	0	in	Cc1n[NH]c(c1C(=O)OCC)C(F)(F)C(F)(F)C(F)(F)C(F)(F)F
190	DTXSID301034213	3-[1,1,2-Trifluoro-2-(1,1,2,2,3,3,3-heptafluoropropoxy)ethoxy]propanoic acid	8.78481	TRUE	TRUE	356.112	55.76	-0.117447	7.81633	17.0444	1.00451	0	0	in	FC(F)(C(F)(F)OC(F)C(F)(F)OCCC(=O)O)C(F)(F)F
191	DTXSID40381087	1H,1H-Nonafluoro-3,6-dioxaheptan-1-ol	8.78975	TRUE	TRUE	282.058	38.69	-0.109729	13.49	29.1724	0.581045	0	0	in	FC(F)(OC(F)(F)F)C(F)(F)OC(F)(F)CO
192	DTXSID70631188	2,3,3,3-Tetrafluoro-2-(nonafluorobutoxy)propanoic acid	8.82849	TRUE	TRUE	380.056	46.53	-0.167199	-1.22222	33.45	0.767046	1	1	in	FC(F)(C(F)(F)OC(F)(C(=O)O)C(F)(F)F)C(F)(F)C(F)(F)F
193	DTXSID10385370	2(1H)-Quinoxalinone, 3-(1,1,2,2-tetrafluoroethyl)-	8.89945	TRUE	TRUE	246.163	45.75	-0.0124677	-0.879017	11.0833	0.995232	0	0	in	FC(F)C(F)(F)C1=Nc2ccccc2NC1=O
194	DTXSID10575057	4-{[1,1,1,3,3,3-Hexafluoro-2-(trifluoromethyl)propan-2-yl]sulfanyl}benzoic acid	9.11989	TRUE	TRUE	372.208	37.3	0.392036	-0.408163	11.1449	0.983748	0	0	in	FC(F)(F)C(Sc1ccc(cc1)C(=O)O)(C(F)(F)F)C(F)(F)F
195	DTXSID001034183	2,2,3,4,4-Pentafluoro-4-[1,1,2,2,3,3-hexafluoro-3-(trifluoromethoxy)propoxy]butanoic acid	9.21805	TRUE	TRUE	428.072	55.76	0.0318677	16.4082	29.6444	1.08521	0	0	in	FC(F)(OC(F)(F)F)C(F)(F)C(F)(F)OC(F)(F)C(F)C(F)(F)C(=O)O
196	DTXSID301026644	(Perfluoroheptyl)(sulfonylamino)acetic acid	9.28937	TRUE	TRUE	507.171	83.47	-0.0244518	31.9346	27.3824	0.993226	0	0	in	FC(F)(C(F)(F)C(F)(F)C(F)(F)C(F)(F)C(F)(F)C(F)(F)F)S(=O)(=O)NCC(O)=O
197	DTXSID801035523	N-Ethylperfluoro-1-tetradecanesulfonamide	9.3149	TRUE	TRUE	827.238	46.17	0.00269287	12.8533	29.5455	0.921262	0	0	in	FC(F)(C(F)(F)C(F)(F)C(F)(F)C(F)(F)C(F)(F)C(F)(F)C(F)(F)C(F)(F)C(F)(F)C(F)(F)C(F)(F)C(F)(F)C(F)(F)F)S(=O)(=O)NCC
198	DTXSID40379808	Perfluoro-3,7-dimethyloctanoic acid	9.37227	TRUE	TRUE	514.078	37.3	0.315657	16.3125	35.1739	0.891528	0	0	in	FC(C(F)(F)F)(C(F)(F)C(=O)O)C(F)(F)C(F)(F)C(F)(F)C(F)(C(F)(F)F)C(F)(F)F
199	DTXSID20896482	2,3,3,3-Tetrafluoro-2-(trifluoromethoxy)propanamide	9.38302	TRUE	TRUE	229.051	52.32	-0.137341	-20	27.3913	0.30567	1	0	in	FC(F)(F)C(F)(OC(F)(F)F)C(N)=O
200	DTXSID20867516	Perfluoro-p-methylcyclohexylsulfonic acid	9.4333	TRUE	TRUE	412.123	54.37	-0.299692	25.3644	35.2569	0.445856	0	0	in	FC1(S(O)(=O)=O)C(F)(F)C(F)(F)C(F)(C(F)(F)C1(F)F)C(F)(F)F
201	DTXSID20893350	8:2 Fluorotelomer sulfonate ammonium salt	9.45581	TRUE	TRUE	545.211	93.7	-0.00203205	38.5467	28.1667	0.992961	0	0	in	[NH4+].FC(F)(CCS([O-])(=O)=O)C(F)(F)C(F)(F)C(F)(F)C(F)(F)C(F)(F)C(F)(F)C(F)(F)F
202	DTXSID301015695	Perfluoro[1-(3-chloropropoxy)ethoxy]acetic acid	9.51643	TRUE	TRUE	412.51	55.76	0.0384876	22.4254	33.77	0.87295	0	0	in	FC(OC(F)(F)C(=O)O)(OC(F)(F)C(F)(F)C(Cl)(F)F)C(F)(F)F
203	DTXSID90897087	N-[(4-Bromophenyl)oxido(trifluoromethyl)sulfanylidene]perfluorobutanesulfonamide	9.60742	TRUE	TRUE	570.171	63.57	0.216102	20.5597	20.5503	0.851563	0	0	in	O=S(=NS(=O)(=O)C(F)(F)C(F)(F)C(F)(F)C(F)(F)F)(c1ccc(Br)cc1)C(F)(F)F
204	DTXSID90897027	N-(Perfluoroheptanoyl)-3-aminopropanoic acid	9.61369	TRUE	TRUE	435.136	66.4	0.0237354	19.1276	22.3279	0.946139	0	0	in	O=C(NCCC(=O)O)C(F)(F)C(F)(F)C(F)(F)C(F)(F)C(F)(F)C(F)(F)F
205	DTXSID001015696	9-Chloroperfluoro-5-methyl-3,6-dioxanonanoic acid	9.68032	TRUE	TRUE	462.517	55.76	-0.251278	17.0411	33.4222	0.915873	0	0	in	FC(F)(OC(F)(F)C(=O)O)C(F)(OC(F)(F)C(F)(F)C(Cl)(F)F)C(F)(F)F
206	DTXSID00455910	5-Isoxazolol, 4,5-dihydro-3-phenyl-5-(1,1,2,2-tetrafluoroethyl)-	9.68606	TRUE	TRUE	263.19	41.82	-0.0131861	-5.15638	6.85417	0.84459	0	0	in	FC(F)C(F)(F)C1(O)CC(=NO1)c1ccccc1
207	DTXSID30905478	2,2,3,3,4,4-Hexafluoro-1-(2-hydroxy-2-phenylethyl)cyclobutan-1-ol	9.74732	TRUE	TRUE	300.198	40.46	0.124571	-3.32	7.19048	0.81056	0	0	in	OC1(CC(O)c2ccccc2)C(F)(F)C(F)(F)C1(F)F
208	DTXSID20786773	Bis(2-chloro-2,3,3,3-tetrafluoro-1-oxopropyl)peroxide	9.79995	TRUE	TRUE	358.952	52.6	-0.363949	18.1358	27.8889	0.412863	0	0	in	FC(Cl)(C(=O)OOC(=O)C(Cl)(F)C(F)(F)F)C(F)(F)F
209	DTXSID001035131	(E)-Perfluoro-2-hex-4-eneoxyacetic acid	9.84059	TRUE	TRUE	392.067	46.53	-0.138399	12.4	34.75	0.99558	0	0	in	FC(F)(OC(F)(F)C(F)(F)C(F)(F)C(/F)=C(\F)C(F)(F)F)C(=O)O
210	DTXSID701023630	Perfluoro-2-methyl-3-oxaoctanedioyl fluoride	9.93379	TRUE	TRUE	410.057	43.37	0.24894	0.7488	36.8571	0.894875	1	1	in	FC(F)(C(F)(F)OC(F)(C(F)=O)C(F)(F)F)C(F)(F)C(F)(F)C(F)=O
211	DTXSID80759908	4-[(1,2,3,3,3-Pentafluoroprop-1-en-1-yl)oxy]benzoic acid	9.98543	TRUE	TRUE	268.137	46.53	0.546691	3.89414	9.67742	1.02167	0	0	in	FC(Oc1ccc(cc1)C(=O)O)=C(F)C(F)(F)F
212	DTXSID90897067	N,N'-1,3-Phenylenebis(perfluorobutanamide)	10.0751	TRUE	TRUE	500.186	58.2	-0.00409051	8.50693	14.5672	0.892802	0	0	in	O=C(Nc1cccc(c1)NC(=O)C(F)(F)C(F)(F)C(F)(F)F)C(F)(F)C(F)(F)C(F)(F)F
213	DTXSID3066184	2-Propenoic acid, 2-(ethyl((nonafluorobutyl)sulfonyl)amino)ethyl ester	10.1193	TRUE	TRUE	425.269	63.68	0.249431	11.6756	9.5922	0.899697	0	0	in	O=C(OCCN(CC)S(=O)(=O)C(F)(F)C(F)(F)C(F)(F)C(F)(F)F)C=C
214	DTXSID60469174	Ethanesulfonyl chloride, 1,1,2,2-tetrafluoro-2-[(trifluoroethenyl)oxy]-	10.1701	TRUE	TRUE	296.547	43.37	-0.0557605	10.8488	30.963	0.855344	0	0	in	FC(F)(C(F)(F)OC(\F)=C(/F)F)S(Cl)(=O)=O
215	DTXSID00905384	2-Fluoro-4-(1,1,2,2-tetrafluoroethanesulfinyl)aniline	10.2044	TRUE	TRUE	259.199	43.09	-0.0805291	-4.29293	9.54545	0.835449	0	0	in	Fc1cc(ccc1N)S(=O)C(F)(F)C(F)F
216	DTXSID001034157	2,2,3-Trifluoro-3-[1,1,2,2-tetrafluoro-2-(trifluoromethoxy)ethoxy]propanoic acid	10.2077	TRUE	TRUE	328.058	55.76	0.0772204	23.4545	30.9091	0.652909	0	0	in	FC(F)(OC(F)(F)F)C(F)(F)OC(F)C(F)(F)C(=O)O
217	DTXSID60842660	4-Nitrophenyl 3,3,4,4-tetrafluoropyrrolidine-1-carboxylate	10.2425	TRUE	TRUE	308.187	72.68	-0.068587	20.8466	14.4737	0.600504	0	0	in	[O-][N+](=O)c1ccc(cc1)OC(=O)N1CC(F)(F)C(F)(F)C1
218	DTXSID00892508	2H-Perfluoro-4,8-dioxononanoic acid	10.292	TRUE	TRUE	402.087	71.44	0.061726	26.2771	29.3913	0.947642	0	0	in	FC(C(=O)C(F)(F)C(F)(F)C(F)(F)C(=O)C(F)(F)F)C(F)(F)C(=O)O
219	DTXSID00892821	3,3,4,4,5,5,6,6,7,7,8,8,8-Tridecafluorooctane-1-(~2~H)sulfonic acid	10.3113	TRUE	TRUE	429.172	54.37	0.00393645	12.2593	23.5789	0.888499	0	0	in	FC(F)(CCS(=O)(=O)O[2H])C(F)(F)C(F)(F)C(F)(F)C(F)(F)C(F)(F)F
220	DTXSID6067331	6:2 Fluorotelomer sulfonic acid	10.3113	TRUE	TRUE	428.166	54.37	0.00393645	12.2593	23.5789	0.888499	0	0	in	FC(F)(CCS(=O)(=O)O)C(F)(F)C(F)(F)C(F)(F)C(F)(F)C(F)(F)F
221	DTXSID20874028	2H,2H,3H,3H-Perfluorooctanoic acid	10.4919	TRUE	TRUE	342.104	37.3	0.19479	2.81657	21.6	0.905682	0	0	in	FC(F)(CCC(=O)O)C(F)(F)C(F)(F)C(F)(F)C(F)(F)F
222	DTXSID301036295	3-Fluoro-3-(perfluorotridecyl)acrylic acid	10.4922	TRUE	TRUE	758.134	37.3	8.21e-05	7.59375	34.0364	0.971506	0	0	in	FC(F)(C(F)=CC(=O)O)C(F)(F)C(F)(F)C(F)(F)C(F)(F)C(F)(F)C(F)(F)C(F)(F)C(F)(F)C(F)(F)C(F)(F)C(F)(F)C(F)(F)F
223	DTXSID601036294	3-Fluoro-3-(perfluorododecyl)acrylic acid	10.5818	TRUE	TRUE	708.127	37.3	8.22e-05	7.36	33.8614	0.968812	0	0	in	FC(F)(C(F)=CC(=O)O)C(F)(F)C(F)(F)C(F)(F)C(F)(F)C(F)(F)C(F)(F)C(F)(F)C(F)(F)C(F)(F)C(F)(F)C(F)(F)F
224	DTXSID20896588	Perfluoro-3-ethylhexanoic acid	10.6138	TRUE	TRUE	414.064	37.3	0.248565	11.9112	35.25	0.960866	0	0	in	FC(C(F)(F)C(F)(F)F)(C(F)(F)C(=O)O)C(F)(F)C(F)(F)C(F)(F)F
225	DTXSID60867515	Perfluoro-2,4-dimethylcyclohexane-1-sulfonic acid	10.6755	TRUE	TRUE	462.13	54.37	0.0306034	25.5329	35.463	0.581486	0	0	in	FC1(S(O)(=O)=O)C(F)(C(F)(F)C(F)(C(F)(F)C1(F)F)C(F)(F)F)C(F)(F)F
226	DTXSID501026569	3,4,4,5,5,6,6,7,7,8,8,9,9,10,10,11, 11,12,12,13,13,14,14,14-Tetracosafluorotetradec-2-enoic acid	10.7129	TRUE	TRUE	658.12	37.3	8.31e-05	7.04082	33.6522	0.965562	0	0	in	FC(F)(C(F)=CC(=O)O)C(F)(F)C(F)(F)C(F)(F)C(F)(F)C(F)(F)C(F)(F)C(F)(F)C(F)(F)C(F)(F)C(F)(F)F
227	DTXSID80772394	Bis[tetrafluoro-1-oxo-2-[(tridecafluorohexyl)oxy]propyl]peroxide	10.7224	TRUE	TRUE	958.124	71.06	-0.223038	8.08086	35.9683	0.919109	1	1	in	O=C(OOC(=O)C(F)(OC(F)(F)C(F)(F)C(F)(F)C(F)(F)C(F)(F)C(F)(F)F)C(F)(F)F)C(F)(OC(F)(F)C(F)(F)C(F)(F)C(F)(F)C(F)(F)C(F)(F)F)C(F)(F)F
228	DTXSID00846723	2,3,4,4,4-Pentafluoro-3-(trifluoromethyl)butanoic acid	10.7313	TRUE	TRUE	246.053	37.3	-0.296795	11.1696	30.8	0.364016	0	0	in	FC(F)(F)C(F)(C(F)C(=O)O)C(F)(F)F
229	DTXSID101035522	N-Ethylperfluoro-1-tridecanesulfonamide	10.8344	TRUE	TRUE	777.231	46.17	0.00269288	9.76381	29.0732	0.918149	0	0	in	FC(F)(C(F)(F)C(F)(F)C(F)(F)C(F)(F)C(F)(F)C(F)(F)C(F)(F)C(F)(F)C(F)(F)C(F)(F)C(F)(F)C(F)(F)F)S(=O)(=O)NCC
230	DTXSID80825531	2,3,4,4,5,5,6,6,7,7,8,8,9,9,10,10,10-Heptadecafluorodec-2-enoic acid	10.8692	TRUE	TRUE	476.082	37.3	-0.00507311	7.88889	34.7143	0.939287	0	0	in	FC(F)(C(F)=C(F)C(=O)O)C(F)(F)C(F)(F)C(F)(F)C(F)(F)C(F)(F)C(F)(F)F
231	DTXSID201036311	3-Fluoro-3-(perfluoroheptyl)prop‐2‐ene‐1‐sulfonic acid	10.8788	TRUE	TRUE	508.174	54.37	0.0291706	13.1738	27.1538	0.942719	0	0	in	FC(=CCS(=O)(=O)O)C(F)(F)C(F)(F)C(F)(F)C(F)(F)C(F)(F)C(F)(F)C(F)(F)F
232	DTXSID201036292	3-Fluoro-3-(perfluorodecyl)acrylic acid	10.9037	TRUE	TRUE	608.113	37.3	8.64e-05	6.60355	33.3976	0.961567	0	0	in	FC(F)(C(F)=CC(=O)O)C(F)(F)C(F)(F)C(F)(F)C(F)(F)C(F)(F)C(F)(F)C(F)(F)C(F)(F)C(F)(F)F
233	DTXSID201036911	2‐(N‐Methyl-perfluorotetradecanesulfonamido)acetic acid	10.9064	TRUE	TRUE	871.247	74.68	0.0169985	25.8341	28.5342	0.951149	0	0	in	FC(F)(C(F)(F)C(F)(F)C(F)(F)C(F)(F)C(F)(F)C(F)(F)C(F)(F)C(F)(F)C(F)(F)C(F)(F)C(F)(F)C(F)(F)C(F)(F)F)S(=O)(=O)N(C)CC(=O)O
234	DTXSID50896379	2,3,5,6-Tetrafluoro-4-(1,1,1,2,3,3,3-heptafluoropropan-2-yl)benzoic acid	10.9385	TRUE	TRUE	362.094	37.3	0.15798	9.11111	32.7391	0.9151	0	0	in	Fc1c(C(=O)O)c(F)c(F)c(c1F)C(F)(C(F)(F)F)C(F)(F)F
235	DTXSID30419363	5,6-Dichloro-2-(heptafluoropropyl)-1H-imidazo[4,5-b]pyrazine	11.0072	TRUE	TRUE	357.016	54.46	-0.349141	4.18957	19.249	0.825248	0	0	in	FC(F)(F)C(F)(F)C(F)(F)c1nc2nc(Cl)c(Cl)nc2[NH]1
236	DTXSID30379291	3-(Heptafluoropropyl)-4-nitro-5-phenylpyrazole	11.0754	TRUE	TRUE	357.185	71.82	-0.163689	12.7244	15.6724	0.929329	0	0	in	FC(F)(F)C(F)(F)C(F)(F)c1[NH]nc(c2ccccc2)c1[N+]([O-])=O
237	DTXSID00365621	2-[(2,2,3,3,4,4,4-heptafluorobutanoyl)amino]benzoic acid	11.0828	TRUE	TRUE	333.159	66.4	-0.0377553	9.67857	12.1837	0.880571	0	0	in	O=C(Nc1ccccc1C(=O)O)C(F)(F)C(F)(F)C(F)(F)F
238	DTXSID60896264	3-(Pentadecafluoroheptyl)-5-(pentafluorophenyl)-1,2,4-oxadiazole	11.0866	TRUE	TRUE	604.138	38.92	0.0585289	10.5596	33.3714	0.816174	0	0	in	FC(F)(c1nc(on1)c1c(F)c(F)c(F)c(F)c1F)C(F)(F)C(F)(F)C(F)(F)C(F)(F)C(F)(F)C(F)(F)F
239	DTXSID70895723	2H-Perfluoro-2-dodecenoate	11.1816	TRUE	TRUE	558.106	37.3	2.27e-05	6	33.0811	0.956541	0	0	in	FC(F)(C(F)=CC(=O)O)C(F)(F)C(F)(F)C(F)(F)C(F)(F)C(F)(F)C(F)(F)C(F)(F)C(F)(F)F
240	DTXSID60896047	Ethyl 2-diazo-4,4,5,5,6,6,6-heptafluoro-3-oxohexanoate	11.2383	TRUE	TRUE	310.125	79.77	-0.232215	18.1216	19.9444	0.990999	0	0	in	O=C(\C(=[N+]=[N-])C(=O)OCC)C(F)(F)C(F)(F)C(F)(F)F
241	DTXSID001035743	Perfluoro-3-(pentafluoro-omega6-sulfanyl)propanoic acid	11.2404	TRUE	TRUE	272.088	37.3	-0.137017	9.89583	29.6154	0.471124	0	0	in	FC(F)(C(F)(F)C(=O)O)S(F)(F)(F)(F)F
242	DTXSID60897251	N,N'-bis(Perfluorononanoyl)1,2-ethanediamine	11.3424	TRUE	TRUE	952.212	58.2	0.109549	15.0195	26.6757	0.969085	0	0	in	O=C(NCCNC(=O)C(F)(F)C(F)(F)C(F)(F)C(F)(F)C(F)(F)C(F)(F)C(F)(F)C(F)(F)F)C(F)(F)C(F)(F)C(F)(F)C(F)(F)C(F)(F)C(F)(F)C(F)(F)C(F)(F)F
243	DTXSID101026793	6-(6,6,6-Trifluorohexyl)perfluorohexylsulfonate	11.4421	TRUE	TRUE	519.246	57.2	0.101781	7.57486	15.3778	0.894316	0	0	in	FC(F)(C(F)(F)S([O-])(=O)=O)C(F)(F)C(F)(F)C(F)(F)C(F)(F)CCCCCC(F)(F)F
244	DTXSID70763554	Bis[2,3,3,3-tetrafluoro-1-oxo-2-(trifluoromethyl)propyl] peroxide	11.5024	TRUE	TRUE	426.056	52.6	-0.612258	15.0533	32.9091	0.418144	0	0	in	FC(C(=O)OOC(=O)C(F)(C(F)(F)F)C(F)(F)F)(C(F)(F)F)C(F)(F)F
245	DTXSID30896534	2,3,3,3-Tetrafluoro-2-{1,1,2,3,3,3-hexafluoro-2-[1,1,2,3,3,3-hexafluoro-2-(heptafluoropropoxy)propoxy]propoxy}propanamide	11.5708	TRUE	TRUE	661.105	70.78	-0.448454	-27.0658	31.7526	1.04932	1	0	in	FC(F)(OC(F)(C(F)(F)F)C(F)(F)OC(F)(C(N)=O)C(F)(F)F)C(F)(OC(F)(F)C(F)(F)C(F)(F)F)C(F)(F)F
246	DTXSID10895742	2,2,3,3,4,4,5,5,6,6,7,7,8,8,8-Pentadecafluoro-N-hydroxyoctanimidamide	11.5737	TRUE	TRUE	428.095	56.11	-0.00730057	14.0832	28.8	0.919556	0	0	in	FC(F)(C(F)(F)C(=N)NO)C(F)(F)C(F)(F)C(F)(F)C(F)(F)C(F)(F)F
247	DTXSID401036286	3-Fluoro-3-(perfluorooctyl)acrylic acid	11.5841	TRUE	TRUE	508.099	37.3	-0.00102806	5.15702	32.6769	0.950034	0	0	in	FC(F)(C(F)=CC(=O)O)C(F)(F)C(F)(F)C(F)(F)C(F)(F)C(F)(F)C(F)(F)C(F)(F)F
248	DTXSID30512404	[(Heptadecafluorooctyl)sulfanyl]acetic acid	11.601	TRUE	TRUE	510.165	37.3	0.000594674	3.90123	30	0.914443	0	0	in	FC(F)(C(F)(F)SCC(O)=O)C(F)(F)C(F)(F)C(F)(F)C(F)(F)C(F)(F)C(F)(F)F
249	DTXSID80896084	2-(Heptafluoropropyl)-9H-purin-6-amine	11.6424	TRUE	TRUE	303.141	80.48	-0.0676483	15.5625	15.7838	1.09279	0	0	in	FC(F)(F)C(F)(F)C(F)(F)c1nc(N)c2nc[NH]c2n1
250	DTXSID7065968	Perfluoro-5-(trifluoromethyl)hexanoic acid	11.7812	TRUE	TRUE	364.057	37.3	-0.490781	0.181474	34	0.872863	0	0	in	FC(F)(C(F)(F)C(=O)O)C(F)(F)C(F)(C(F)(F)F)C(F)(F)F
251	DTXSID60763104	3-Chloro-1,1,2,2-tetrafluoro-3-oxopropyl sulfurofluoridate	11.7867	TRUE	TRUE	262.539	60.44	0.127191	24.7075	31.5017	0.650886	0	0	in	FC(F)(OS(F)(=O)=O)C(F)(F)C(Cl)=O
252	DTXSID10338588	4,4,5,5,6,6,7,7,8,8,9,9,9-tridecafluorononane-1,2-diol	11.8974	TRUE	TRUE	394.127	40.46	0.00261737	-1.48595	20.6557	0.933071	0	0	in	FC(F)(CC(O)CO)C(F)(F)C(F)(F)C(F)(F)C(F)(F)C(F)(F)F
253	DTXSID701036447	3-(Perfluorododecyl)propane‐1‐sulfonic acid	12.0617	TRUE	TRUE	742.235	54.37	0.103656	11.8183	25.7167	0.912658	0	0	in	FC(F)(CCCS(=O)(=O)O)C(F)(F)C(F)(F)C(F)(F)C(F)(F)C(F)(F)C(F)(F)C(F)(F)C(F)(F)C(F)(F)C(F)(F)C(F)(F)F
254	DTXSID60144373	2-Pentanone, 1-chloro-4-hydroxy-5,5,5-trifluoro-4-(trifluoromethyl)-	12.0736	TRUE	TRUE	258.545	37.3	0.0117653	-9.82568	15.0483	1.0737	0	0	in	O=C(CC(O)(C(F)(F)F)C(F)(F)F)CCl
255	DTXSID001019143	8:2 Fluorotelomer unsaturated carboxylic acid	12.1541	TRUE	TRUE	458.092	37.3	-0.00676877	3.96	32.1429	0.941294	0	0	in	FC(F)(C(/F)=C/C(=O)O)C(F)(F)C(F)(F)C(F)(F)C(F)(F)C(F)(F)C(F)(F)F
256	DTXSID60825615	2H-Perfluoro-2-decenoic acid	12.1541	TRUE	TRUE	458.092	37.3	-0.00676877	3.96	32.1429	0.941294	0	0	in	FC(F)(C(F)=CC(=O)O)C(F)(F)C(F)(F)C(F)(F)C(F)(F)C(F)(F)C(F)(F)F
257	DTXSID501019148	Perfluoro-2-methylheptanesulfonic acid	12.3036	TRUE	TRUE	500.126	54.37	-0.0634856	17.2415	34.5	0.794009	0	0	in	FC(C(F)(F)S(=O)(=O)O)(C(F)(F)C(F)(F)C(F)(F)C(F)(F)C(F)(F)F)C(F)(F)F
258	DTXSID70543095	3-(Chlorosulfonyl)-2,2,3,3-tetrafluoropropanoyl chloride	12.339	TRUE	TRUE	262.995	51.21	0	2.78479	14.4342	0.76243	0	0	in	FC(F)(C(Cl)=O)C(F)(F)S(Cl)(=O)=O
259	DTXSID90895967	2,2,3,3,4,4,4-Heptafluoro-N-(2-methoxyethyl)butanamide	12.3641	TRUE	TRUE	271.132	38.33	-0.0189059	-9.2832	9.10526	0.785994	0	0	in	FC(F)(C(=O)NCCOC)C(F)(F)C(F)(F)F
260	DTXSID50895625	3-Acetyl-5,5,6,6,7,7,8,8,8-nonafluorooctane-2,4-dione	12.49	TRUE	TRUE	346.145	51.21	0.0975777	-0.128419	15.6	1.04619	0	0	in	FC(F)(C(=O)C(C(=O)C)C(C)=O)C(F)(F)C(F)(F)C(F)(F)F
261	DTXSID70275965	Perfluoro-p-ethylcyclohexylsulfonic acid	12.4957	TRUE	TRUE	462.13	54.37	-0.0101882	22.6009	35.6414	0.55521	0	0	in	FC1(S(O)(=O)=O)C(F)(F)C(F)(F)C(F)(C(F)(F)C1(F)F)C(F)(F)C(F)(F)F
262	DTXSID80648222	6,6-Bis(trifluoromethyl)-1,3,5-triazinane-2,4-dione	12.5274	TRUE	TRUE	251.086	70.23	-0.175632	27.3573	30.5455	0.481667	0	0	in	FC(F)(F)C1(NC(=O)NC(=O)N1)C(F)(F)F
263	DTXSID00144372	2-Pentanone, 1-bromo-4-hydroxy-5,5,5-trifluoro-4-(trifluoromethyl)-	12.5977	TRUE	TRUE	302.996	37.3	-0.00731708	-10.5511	14.7552	1.04232	0	0	in	O=C(CC(O)(C(F)(F)F)C(F)(F)F)CBr
264	DTXSID20787023	3-(4-Chlorophenyl)-6-(pentafluoroethyl)-1,4-dihydro-1,2,4,5-tetrazine	12.7173	TRUE	TRUE	312.629	48.78	-0.203128	-2.12704	9.3836	0.560202	0	0	in	FC(F)(F)C(F)(F)C1=NNC(=NN1)c1ccc(Cl)cc1
265	DTXSID0070869	2-(Ethyl((nonafluorobutyl)sulphonyl)amino)ethyl methacrylate	12.7825	TRUE	TRUE	439.296	63.68	0.279035	6.57796	9.3677	0.958361	0	0	in	O=C(OCCN(CC)S(=O)(=O)C(F)(F)C(F)(F)C(F)(F)C(F)(F)F)C(=C)C
266	DTXSID80896589	Perfluoro-4-ethylhexanoic acid	12.7877	TRUE	TRUE	414.064	37.3	0.294812	11.7337	36.9048	0.874194	0	0	in	FC(F)(C(F)(F)C(=O)O)C(F)(C(F)(F)C(F)(F)F)C(F)(F)C(F)(F)F
267	DTXSID001034557	1-Hydroxy-5:2 fluorotelomer sulfonic acid	12.8311	TRUE	TRUE	394.158	74.6	0.182554	21.6893	21.6923	0.872206	0	0	in	FC(F)(CC(O)S(=O)(=O)O)C(F)(F)C(F)(F)C(F)(F)C(F)(F)F
268	DTXSID30382063	Perfluoro-3,6-dioxaheptanoic acid	12.8734	TRUE	TRUE	296.041	55.76	0.273775	29.1357	38.2308	0.52863	0	0	in	FC(F)(OC(F)(F)F)C(F)(F)OC(F)(F)C(=O)O
269	DTXSID401035521	N-Ethylperfluoro-1-dodecanesulfonamide	12.9848	TRUE	TRUE	727.224	46.17	0.00269319	6.06803	28.5263	0.914846	0	0	in	FC(F)(C(F)(F)C(F)(F)C(F)(F)C(F)(F)C(F)(F)C(F)(F)C(F)(F)C(F)(F)C(F)(F)C(F)(F)C(F)(F)F)S(=O)(=O)NCC
270	DTXSID40459578	1,3,6-Trioxaspiro[4.4]nonane-4,7-dione, 2,2-bis(trifluoromethyl)-	13.0884	TRUE	TRUE	294.103	61.83	-0.5865	2.32136	20.9143	0.873648	0	0	in	FC(F)(F)C1(OC(=O)C2(CCC(=O)O2)O1)C(F)(F)F
271	DTXSID301036283	3-Fluoro-3-(perfluorohexyl)acrylic acid	13.0921	TRUE	TRUE	408.085	37.3	-0.0103767	2.22222	31.4043	0.92897	0	0	in	FC(F)(C(F)=CC(=O)O)C(F)(F)C(F)(F)C(F)(F)C(F)(F)C(F)(F)F
272	DTXSID401026647	2‐(Perfluorohexanesulfonamido)acetic acid	13.1153	TRUE	TRUE	457.164	83.47	-0.0621088	23.8999	26.0678	1.00284	0	0	in	FC(F)(C(F)(F)C(F)(F)C(F)(F)C(F)(F)C(F)(F)F)S(=O)(=O)NCC(O)=O
273	DTXSID701032326	4H-Perfluoropentanesulfonic acid	13.2035	TRUE	TRUE	332.115	54.37	-0.205207	7.41119	27.6111	0.894298	0	0	in	FC(F)(C(F)(F)S(=O)(=O)O)C(F)(F)C(F)C(F)(F)F
274	DTXSID00371101	bis(2,2,3,3,4,4,5,5-octafluoropentyl) sulfate	13.2675	TRUE	TRUE	526.189	52.6	0.231952	4.33699	20.303	1.0697	0	0	in	FC(F)(COS(=O)(=O)OCC(F)(F)C(F)(F)C(F)(F)C(F)F)C(F)(F)C(F)(F)C(F)F
275	DTXSID30385933	2-Hydroxy-2-(1,1,2,2-tetrafluoroethyl)-2,3-dihydro-4H-benzo[h]chromen-4-one	13.297	TRUE	TRUE	314.234	46.53	0.0839151	-8	8.26389	0.966307	0	0	in	FC(F)C(F)(F)C1(O)CC(=O)c2ccc3ccccc3c2O1
276	DTXSID10895964	Ethyl 3-(butylamino)-4,4,5,5,6,6,6-heptafluorohexanoate	13.3385	TRUE	TRUE	341.267	38.33	-0.293992	-20.16	5.87234	0.980105	0	0	in	O=C(CC(NCCCC)C(F)(F)C(F)(F)C(F)(F)F)OCC
277	DTXSID00896586	Perfluoro-2-(propan-2-yl)pentanoic acid	13.3421	TRUE	TRUE	414.064	37.3	-0.31709	0.372781	33.35	0.843116	0	0	in	FC(C(F)(C(=O)O)C(F)(F)C(F)(F)C(F)(F)F)(C(F)(F)F)C(F)(F)F
278	DTXSID30897021	N,N'-bis(Perfluorobutanoyl)1,5-pentanediamine	13.3803	TRUE	TRUE	494.223	58.2	-0.0309043	-1.9232	7.57143	0.886957	0	0	in	FC(F)(F)C(F)(F)C(F)(F)C(=O)NCCCCCNC(=O)C(F)(F)C(F)(F)C(F)(F)F
279	DTXSID50844618	2,2,3,4,4-Pentafluoro-4-(trifluoromethoxy)butanoic acid	13.3804	TRUE	TRUE	262.052	46.53	-0.547455	-1.74074	24.9048	0.750896	0	0	in	FC(F)(OC(F)(F)F)C(F)C(F)(F)C(=O)O
280	DTXSID40575747	4-Methyl-3-(pentafluoroethyl)-1,2-oxazol-5-amine	13.3833	TRUE	TRUE	216.109	52.05	0.165614	-2.95014	9.82759	0.986614	0	0	in	Nc1onc(c1C)C(F)(F)C(F)(F)F
281	DTXSID90896570	Perfluoro-2-ethyl-3,3-dimethylbutanoic acid	13.5948	TRUE	TRUE	414.064	37.3	0.155495	8.55621	35	0.801258	0	0	in	FC(F)(C(F)(C(=O)O)C(C(F)(F)F)(C(F)(F)F)C(F)(F)F)C(F)(F)F
282	DTXSID101036906	2‐(N‐Methyl-perfluorotridecanesulfonamido)acetic acid	13.6001	TRUE	TRUE	821.24	74.68	0.0169985	21.4086	28.0438	0.949593	0	0	in	FC(F)(C(F)(F)C(F)(F)C(F)(F)C(F)(F)C(F)(F)C(F)(F)C(F)(F)C(F)(F)C(F)(F)C(F)(F)C(F)(F)C(F)(F)F)S(=O)(=O)N(C)CC(=O)O
283	DTXSID901015805	10-Chloroperfluoro-4,6-dimethyl-3,5,7-trioxadecanoic acid	13.7448	TRUE	TRUE	528.523	64.99	0.0477781	21.2469	34.3599	0.89363	0	0	in	FC(F)(OC(F)(OC(F)(OC(F)(F)C(F)(F)C(Cl)(F)F)C(F)(F)F)C(F)(F)F)C(=O)O
284	DTXSID20881055	Ammonium Bis((perfluoro-15-methylhexadecyl)ethyl) phosphate	13.7612	TRUE	TRUE	1907.35	95.09	0.12856	34.7398	30.1132	1.04191	0	0	in	[NH4+].FC(F)(F)C(F)(C(F)(F)C(F)(F)C(F)(F)C(F)(F)C(F)(F)C(F)(F)C(F)(F)C(F)(F)C(F)(F)C(F)(F)C(F)(F)C(F)(F)C(F)(F)C(F)(F)CCOP([O-])(=O)OCCC(F)(F)C(F)(F)C(F)(F)C(F)(F)C(F)(F)C(F)(F)C(F)(F)C(F)(F)C(F)(F)C(F)(F)C(F)(F)C(F)(F)C(F)(F)C(F)(F)C(F)(C(F)(F)F)C(F)(F)F)C(F)(F)F
285	DTXSID901018223	5-(1,2,2,2-Tetrafluoro)ethoxy-perfluoro-3-oxa-4-methylpentanesulfonyl fluoride	13.8581	TRUE	TRUE	466.118	52.6	-0.339394	6.35261	32.1923	0.917671	0	0	in	FC(F)(C(F)(F)OC(F)(C(F)(F)F)C(F)(F)OC(F)C(F)(F)F)S(F)(=O)=O
286	DTXSID401019145	Perfluoro-5-methylheptanesulfonic acid	14.0259	TRUE	TRUE	500.126	54.37	-0.0152352	16.9081	35.7727	0.762554	0	0	in	FC(F)(C(F)(F)S(=O)(=O)O)C(F)(F)C(F)(F)C(F)(C(F)(F)C(F)(F)F)C(F)(F)F
287	DTXSID70905538	4,4,4-Trifluoro-1-(3-nitrophenyl)-3-(trifluoromethyl)but-2-en-1-ol	14.0293	TRUE	TRUE	315.169	63.37	0.295546	7.7449	10.8889	0.853983	0	0	in	O=[N+]([O-])c1cc(ccc1)C(O)\C=C(/C(F)(F)F)C(F)(F)F
288	DTXSID20226684	2-Difluoromethoxy-2,2-difluoroacetic acid	14.0439	TRUE	TRUE	162.038	46.53	-0.064901	7.77778	22	0.422833	0	0	in	OC(=O)C(F)(F)OC(F)F
289	DTXSID00985126	[(1,1,2,2-Tetrafluoroethyl)sulfanyl]acetic acid	14.056	TRUE	TRUE	192.133	37.3	0.195627	1.35753	15.1875	0.414429	0	0	in	FC(F)C(F)(F)SCC(O)=O
290	DTXSID10449906	Peroxide, bis[(undecafluorocyclohexyl)carbonyl]	14.0965	TRUE	TRUE	650.106	52.6	0.657933	32.185	38.0606	0.45198	0	0	in	FC1(F)C(F)(F)C(F)(C(=O)OOC(=O)C2(F)C(F)(F)C(F)(F)C(F)(F)C(F)(F)C2(F)F)C(F)(F)C(F)(F)C1(F)F
291	DTXSID70789552	4-(Butan-2-yl)-2-(1,1,2,2-tetrafluoroethyl)-1,3-oxazol-5(2H)-one	14.1146	TRUE	TRUE	241.184	38.66	0.0764192	-15.9424	5.72549	0.982863	0	0	in	FC(F)(C1N=C(C(C)CC)C(=O)O1)C(F)F
292	DTXSID40746197	1-[(4,4,5,5,6,6,7,7,8,8,9,9,9-Tridecafluorononanoyl)oxy]pyrrolidine-2,5-dione	14.1797	TRUE	TRUE	489.184	63.68	0.134369	9.43984	20.5278	1.01264	0	0	in	O=C1CCC(=O)N1OC(=O)CCC(F)(F)C(F)(F)C(F)(F)C(F)(F)C(F)(F)C(F)(F)F
293	DTXSID60880406	2H-Tricosafluoro-5,8,11,14-tetrakis(trifluoromethyl)-3,6,9,12,15-pentaoxaoctadecane	14.1954	TRUE	TRUE	950.12	46.15	-0.508407	-1.06897	34.5586	1.05772	0	0	in	FC(F)(OC(F)C(F)(F)F)C(F)(OC(F)(F)C(F)(OC(F)(F)C(F)(OC(F)(F)C(F)(OC(F)(F)C(F)(F)C(F)(F)F)C(F)(F)F)C(F)(F)F)C(F)(F)F)C(F)(F)F
294	DTXSID00314654	N-[(4-Chlorophenyl)carbamoyl]-2,2,3,3,3-pentafluoropropanamide	14.4908	TRUE	TRUE	316.613	58.2	0.175541	4.09745	11.003	0.758549	0	0	in	Clc1ccc(NC(=O)NC(=O)C(F)(F)C(F)(F)F)cc1
295	DTXSID301035128	(E)-Perfluoro-2-pent-3-eneoxyacetic acid	14.528	TRUE	TRUE	342.06	46.53	0.528886	16.0909	35.2727	0.927431	0	0	in	FC(F)(OC(F)(F)C(F)(F)C(/F)=C(\F)C(F)(F)F)C(=O)O
296	DTXSID30574567	(2-Chloro-1,1,2,2-tetrafluoroethoxy)(difluoro)acetic acid	14.5958	TRUE	TRUE	246.49	46.53	0.304728	6.7887	29	1.02573	0	0	in	FC(F)(OC(F)(F)C(F)(Cl)F)C(=O)O
297	DTXSID20906813	3-Chloro-1,1,1,7,7,7-hexafluoro-2,6-dihydroxy-2,6-bis(trifluoromethyl)heptan-4-one	14.9347	TRUE	TRUE	424.565	57.53	-0.219103	-2.23599	18.0024	1.03091	0	0	in	FC(F)(F)C(O)(C(Cl)C(=O)CC(O)(C(F)(F)F)C(F)(F)F)C(F)(F)F
298	DTXSID10896613	[(1-Chloro-1,1,2,3,3,3-hexafluoropropan-2-yl)oxy](difluoro)acetic acid	15.0386	TRUE	TRUE	296.497	46.53	0.836682	16.6485	32.36	0.992249	0	0	in	OC(=O)C(F)(F)OC(F)(C(Cl)(F)F)C(F)(F)F
299	DTXSID5071888	N-Ethyl-N-((undecafluoropentyl)sulphonyl)glycine	15.0701	TRUE	TRUE	435.211	74.68	-0.0680828	10.0557	15.6265	0.9263	0	0	in	FC(F)(C(F)(F)C(F)(F)C(F)(F)C(F)(F)F)S(=O)(=O)N(CC(O)=O)CC
300	DTXSID10553693	1-(2,4-Dihydroxyphenyl)-2,2,3,3,4,4,4-heptafluorobutan-1-one	15.0945	TRUE	TRUE	306.133	57.53	0.0662815	-0.5376	14.4878	1.01244	0	0	in	O=C(c1ccc(O)cc1O)C(F)(F)C(F)(F)C(F)(F)F
301	DTXSID3044596	Perfluoro(4-methyl-3,6-dioxaoct-7-ene)sulfonyl fluoride	15.1388	TRUE	TRUE	446.112	52.6	-0.350415	5.85865	34.1957	0.922708	0	0	in	FC(F)(C(F)(F)OC(F)(C(F)(F)F)C(F)(F)OC(\F)=C(/F)F)S(F)(=O)=O
302	DTXSID801033503	3,4,4,4‐Tetrafluorobut‐2‐enoic acid	15.2608	TRUE	TRUE	158.05	37.3	-0.145778	6	28.875	0.329206	0	0	in	FC(F)(F)C(F)=CC(=O)O
303	DTXSID101019227	17-Difluoromethylperfluoroheptadecanoic acid	15.3088	TRUE	TRUE	896.144	37.3	1.57e-05	0.734694	34.4	0.97588	0	0	in	FC(F)(C(F)(F)C(=O)O)C(F)(F)C(F)(F)C(F)(F)C(F)(F)C(F)(F)C(F)(F)C(F)(F)C(F)(F)C(F)(F)C(F)(F)C(F)(F)C(F)(F)C(F)(F)C(F)(F)C(F)F
304	DTXSID201035151	2H-Perfluoroheptadecanoic acid	15.3702	TRUE	TRUE	846.137	37.3	-0.000114864	0.615166	34.2857	0.973762	0	0	in	FC(F)(C(F)C(=O)O)C(F)(F)C(F)(F)C(F)(F)C(F)(F)C(F)(F)C(F)(F)C(F)(F)C(F)(F)C(F)(F)C(F)(F)C(F)(F)C(F)(F)C(F)(F)C(F)(F)F
305	DTXSID80892925	17-H-Perfluoroheptadecanoic acid	15.3717	TRUE	TRUE	846.137	37.3	1.57e-05	0.615166	34.2857	0.973762	0	0	in	FC(F)(C(F)(F)C(=O)O)C(F)(F)C(F)(F)C(F)(F)C(F)(F)C(F)(F)C(F)(F)C(F)(F)C(F)(F)C(F)(F)C(F)(F)C(F)(F)C(F)(F)C(F)(F)C(F)F
306	DTXSID101035196	2H-Perfluorohexadecanoic acid	15.4575	TRUE	TRUE	796.13	37.3	-0.000114864	0.4608	34.1538	0.971264	0	0	in	FC(F)(C(F)C(=O)O)C(F)(F)C(F)(F)C(F)(F)C(F)(F)C(F)(F)C(F)(F)C(F)(F)C(F)(F)C(F)(F)C(F)(F)C(F)(F)C(F)(F)C(F)(F)F
307	DTXSID60892928	16H-Perfluorohexadecanoic acid	15.459	TRUE	TRUE	796.13	37.3	1.57e-05	0.4608	34.1538	0.971264	0	0	in	FC(F)(C(F)(F)C(=O)O)C(F)(F)C(F)(F)C(F)(F)C(F)(F)C(F)(F)C(F)(F)C(F)(F)C(F)(F)C(F)(F)C(F)(F)C(F)(F)C(F)(F)C(F)F
308	DTXSID40611518	4-(Nonafluorobutyl)benzoic acid	15.5302	TRUE	TRUE	340.141	37.3	-0.144248	-13.358	14.8163	0.868866	0	0	in	FC(F)(c1ccc(cc1)C(=O)O)C(F)(F)C(F)(F)C(F)(F)F
309	DTXSID70896139	3,4,4-Trifluoro-3-(nonafluorobutyl)-1,2lambda~6~-oxathietane-2,2-dione	15.5609	TRUE	TRUE	380.106	43.37	-0.344039	0.969697	35.2727	0.907224	0	0	in	FC1(F)OS(=O)(=O)C1(F)C(F)(F)C(F)(F)C(F)(F)C(F)(F)F
310	DTXSID001035600	2-Hydrido-perfluoropentadecanoic acid	15.5777	TRUE	TRUE	746.123	37.3	-0.000114865	0.260751	34	0.968281	0	0	in	FC(F)(C(F)C(=O)O)C(F)(F)C(F)(F)C(F)(F)C(F)(F)C(F)(F)C(F)(F)C(F)(F)C(F)(F)C(F)(F)C(F)(F)C(F)(F)C(F)(F)F
311	DTXSID50892937	15H-Perfluoropentadecanoic acid	15.5792	TRUE	TRUE	746.123	37.3	1.57e-05	0.260751	34	0.968281	0	0	in	FC(F)(C(F)(F)C(=O)O)C(F)(F)C(F)(F)C(F)(F)C(F)(F)C(F)(F)C(F)(F)C(F)(F)C(F)(F)C(F)(F)C(F)(F)C(F)(F)C(F)F
312	DTXSID601028087	Perfluoro[1,2-13C2]hexadecanoic acid	15.687	TRUE	TRUE	816.105	37.3	1.57e-05	1.0752	35.3846	0.969485	0	0	in	FC(F)([13C](F)(F)[13C](=O)O)C(F)(F)C(F)(F)C(F)(F)C(F)(F)C(F)(F)C(F)(F)C(F)(F)C(F)(F)C(F)(F)C(F)(F)C(F)(F)C(F)(F)C(F)(F)F
313	DTXSID1070800	Perfluorohexadecanoic acid	15.687	TRUE	TRUE	814.12	37.3	1.57e-05	1.0752	35.3846	0.969485	0	0	in	FC(F)(C(F)(F)C(=O)O)C(F)(F)C(F)(F)C(F)(F)C(F)(F)C(F)(F)C(F)(F)C(F)(F)C(F)(F)C(F)(F)C(F)(F)C(F)(F)C(F)(F)C(F)(F)F
314	DTXSID60896623	Perfluoroheptadecanoic acid	15.6893	TRUE	TRUE	864.127	37.3	1.57e-05	1.05945	35.4286	0.972028	0	0	in	FC(F)(C(F)(F)C(=O)O)C(F)(F)C(F)(F)C(F)(F)C(F)(F)C(F)(F)C(F)(F)C(F)(F)C(F)(F)C(F)(F)C(F)(F)C(F)(F)C(F)(F)C(F)(F)C(F)(F)F
315	DTXSID30893341	Perfluoropentadecanoic acid	15.6912	TRUE	TRUE	764.113	37.3	1.57e-05	1.08646	35.3333	0.966462	0	0	in	FC(F)(C(F)(F)C(=O)O)C(F)(F)C(F)(F)C(F)(F)C(F)(F)C(F)(F)C(F)(F)C(F)(F)C(F)(F)C(F)(F)C(F)(F)C(F)(F)C(F)(F)F
316	DTXSID7066300	Hexacosafluoro-13-(trifluoromethyl)myristic acid	15.6913	TRUE	TRUE	764.113	37.3	2.35e-05	1.08646	35.3333	0.966462	0	0	in	FC(F)(C(F)(F)C(=O)O)C(F)(F)C(F)(F)C(F)(F)C(F)(F)C(F)(F)C(F)(F)C(F)(F)C(F)(F)C(F)(F)C(F)(C(F)(F)F)C(F)(F)F
317	DTXSID0067846	N-Ethyl-perfluoro-N-(2-hydroxyethyl)butane-1-sulfonamide	15.6934	TRUE	TRUE	371.221	57.61	0.291187	-0.1875	10.3125	0.968143	0	0	in	FC(F)(C(F)(F)C(F)(F)C(F)(F)F)S(=O)(=O)N(CCO)CC
318	DTXSID1066071	Perfluorooctadecanoic acid	15.696	TRUE	TRUE	914.134	37.3	1.57e-05	1.04082	35.4667	0.974195	0	0	in	FC(F)(C(F)(F)C(=O)O)C(F)(F)C(F)(F)C(F)(F)C(F)(F)C(F)(F)C(F)(F)C(F)(F)C(F)(F)C(F)(F)C(F)(F)C(F)(F)C(F)(F)C(F)(F)C(F)(F)C(F)(F)F
319	DTXSID10892731	Heptacosafluorotetradecan(~2~H)oic acid	15.7048	TRUE	TRUE	715.112	37.3	1.57e-05	1.09091	35.2727	0.962813	0	0	in	FC(F)(C(F)(F)C(=O)O[2H])C(F)(F)C(F)(F)C(F)(F)C(F)(F)C(F)(F)C(F)(F)C(F)(F)C(F)(F)C(F)(F)C(F)(F)C(F)(F)F
320	DTXSID301028088	Perfluoro-n-[1,2-13C2]tetradecanoic acid	15.7048	TRUE	TRUE	716.091	37.3	1.57e-05	1.09091	35.2727	0.962813	0	0	in	FC(F)([13C](F)(F)[13C](=O)O)C(F)(F)C(F)(F)C(F)(F)C(F)(F)C(F)(F)C(F)(F)C(F)(F)C(F)(F)C(F)(F)C(F)(F)C(F)(F)F
321	DTXSID3059921	Perfluorotetradecanoic acid	15.7048	TRUE	TRUE	714.106	37.3	1.57e-05	1.09091	35.2727	0.962813	0	0	in	FC(F)(C(F)(F)C(=O)O)C(F)(F)C(F)(F)C(F)(F)C(F)(F)C(F)(F)C(F)(F)C(F)(F)C(F)(F)C(F)(F)C(F)(F)C(F)(F)F
322	DTXSID00896622	Perfluorononadecanoic acid	15.7057	TRUE	TRUE	964.141	37.3	1.57e-05	1.0204	35.5	0.97606	0	0	in	FC(F)(C(F)(F)C(=O)O)C(F)(F)C(F)(F)C(F)(F)C(F)(F)C(F)(F)C(F)(F)C(F)(F)C(F)(F)C(F)(F)C(F)(F)C(F)(F)C(F)(F)C(F)(F)C(F)(F)C(F)(F)C(F)(F)F
323	DTXSID601026881	Tridecafluorohexane‐1‐sulfinate	15.7118	TRUE	TRUE	383.105	40.13	-0.245513	1.06061	36.3636	0.904539	0	0	in	FC(F)(C(F)(F)S([O-])=O)C(F)(F)C(F)(F)C(F)(F)C(F)(F)F
324	DTXSID90887327	Perfluoroeicosanoic acid	15.7176	TRUE	TRUE	1014.15	37.3	1.57e-05	0.998959	35.5294	0.977682	0	0	in	FC(F)(C(F)(F)C(=O)O)C(F)(F)C(F)(F)C(F)(F)C(F)(F)C(F)(F)C(F)(F)C(F)(F)C(F)(F)C(F)(F)C(F)(F)C(F)(F)C(F)(F)C(F)(F)C(F)(F)C(F)(F)C(F)(F)C(F)(F)F
325	DTXSID301033158	Perfluorohenicosanoic acid	15.7308	TRUE	TRUE	1064.15	37.3	1.57e-05	0.977041	35.5556	0.979105	0	0	in	FC(F)(C(F)(F)C(=O)O)C(F)(F)C(F)(F)C(F)(F)C(F)(F)C(F)(F)C(F)(F)C(F)(F)C(F)(F)C(F)(F)C(F)(F)C(F)(F)C(F)(F)C(F)(F)C(F)(F)C(F)(F)C(F)(F)C(F)(F)C(F)(F)F
326	DTXSID2066064	Perfluoro-11-(trifluoromethyl)dodecanoic acid	15.7318	TRUE	TRUE	664.099	37.3	1.43e-06	1.08507	35.2	0.958332	0	0	in	FC(F)(C(F)(F)C(=O)O)C(F)(F)C(F)(F)C(F)(F)C(F)(F)C(F)(F)C(F)(F)C(F)(F)C(F)(C(F)(F)F)C(F)(F)F
327	DTXSID90868151	Perfluorotridecanoic acid	15.7319	TRUE	TRUE	664.099	37.3	1.58e-05	1.08507	35.2	0.958332	0	0	in	FC(F)(C(F)(F)C(=O)O)C(F)(F)C(F)(F)C(F)(F)C(F)(F)C(F)(F)C(F)(F)C(F)(F)C(F)(F)C(F)(F)C(F)(F)F
328	DTXSID001022150	Perfluoro-3-ethenyloxy-1-propanesulfonyl fluoride	15.7372	TRUE	TRUE	330.099	43.37	-0.184114	11.3062	37.0278	0.495675	0	0	in	FC(F)(C(F)(F)S(F)(=O)=O)C(F)(F)OC(/F)=C(/F)F
329	DTXSID601036882	2-Hydrido-perfluorotetradecanoic acid	15.7428	TRUE	TRUE	696.116	37.3	-0.0001149	-1.33e-14	33.8182	0.964662	0	0	in	FC(F)(C(F)C(=O)O)C(F)(F)C(F)(F)C(F)(F)C(F)(F)C(F)(F)C(F)(F)C(F)(F)C(F)(F)C(F)(F)C(F)(F)C(F)(F)F
330	DTXSID70892939	14-H-Perfluorotetradecanoic acid	15.7443	TRUE	TRUE	696.116	37.3	1.57e-05	-1.69e-14	33.8182	0.964662	0	0	in	FC(F)(C(F)(F)C(=O)O)C(F)(F)C(F)(F)C(F)(F)C(F)(F)C(F)(F)C(F)(F)C(F)(F)C(F)(F)C(F)(F)C(F)(F)C(F)F
331	DTXSID601032628	Perfluorodocosanoic acid	15.7449	TRUE	TRUE	1114.16	37.3	1.57e-05	0.955017	35.5789	0.980362	0	0	in	FC(F)(C(F)(F)C(=O)O)C(F)(F)C(F)(F)C(F)(F)C(F)(F)C(F)(F)C(F)(F)C(F)(F)C(F)(F)C(F)(F)C(F)(F)C(F)(F)C(F)(F)C(F)(F)C(F)(F)C(F)(F)C(F)(F)C(F)(F)C(F)(F)C(F)(F)F
332	DTXSID60238701	Perfluoropinacol	15.7594	TRUE	TRUE	334.056	40.46	0	19.843	36	0.00608264	0	0	in	FC(F)(F)C(O)(C(O)(C(F)(F)F)C(F)(F)F)C(F)(F)F
333	DTXSID80880246	Perfluoro(3-oxapent-4-ene)sulfonyl fluoride	15.7734	TRUE	TRUE	280.092	43.37	-0.0966938	0.111111	32.6222	1.03822	0	0	in	FC(F)(C(F)(F)OC(\F)=C(/F)F)S(F)(=O)=O
334	DTXSID001028089	Perfluoro[1,2-13C2]dodecanoic acid	15.7793	TRUE	TRUE	616.077	37.3	1.82e-05	1.06371	35.1111	0.952714	0	0	in	FC(F)([13C](F)(F)[13C](=O)O)C(F)(F)C(F)(F)C(F)(F)C(F)(F)C(F)(F)C(F)(F)C(F)(F)C(F)(F)C(F)(F)F
335	DTXSID8031861	Perfluorododecanoic acid	15.7793	TRUE	TRUE	614.092	37.3	1.82e-05	1.06371	35.1111	0.952714	0	0	in	FC(F)(C(F)(F)C(=O)O)C(F)(F)C(F)(F)C(F)(F)C(F)(F)C(F)(F)C(F)(F)C(F)(F)C(F)(F)C(F)(F)F
336	DTXSID90906805	7-Chloro-1,1,1-trifluoro-2-(trifluoromethyl)heptane-2,4-diol	15.7811	TRUE	TRUE	288.615	40.46	-0.167718	-18.8964	6.1749	0.913814	0	0	in	OC(CC(O)(C(F)(F)F)C(F)(F)F)CCCCl
337	DTXSID50892912	Cl-Perfluoroheptanoate	15.7818	TRUE	TRUE	379.504	40.13	-0.191562	0.754209	34.7879	0.898011	0	0	in	FC(F)(C(F)(F)C([O-])=O)C(F)(F)C(F)(F)C(F)(F)C(Cl)(F)F
338	DTXSID20892363	Perfluoro-2-[(perfluoropentyl)oxy]propanoic acid	15.8015	TRUE	TRUE	430.063	46.53	0.351276	-6.73525	33.7959	0.896586	1	1	in	FC(F)(C(F)(F)OC(F)(C(=O)O)C(F)(F)F)C(F)(F)C(F)(F)C(F)(F)F
339	DTXSID501036308	3-Fluoro-3-(perfluorohexyl)prop‐2‐ene‐1‐sulfonic acid	15.8447	TRUE	TRUE	458.167	54.37	0.0227704	4.97179	25.7321	0.949667	0	0	in	FC(=CCS(=O)(=O)O)C(F)(F)C(F)(F)C(F)(F)C(F)(F)C(F)(F)C(F)(F)F
340	DTXSID7066063	Perfluoro-9-(trifluoromethyl)decanoic acid	15.8545	TRUE	TRUE	564.085	37.3	-0.000214083	1.01878	35	0.945488	0	0	in	FC(F)(C(F)(F)C(=O)O)C(F)(F)C(F)(F)C(F)(F)C(F)(F)C(F)(F)C(F)(C(F)(F)F)C(F)(F)F
341	DTXSID101028082	Perfluoro-n-[1,2,3,4,5,6,7-13C7]undecanoic acid	15.8576	TRUE	TRUE	571.031	37.3	4.52e-05	1.01878	35	0.945488	0	0	in	F[13C](F)([13C](F)(F)[13C](=O)O)[13C](F)(F)[13C](F)(F)[13C](F)(F)[13C](F)(F)C(F)(F)C(F)(F)C(F)(F)C(F)(F)F
342	DTXSID301028090	Perfluoro-n-[1,2-13C2]undecanoic acid	15.8576	TRUE	TRUE	566.07	37.3	4.52e-05	1.01878	35	0.945488	0	0	in	FC(F)([13C](F)(F)[13C](=O)O)C(F)(F)C(F)(F)C(F)(F)C(F)(F)C(F)(F)C(F)(F)C(F)(F)C(F)(F)F
343	DTXSID8047553	Perfluoroundecanoic acid	15.8576	TRUE	TRUE	564.085	37.3	4.52e-05	1.01878	35	0.945488	0	0	in	FC(F)(C(F)(F)C(=O)O)C(F)(F)C(F)(F)C(F)(F)C(F)(F)C(F)(F)C(F)(F)C(F)(F)C(F)(F)F
344	DTXSID00892326	3-(Perfluoropentyl)-3-fluoro-2-propenoic acid	15.9241	TRUE	TRUE	358.078	37.3	0.0951146	-0.375	30.3158	0.910377	0	0	in	FC(F)(C(F)=CC(=O)O)C(F)(F)C(F)(F)C(F)(F)C(F)(F)F
345	DTXSID201036280	(2Z)-3-Fluoro-3-(perfluoropentyl)acrylic acid	15.9241	TRUE	TRUE	358.078	37.3	0.0951146	-0.375	30.3158	0.910377	0	0	in	FC(F)(C(/F)=C/C(=O)O)C(F)(F)C(F)(F)C(F)(F)C(F)(F)F
346	DTXSID30891463	(2E)-3,4,4,5,5,6,6,7,7,8,8,8-Dodecafluoro-2-octenoic acid	15.9241	TRUE	TRUE	358.078	37.3	0.0951146	-0.375	30.3158	0.910377	0	0	in	FC(F)(C(\F)=C/C(=O)O)C(F)(F)C(F)(F)C(F)(F)C(F)(F)F
347	DTXSID60896603	Perfluoro-2,3-dimethylhexanoic acid	15.9329	TRUE	TRUE	414.064	37.3	-0.280182	0.195266	35.0952	0.762051	0	0	in	FC(C(F)(C(=O)O)C(F)(F)F)(C(F)(F)C(F)(F)C(F)(F)F)C(F)(F)F
348	DTXSID00521321	1,1,2,2-Tetrafluoro-2-(1,1,2,2-tetrafluoroethoxy)ethane-1-sulfonyl chloride	15.933	TRUE	TRUE	316.553	43.37	0.0177606	-1.5743	26.3069	0.963542	0	0	in	FC(F)(C(F)(F)OC(F)(F)C(F)F)S(Cl)(=O)=O
349	DTXSID301035285	2H-Perfluorotridecanoic acid	15.9706	TRUE	TRUE	646.109	37.3	-0.00011579	-0.342653	33.6	0.960195	0	0	in	FC(F)(C(F)C(=O)O)C(F)(F)C(F)(F)C(F)(F)C(F)(F)C(F)(F)C(F)(F)C(F)(F)C(F)(F)C(F)(F)C(F)(F)F
350	DTXSID00598553	1,2,2,3,3,4,4,4a,5,5,6,6,7,7,8,8,8a-Heptadecafluorodecahydronaphthalene-1-carboxylic acid	15.9711	TRUE	TRUE	488.093	37.3	0.718862	11.6701	34.5795	0.890867	0	0	in	O=C(O)C1(F)C(F)(F)C(F)(F)C(F)(F)C2(F)C1(F)C(F)(F)C(F)(F)C(F)(F)C2(F)F
351	DTXSID40892941	13-H-Perfluorotridecanoic acid	15.9722	TRUE	TRUE	646.109	37.3	1.57e-05	-0.342653	33.6	0.960195	0	0	in	FC(F)(C(F)(F)C(=O)O)C(F)(F)C(F)(F)C(F)(F)C(F)(F)C(F)(F)C(F)(F)C(F)(F)C(F)(F)C(F)(F)C(F)F
352	DTXSID20894100	Perfluoro-n-(1,2-13C2)decanoic acid	15.9853	TRUE	TRUE	516.063	37.3	0.000237297	0.9375	34.8571	0.935894	0	0	in	FC(F)([13C](F)(F)[13C](=O)O)C(F)(F)C(F)(F)C(F)(F)C(F)(F)C(F)(F)C(F)(F)C(F)(F)F
353	DTXSID3031860	Perfluorodecanoic acid	15.9853	TRUE	TRUE	514.078	37.3	0.000237297	0.9375	34.8571	0.935894	0	0	in	FC(F)(C(F)(F)C(=O)O)C(F)(F)C(F)(F)C(F)(F)C(F)(F)C(F)(F)C(F)(F)C(F)(F)F
354	DTXSID30892718	Nonadecafluorodecan(~2~H)oic acid	15.9853	TRUE	TRUE	515.084	37.3	0.000237297	0.9375	34.8571	0.935894	0	0	in	FC(F)(C(F)(F)C(=O)O[2H])C(F)(F)C(F)(F)C(F)(F)C(F)(F)C(F)(F)C(F)(F)C(F)(F)F
355	DTXSID901015479	2,2,3,3,4,4,5,5,6,6,7,7,8,9,9,9-hexadecafluoro-8-(trifluoromethyl)nonanoic acid	16.027	TRUE	TRUE	514.078	37.3	0.00367818	0.9375	34.8571	0.935894	0	0	in	FC(F)(C(F)(F)C(=O)O)C(F)(F)C(F)(F)C(F)(F)C(F)(F)C(F)(C(F)(F)F)C(F)(F)F
356	DTXSID80892920	10-H-Perfluorodecanoate	16.0963	TRUE	TRUE	495.08	40.13	-0.118111	0.899063	34.8	0.928989	0	0	in	FC(F)(C(F)(F)C([O-])=O)C(F)(F)C(F)(F)C(F)(F)C(F)(F)C(F)(F)C(F)(F)C(F)F
357	DTXSID90892931	11-H-Perfluoroundecanoate	16.124	TRUE	TRUE	545.087	40.13	-0.104188	0.99654	34.9565	0.939222	0	0	in	FC(F)(C(F)(F)C([O-])=O)C(F)(F)C(F)(F)C(F)(F)C(F)(F)C(F)(F)C(F)(F)C(F)(F)C(F)F
358	DTXSID80177249	Ammonium 2,2,3,3,4,4,5,5-octafluorovalerate	16.1403	TRUE	TRUE	263.084	76.63	0.321688	28.2109	31.5333	0.826909	0	0	in	[NH4+].FC(F)(C(F)(F)C([O-])=O)C(F)(F)C(F)F
359	DTXSID001034664	8:2 fluorotelomer sulfate	16.1481	TRUE	TRUE	544.179	63.6	0.101247	10.8619	23.8718	0.894423	0	0	in	O=S(=O)(O)OCCC(F)(F)C(F)(F)C(F)(F)C(F)(F)C(F)(F)C(F)(F)C(F)(F)C(F)(F)F
360	DTXSID701035520	N-Ethylperfluoro-1-undecanesulfonamide	16.1671	TRUE	TRUE	677.217	46.17	0.00269846	1.59987	27.8857	0.911355	0	0	in	FC(F)(C(F)(F)C(F)(F)C(F)(F)C(F)(F)C(F)(F)C(F)(F)C(F)(F)C(F)(F)C(F)(F)C(F)(F)F)S(=O)(=O)NCC
361	DTXSID20892924	12-H-Perfluorododecanoate	16.1701	TRUE	TRUE	595.094	40.13	-0.0930325	1.05186	35.0769	0.946947	0	0	in	FC(F)(C(F)(F)C([O-])=O)C(F)(F)C(F)(F)C(F)(F)C(F)(F)C(F)(F)C(F)(F)C(F)(F)C(F)(F)C(F)F
362	DTXSID70894099	Perfluoro-n-(1,2,3,4,5-13C5)nonanoic acid	16.1939	TRUE	TRUE	469.033	37.3	0.000787093	0.799049	34.6667	0.922631	0	0	in	F[13C](F)([13C](F)(F)[13C](=O)O)[13C](F)(F)[13C](F)(F)C(F)(F)C(F)(F)C(F)(F)C(F)(F)F
363	DTXSID8031863	Perfluorononanoic acid	16.1939	TRUE	TRUE	464.071	37.3	0.000787093	0.799049	34.6667	0.922631	0	0	in	FC(F)(C(F)(F)C(=O)O)C(F)(F)C(F)(F)C(F)(F)C(F)(F)C(F)(F)C(F)(F)F
364	DTXSID00892942	13-H-Perfluorotridecanoate	16.2251	TRUE	TRUE	645.101	40.13	-0.0839266	1.08	35.1724	0.952973	0	0	in	FC(F)(C(F)(F)C([O-])=O)C(F)(F)C(F)(F)C(F)(F)C(F)(F)C(F)(F)C(F)(F)C(F)(F)C(F)(F)C(F)(F)C(F)F
365	DTXSID701026896	2-[3-(2,2,3,3,3-Pentafluoropropoxy)pyridin-4-yl]-5-(trifluoromethyl)benzoxazole	16.2361	TRUE	TRUE	412.236	48.15	-0.161189	-10.3056	11.6825	0.877269	0	0	in	FC(F)(F)C(F)(F)COc1cnccc1c1nc2cc(ccc2o1)C(F)(F)F
366	DTXSID90892936	8-H-Perfluorooctanoate	16.2492	TRUE	TRUE	395.066	40.13	-0.153792	0.4608	34.2857	0.894122	0	0	in	FC(F)(C(F)(F)C([O-])=O)C(F)(F)C(F)(F)C(F)(F)C(F)(F)C(F)F
367	DTXSID101026648	1,1,2,2,3,3,4,4,5,5,6,6,6-Tridecafluoro-N-(2-hydroxyethyl)hexane-1-sulfonamide	16.2683	TRUE	TRUE	443.181	66.4	-0.0490612	7.57552	22.6774	1.00271	0	0	in	FC(F)(C(F)(F)C(F)(F)C(F)(F)C(F)(F)C(F)(F)F)S(=O)(=O)NCCO
368	DTXSID80892940	14-H-Perfluorotetradecanoate	16.2839	TRUE	TRUE	695.108	40.13	-0.0763676	1.09032	35.25	0.957798	0	0	in	FC(F)(C(F)(F)C([O-])=O)C(F)(F)C(F)(F)C(F)(F)C(F)(F)C(F)(F)C(F)(F)C(F)(F)C(F)(F)C(F)(F)C(F)(F)C(F)F
369	DTXSID001035143	2H-Perfluorododecanoic acid	16.2877	TRUE	TRUE	596.102	37.3	-0.000130771	-0.797784	33.3333	0.954559	0	0	in	FC(F)(C(F)C(=O)O)C(F)(F)C(F)(F)C(F)(F)C(F)(F)C(F)(F)C(F)(F)C(F)(F)C(F)(F)C(F)(F)F
370	DTXSID60892923	12-H-Perfluorododecanoic acid	16.2895	TRUE	TRUE	596.102	37.3	1.52e-05	-0.797784	33.3333	0.954559	0	0	in	FC(F)(C(F)(F)C(=O)O)C(F)(F)C(F)(F)C(F)(F)C(F)(F)C(F)(F)C(F)(F)C(F)(F)C(F)(F)C(F)F
371	DTXSID301035780	Perfluoro-6-(pentafluoro-lambda6-sulfanyl)hexanoic acid	16.2959	TRUE	TRUE	422.109	37.3	-0.0575429	-0.119467	33.7143	0.882812	0	0	in	FC(F)(C(F)(F)C(F)(F)C(F)(F)C(F)(F)C(=O)O)S(F)(F)(F)(F)F
372	DTXSID201020605	1,1,2,2-Tetrafluoro-2-(undecafluorocyclohexyl)ethane-1-sulfonic acid	16.3289	TRUE	TRUE	462.13	54.37	0.118581	9.54422	33.4211	1.04102	0	0	in	FC1(F)C(F)(F)C(F)(C(F)(F)C(F)(F)C1(F)F)C(F)(F)C(F)(F)S(=O)(=O)O
373	DTXSID10892938	15-H-Perfluoropentadecanoate	16.3437	TRUE	TRUE	745.115	40.13	-0.0700024	1.08885	35.3143	0.961744	0	0	in	FC(F)(C(F)(F)C([O-])=O)C(F)(F)C(F)(F)C(F)(F)C(F)(F)C(F)(F)C(F)(F)C(F)(F)C(F)(F)C(F)(F)C(F)(F)C(F)(F)C(F)F
374	DTXSID30896574	Perfluoro-2-ethyl-3-methylpentanoic acid	16.3707	TRUE	TRUE	414.064	37.3	0.261119	6.76331	35.2609	0.801477	0	0	in	FC(C(F)(C(=O)O)C(F)(F)C(F)(F)F)(C(F)(F)C(F)(F)F)C(F)(F)F
375	DTXSID50562865	Perfluoro-6-(trifluoromethyl)heptanoic acid	16.3981	TRUE	TRUE	414.064	37.3	-0.00944608	0.568047	34.4	0.903283	0	0	in	FC(F)(C(F)(F)C(=O)O)C(F)(F)C(F)(F)C(F)(C(F)(F)F)C(F)(F)F
376	DTXSID00892927	16-H-Perfluorohexadecanoate	16.4027	TRUE	TRUE	795.122	40.13	-0.0645758	1.07955	35.3684	0.965028	0	0	in	FC(F)(C(F)(F)C([O-])=O)C(F)(F)C(F)(F)C(F)(F)C(F)(F)C(F)(F)C(F)(F)C(F)(F)C(F)(F)C(F)(F)C(F)(F)C(F)(F)C(F)(F)C(F)F
377	DTXSID90892618	12-Cl-Perfluorododecanoic acid	16.4135	TRUE	TRUE	630.547	37.3	1.67e-05	-0.131322	33.7284	0.923539	0	0	in	FC(F)(C(F)(F)C(=O)O)C(F)(F)C(F)(F)C(F)(F)C(F)(F)C(F)(F)C(F)(F)C(F)(F)C(F)(F)C(Cl)(F)F
378	DTXSID4059883	Bis(pentafluoropropionyl) peroxide	16.4193	TRUE	TRUE	326.042	52.6	-0.388315	2.76	31	0.854474	0	0	in	FC(F)(C(=O)OOC(=O)C(F)(F)C(F)(F)F)C(F)(F)F
379	DTXSID80564034	Perfluoro-4-methyl-3,6-dioxaoctane-sulfonyl fluoride	16.4301	TRUE	TRUE	484.108	52.6	-0.308544	5.54649	34.9615	0.917542	0	0	in	FC(F)(C(F)(F)OC(F)(C(F)(F)F)C(F)(F)OC(F)(F)C(F)(F)F)S(F)(=O)=O
380	DTXSID70892914	6-Chloro-perfluorohexanoate	16.4458	TRUE	TRUE	329.497	40.13	-0.136463	0.390684	34.3333	0.901318	0	0	in	FC(F)(C(F)(F)C([O-])=O)C(F)(F)C(F)(F)C(Cl)(F)F
381	DTXSID40892926	17-H-Perfluoroheptadecanoate	16.4599	TRUE	TRUE	845.129	40.13	-0.0598993	1.06509	35.4146	0.967802	0	0	in	FC(F)(C(F)(F)C([O-])=O)C(F)(F)C(F)(F)C(F)(F)C(F)(F)C(F)(F)C(F)(F)C(F)(F)C(F)(F)C(F)(F)C(F)(F)C(F)(F)C(F)(F)C(F)(F)C(F)F
382	DTXSID2065969	Perfluoro-6-methylheptanecarboxylic acid	16.4845	TRUE	TRUE	464.071	37.3	0.0242777	0.799049	34.6667	0.922631	0	0	in	FC(F)(C(F)(F)C(=O)O)C(F)(F)C(F)(F)C(F)(F)C(F)(C(F)(F)F)C(F)(F)F
383	DTXSID501034245	3-[Perfluoro-2-[(methoxy)methoxy]-ethoxy]-2,2,3-trifluoropropanoic acid	16.4885	TRUE	TRUE	394.064	64.99	-0.319685	9.07692	29.641	0.911882	0	0	in	FC(F)(OC(F)(F)C(F)(F)OC(F)C(F)(F)C(=O)O)OC(F)(F)F
384	DTXSID10892998	5,6,7,8-13C4-Perfluorooctanoic acid	16.4909	TRUE	TRUE	418.033	37.3	-0.00199947	0.568047	34.4	0.903283	0	0	in	FC(F)(C(F)(F)C(=O)O)C(F)(F)[13C](F)(F)[13C](F)(F)[13C](F)(F)[13C](F)(F)F
385	DTXSID70892570	Pentadecafluoro(1-13C)octanoic acid	16.4909	TRUE	TRUE	415.056	37.3	-0.00199947	0.568047	34.4	0.903283	0	0	in	FC(F)(C(F)(F)[13C](=O)O)C(F)(F)C(F)(F)C(F)(F)C(F)(F)C(F)(F)F
386	DTXSID70892999	Perfluoro-n-[1,2,3,4-13C4]-octanoic acid	16.4909	TRUE	TRUE	418.033	37.3	-0.00199947	0.568047	34.4	0.903283	0	0	in	F[13C](F)([13C](F)(F)[13C](=O)O)[13C](F)(F)C(F)(F)C(F)(F)C(F)(F)C(F)(F)F
387	DTXSID8031865	Perfluorooctanoic acid	16.4909	TRUE	TRUE	414.064	37.3	-0.00199947	0.568047	34.4	0.903283	0	0	in	FC(F)(C(F)(F)C(=O)O)C(F)(F)C(F)(F)C(F)(F)C(F)(F)C(F)(F)F
388	DTXSID80892869	Pentadecafluorooctan(~2~H)oic acid	16.4909	TRUE	TRUE	415.07	37.3	-0.00199947	0.568047	34.4	0.903283	0	0	in	FC(F)(C(F)(F)C(=O)O[2H])C(F)(F)C(F)(F)C(F)(F)C(F)(F)C(F)(F)F
389	DTXSID80896968	Perfluoro-n-(1,2-13C2)octanoic acid	16.4909	TRUE	TRUE	416.049	37.3	-0.00199947	0.568047	34.4	0.903283	0	0	in	FC(F)([13C](F)(F)[13C](=O)O)C(F)(F)C(F)(F)C(F)(F)C(F)(F)C(F)(F)F
390	DTXSID801035816	Perfluoro-15-(pentafluoro-lambda6-sulfanyl)pentadecanoic acid	16.4924	TRUE	TRUE	872.172	37.3	1.44e-05	1.09073	35.2195	0.907609	0	0	in	FC(F)(C(F)(F)C(F)(F)C(F)(F)C(F)(F)C(F)(F)C(F)(F)C(F)(F)C(F)(F)C(F)(F)C(F)(F)C(F)(F)C(F)(F)C(F)(F)C(=O)O)S(F)(F)(F)(F)F
391	DTXSID101035815	Perfluoro-14-(pentafluoro-lambda6-sulfanyl)tetradecanoic acid	16.5114	TRUE	TRUE	822.165	37.3	1.44e-05	1.08844	35.1579	0.903998	0	0	in	FC(F)(C(F)(F)C(F)(F)C(F)(F)C(F)(F)C(F)(F)C(F)(F)C(F)(F)C(F)(F)C(F)(F)C(F)(F)C(F)(F)C(F)(F)C(=O)O)S(F)(F)(F)(F)F
392	DTXSID001033080	Perfluoro-1-[2-[1-[(methoxy)methyl]-ethoxy]-1-(methyl)ethoxy]-2-propanone	16.5193	TRUE	TRUE	564.066	44.76	-0.524509	-4	35.5211	1.04168	0	0	in	FC(F)(OC(F)(F)F)C(F)(OC(F)(F)C(F)(OC(F)(F)C(=O)C(F)(F)F)C(F)(F)F)C(F)(F)F
393	DTXSID401035814	Perfluoro-13-(pentafluoro-lambda6-sulfanyl)tridecanoic acid	16.5355	TRUE	TRUE	772.158	37.3	1.45e-05	1.07624	35.0857	0.900203	0	0	in	FC(F)(C(F)(F)C(F)(F)C(F)(F)C(F)(F)C(F)(F)C(F)(F)C(F)(F)C(F)(F)C(F)(F)C(F)(F)C(F)(F)C(=O)O)S(F)(F)(F)(F)F
394	DTXSID30892617	10-Cl-Perfluorodecanoate	16.5469	TRUE	TRUE	529.525	40.13	-0.118187	1.07912	35.3333	0.910118	0	0	in	FC(F)(C(F)(F)C([O-])=O)C(F)(F)C(F)(F)C(F)(F)C(F)(F)C(F)(F)C(F)(F)C(Cl)(F)F
395	DTXSID701035813	Perfluoro-12-(pentafluoro-lambda6-sulfanyl)dodecanoic acid	16.5661	TRUE	TRUE	722.151	37.3	1.54e-05	1.04994	35	0.896255	0	0	in	FC(F)(C(F)(F)C(F)(F)C(F)(F)C(F)(F)C(F)(F)C(F)(F)C(F)(F)C(F)(F)C(F)(F)C(F)(F)C(=O)O)S(F)(F)(F)(F)F
396	DTXSID701034815	Perfluorododecane-1-sulfinic acid	16.5876	TRUE	TRUE	684.155	37.3	3.03e-05	0.795558	34.5333	0.890765	0	0	in	FC(F)(C(F)(F)S(=O)O)C(F)(F)C(F)(F)C(F)(F)C(F)(F)C(F)(F)C(F)(F)C(F)(F)C(F)(F)C(F)(F)C(F)(F)F
397	DTXSID10896491	1-Bromo-1,1,2,2,4,5,5,7,8,8,10,11,11,13,14,14,16,16,17,17,17-henicosafluoro-4,7,10,13-tetrakis(trifluoromethyl)-3,6,9,12,15-pentaoxaheptadecane	16.5978	TRUE	TRUE	979.009	46.15	0.34194	11.7066	35.3161	0.873377	0	0	in	FC(F)(OC(F)(F)C(F)(F)F)C(F)(OC(F)(F)C(F)(OC(F)(F)C(F)(OC(F)(F)C(F)(OC(F)(F)C(Br)(F)F)C(F)(F)F)C(F)(F)F)C(F)(F)F)C(F)(F)F
398	DTXSID301035811	Perfluoro-11-(pentafluoro-lambda6-sulfanyl)undecanoic acid	16.6054	TRUE	TRUE	672.144	37.3	2.77e-05	1.00333	34.8966	0.892221	0	0	in	FC(F)(C(F)(F)C(F)(F)C(F)(F)C(F)(F)C(F)(F)C(F)(F)C(F)(F)C(F)(F)C(F)(F)C(=O)O)S(F)(F)(F)(F)F
399	DTXSID301035809	Perfluoro-10-(pentafluoro-lambda6-sulfanyl)decanoic acid	16.6568	TRUE	TRUE	622.137	37.3	0.000133158	0.927197	34.7692	0.88823	0	0	in	FC(F)(C(F)(F)C(F)(F)C(F)(F)C(F)(F)C(F)(F)C(F)(F)C(F)(F)C(F)(F)C(=O)O)S(F)(F)(F)(F)F
400	DTXSID101034617	14:2 Fluorotelomer carboxylic acid	16.677	TRUE	TRUE	778.14	37.3	-0.000235817	-1.8432	32.9231	0.973098	0	0	in	FC(F)(C(F)(F)CC(=O)O)C(F)(F)C(F)(F)C(F)(F)C(F)(F)C(F)(F)C(F)(F)C(F)(F)C(F)(F)C(F)(F)C(F)(F)C(F)(F)C(F)(F)F
401	DTXSID401034816	Perfluoroundecane-1-sulfinic acid	16.6773	TRUE	TRUE	634.148	37.3	3.5e-05	0.643583	34.3704	0.887165	0	0	in	FC(F)(C(F)(F)S(=O)O)C(F)(F)C(F)(F)C(F)(F)C(F)(F)C(F)(F)C(F)(F)C(F)(F)C(F)(F)C(F)(F)F
402	DTXSID70892919	11-Chloro-perfluoroundecanoate	16.6921	TRUE	TRUE	579.532	40.13	-0.104188	1.09086	35.4203	0.914976	0	0	in	FC(F)(C(F)(F)C([O-])=O)C(F)(F)C(F)(F)C(F)(F)C(F)(F)C(F)(F)C(F)(F)C(F)(F)C(Cl)(F)F
403	DTXSID1037303	Perfluoroheptanoic acid	16.7061	TRUE	TRUE	364.057	37.3	-0.0295967	0.181474	34	0.872863	0	0	in	FC(F)(C(F)(F)C(=O)O)C(F)(F)C(F)(F)C(F)(F)C(F)(F)F
404	DTXSID10892918	11-Chloro-Perfluoroundecanoic acid	16.7065	TRUE	TRUE	580.54	37.3	2.63e-05	-0.572759	33.4444	0.918561	0	0	in	FC(F)(C(F)(F)C(=O)O)C(F)(F)C(F)(F)C(F)(F)C(F)(F)C(F)(F)C(F)(F)C(F)(F)C(Cl)(F)F
405	DTXSID80380837	Perfluoro-3,6,9-trioxadecanoic acid	16.7215	TRUE	TRUE	412.054	64.99	0.72125	34.568	38.4444	0.624058	0	0	in	FC(F)(OC(F)(F)F)C(F)(F)OC(F)(F)C(F)(F)OC(F)(F)C(=O)O
406	DTXSID501033154	(9-Pentafluoro(5)sulfide)-perfluorononanoic acid	16.7274	TRUE	TRUE	572.13	37.3	0.000639315	0.807382	34.6087	0.884529	0	0	in	FC(F)(C(F)(F)C(F)(F)C(F)(F)C(F)(F)C(F)(F)C(F)(F)C(F)(F)C(=O)O)S(F)(F)(F)(F)F
407	DTXSID701035370	11H-Perfluoroundecanoic acid	16.7344	TRUE	TRUE	546.095	37.3	-0.000291629	-1.41061	33	0.947264	0	0	in	FC(F)(C(F)C(=O)O)C(F)(F)C(F)(F)C(F)(F)C(F)(F)C(F)(F)C(F)(F)C(F)(F)C(F)(F)F
408	DTXSID5061954	11-H-Perfluoroundecanoic acid	16.7381	TRUE	TRUE	546.095	37.3	6.81e-06	-1.41061	33	0.947264	0	0	in	FC(F)(C(F)(F)C(=O)O)C(F)(F)C(F)(F)C(F)(F)C(F)(F)C(F)(F)C(F)(F)C(F)(F)C(F)F
409	DTXSID401015593	(6-Carboxy-perfluorohexyl)pentafluorosulfur	16.7702	TRUE	TRUE	472.116	37.3	-0.0104447	0.333333	34.1176	0.880361	0	0	in	FC(F)(C(F)(F)C(F)(F)C(F)(F)C(F)(F)C(F)(F)C(=O)O)S(F)(F)(F)(F)F
410	DTXSID101034817	Perfluorodecane-1-sulfinic acid	16.7963	TRUE	TRUE	584.141	37.3	8.37e-05	0.425578	34.1667	0.883934	0	0	in	FC(F)(C(F)(F)S(=O)O)C(F)(F)C(F)(F)C(F)(F)C(F)(F)C(F)(F)C(F)(F)C(F)(F)C(F)(F)F
411	DTXSID50892619	12-Chloro-perfluorododecanoate	16.8102	TRUE	TRUE	629.539	40.13	-0.0930321	1.08476	35.4872	0.919558	0	0	in	FC(F)(C(F)(F)C([O-])=O)C(F)(F)C(F)(F)C(F)(F)C(F)(F)C(F)(F)C(F)(F)C(F)(F)C(F)(F)C(Cl)(F)F
412	DTXSID101015594	(8-Pentafluoro(5)sulfide)-perfluorooctanoic acid	16.8128	TRUE	TRUE	522.123	37.3	0.000912942	0.621575	34.4	0.881593	0	0	in	FC(F)(C(F)(F)C(F)(F)C(F)(F)C(F)(F)C(F)(F)C(F)(F)C(=O)O)S(F)(F)(F)(F)F
413	DTXSID901036524	2‐Hydroxy‐3‐oxo‐3‐[(4,4,5,5,6,6,7,7,8,8,9,9,10,10,10‐pentadecafluorodecanoyl)sulfanyl]propanoic acid	16.8581	TRUE	TRUE	560.231	91.67	0.158931	23.0814	20.8889	1.03352	0	0	in	OC(C(=O)SC(=O)CCC(F)(F)C(F)(F)C(F)(F)C(F)(F)C(F)(F)C(F)(F)C(F)(F)F)C(=O)O
414	DTXSID70521318	Difluoro(1,1,2,2-tetrafluoroethoxy)acetic acid	16.8628	TRUE	TRUE	212.045	46.53	0.202822	4.53778	27.4375	0.853253	0	0	in	FC(F)(OC(F)(F)C(F)F)C(=O)O
415	DTXSID70781854	4,4,4-Trifluoro-3-hydroxy-3-(trifluoromethyl)butanenitrile	16.8852	TRUE	TRUE	207.073	44.02	0	7.10938	30	0.552592	0	0	in	N#CCC(O)(C(F)(F)F)C(F)(F)F
416	DTXSID20892929	7-H-Perfluoroheptanoate	16.9046	TRUE	TRUE	345.059	40.13	-0.151322	-2.66e-15	33.8182	0.861159	0	0	in	FC(F)(C(F)(F)C([O-])=O)C(F)(F)C(F)(F)C(F)(F)C(F)F
417	DTXSID801034818	Perfluorononane-1-sulfinic acid	16.9573	TRUE	TRUE	534.134	37.3	0.000355932	0.110677	33.9048	0.881539	0	0	in	FC(F)(C(F)(F)S(=O)O)C(F)(F)C(F)(F)C(F)(F)C(F)(F)C(F)(F)C(F)(F)C(F)(F)F
418	DTXSID30896236	Ethyl [5-(heptafluoropropyl)-1-methyl-1H-pyrazol-3-yl]acetate	17.0057	TRUE	TRUE	336.207	44.12	-0.205496	-19.9927	8.18462	1.07356	0	0	in	Cn1nc(CC(=O)OCC)cc1C(F)(F)C(F)(F)C(F)(F)F
419	DTXSID70892616	10-Chloro-perfluorodecanoic acid	17.1192	TRUE	TRUE	530.533	37.3	8.14e-05	-1.18519	33.0794	0.913009	0	0	in	FC(F)(C(F)(F)C(=O)O)C(F)(F)C(F)(F)C(F)(F)C(F)(F)C(F)(F)C(F)(F)C(Cl)(F)F
420	DTXSID501034607	13:2 Fluorotelomer carboxylic acid	17.1363	TRUE	TRUE	728.133	37.3	-0.000235819	-2.47714	32.6667	0.970162	0	0	in	FC(F)(C(F)(F)CC(=O)O)C(F)(F)C(F)(F)C(F)(F)C(F)(F)C(F)(F)C(F)(F)C(F)(F)C(F)(F)C(F)(F)C(F)(F)C(F)(F)F
421	DTXSID10904262	Perfluorooctanesulfinic acid	17.17	TRUE	TRUE	484.127	37.3	0.000540132	-0.350377	33.5556	0.880868	0	0	in	FC(F)(C(F)(F)S(=O)O)C(F)(F)C(F)(F)C(F)(F)C(F)(F)C(F)(F)C(F)(F)F
422	DTXSID80830983	1,1,2,3,4,4,5,5,6,6,6-Undecafluorohex-2-en-1-yl sulfurofluoridate	17.263	TRUE	TRUE	380.106	43.37	-0.212264	1.42149	34.6667	0.852028	0	0	in	FC(F)(OS(F)(=O)=O)C(F)=C(F)C(F)(F)C(F)(F)C(F)(F)F
423	DTXSID501032306	Perfluorohexane sulfinic acids	17.2905	TRUE	TRUE	384.113	37.3	-0.0380121	-2.09956	32.3333	0.893945	0	0	in	FC(F)(C(F)(F)S(=O)O)C(F)(F)C(F)(F)C(F)(F)C(F)(F)F
424	DTXSID10896592	Perfluoro-2-ethylhexanoic acid	17.3503	TRUE	TRUE	414.064	37.3	-0.466266	-6.19527	32.9444	0.801746	0	0	in	FC(F)(C(F)(C(=O)O)C(F)(F)C(F)(F)F)C(F)(F)C(F)(F)C(F)(F)F
425	DTXSID101034893	Perfluoro-4-butylcyclopentane-1-carboxylic acid	17.3522	TRUE	TRUE	476.082	37.3	-0.32083	-5.77778	32.5968	0.882661	0	0	in	FC1(F)C(F)(C(F)(F)C(F)(C(=O)O)C1(F)F)C(F)(F)C(F)(F)C(F)(F)C(F)(F)F
426	DTXSID901033613	Perfluoroheptane-1-sulfinic acid	17.3591	TRUE	TRUE	434.12	37.3	-0.00627756	-1.03945	33.0667	0.883702	0	0	in	FC(F)(C(F)(F)S(=O)O)C(F)(F)C(F)(F)C(F)(F)C(F)(F)C(F)(F)F
427	DTXSID601035646	2-Hydrido-perfluorodecanoic acid	17.3701	TRUE	TRUE	496.088	37.3	-0.00130252	-2.25	32.5714	0.93751	0	0	in	FC(F)(C(F)C(=O)O)C(F)(F)C(F)(F)C(F)(F)C(F)(F)C(F)(F)C(F)(F)C(F)(F)F
428	DTXSID901035776	Perfluoro-5-(pentafluoro-lambda6-sulfanyl)pentanoic acid	17.3712	TRUE	TRUE	372.102	37.3	0.0189283	-0.848485	33.0909	0.893511	0	0	in	FC(F)(C(F)(F)C(F)(F)C(F)(F)C(=O)O)S(F)(F)(F)(F)F
429	DTXSID10630918	10-H-Perfluorodecanoic acid	17.3861	TRUE	TRUE	496.088	37.3	-8.37e-05	-2.25	32.5714	0.93751	0	0	in	FC(F)(C(F)(F)C(=O)O)C(F)(F)C(F)(F)C(F)(F)C(F)(F)C(F)(F)C(F)(F)C(F)F
430	DTXSID3031862	Perfluorohexanoic acid	17.3896	TRUE	TRUE	314.05	37.3	-0.0558128	-0.48	33.3333	0.81936	0	0	in	FC(F)(C(F)(F)C(=O)O)C(F)(F)C(F)(F)C(F)(F)F
431	DTXSID801028083	Perfluoro[1,2,3,4,6-13C5]hexanoic acid	17.3896	TRUE	TRUE	319.012	37.3	-0.0558128	-0.48	33.3333	0.81936	0	0	in	F[13C](F)([13C](F)(F)[13C](=O)O)[13C](F)(F)C(F)(F)[13C](F)(F)F
432	DTXSID901028086	Perfluoro[1,2-13C2]hexanoic acid	17.3896	TRUE	TRUE	316.035	37.3	-0.0558128	-0.48	33.3333	0.81936	0	0	in	FC(F)([13C](F)(F)[13C](=O)O)C(F)(F)C(F)(F)C(F)(F)F
433	DTXSID90892719	Undecafluorohexan(~2~H)oic acid	17.3896	TRUE	TRUE	315.056	37.3	-0.0558128	-0.48	33.3333	0.81936	0	0	in	FC(F)(C(F)(F)C(=O)O[2H])C(F)(F)C(F)(F)C(F)(F)F
434	DTXSID40895917	2-(Nonafluorobutyl)benzoic acid	17.4975	TRUE	TRUE	340.141	37.3	-0.028669	-13.8395	17.6182	0.976002	0	0	in	FC(F)(c1ccccc1C(=O)O)C(F)(F)C(F)(F)C(F)(F)F
435	DTXSID001036903	2‐(N‐Methyl-perfluorododecanesulfonamido)acetic acid	17.5421	TRUE	TRUE	771.233	74.68	0.0169988	16.3064	27.4844	0.947994	0	0	in	FC(F)(C(F)(F)C(F)(F)C(F)(F)C(F)(F)C(F)(F)C(F)(F)C(F)(F)C(F)(F)C(F)(F)C(F)(F)C(F)(F)F)S(=O)(=O)N(C)CC(=O)O
436	DTXSID60663110	Perfluoro-4-isopropoxybutanoic acid	17.5758	TRUE	TRUE	380.056	46.53	-0.498506	-2.33333	33.7949	0.890056	0	0	in	FC(F)(C(F)(F)OC(F)(C(F)(F)F)C(F)(F)F)C(F)(F)C(=O)O
437	DTXSID801023164	3-(4-Chloro-1,1,2,2,3,3,4,4-octafluorobutyl)-3,4,4-trifluoro-1,2-oxathietane 2,2-dioxide	17.6917	TRUE	TRUE	396.561	43.37	-0.226317	-2.80135	31.8788	0.946779	0	0	in	FC1(F)OS(=O)(=O)C1(F)C(F)(F)C(F)(F)C(F)(F)C(Cl)(F)F
438	DTXSID30382104	9-Chloro-perfluorononanoic acid	17.7115	TRUE	TRUE	480.526	37.3	6.98e-05	-2.05188	32.5926	0.906858	0	0	in	FC(F)(C(F)(F)C(=O)O)C(F)(F)C(F)(F)C(F)(F)C(F)(F)C(F)(F)C(Cl)(F)F
439	DTXSID601026550	12:2 Fluorotelomer carboxylic acid	17.7413	TRUE	TRUE	678.126	37.3	-0.00023589	-3.27273	32.3636	0.966581	0	0	in	FC(F)(C(F)(F)CC(=O)O)C(F)(F)C(F)(F)C(F)(F)C(F)(F)C(F)(F)C(F)(F)C(F)(F)C(F)(F)C(F)(F)C(F)(F)F
440	DTXSID10510387	Methyl 3,3,4,4,4-pentafluoro-2-oxobutanoate	17.7742	TRUE	TRUE	206.066	43.37	-0.0222606	-7.26562	18	0.806898	0	0	in	FC(F)(C(=O)C(=O)OC)C(F)(F)F
441	DTXSID40880484	Fluoroether E-6	17.8532	TRUE	TRUE	1116.14	55.38	-0.533757	-0.0709343	34.6818	1.05438	0	0	in	FC(F)(F)C(F)(F)C(F)(F)OC(F)(C(F)(F)F)C(F)(F)OC(F)(C(F)(F)F)C(F)(F)OC(F)(C(F)(F)F)C(F)(F)OC(F)(C(F)(F)OC(F)(C(F)(F)OC(F)C(F)(F)F)C(F)(F)F)C(F)(F)F
442	DTXSID20767880	2,2,3,3,4,4,4-Heptafluorobutyl 2-cyanoprop-2-enoate	17.9032	TRUE	TRUE	279.111	50.09	-0.222134	-9.44628	15.2593	0.883214	0	0	in	FC(F)(C(F)(F)COC(=O)C(=C)C#N)C(F)(F)F
443	DTXSID10861881	Perfluorobutanoic anhydride	17.9244	TRUE	TRUE	410.057	43.37	-0.35688	-0.768	33.6	0.776766	0	0	in	FC(F)(C(=O)OC(=O)C(F)(F)C(F)(F)C(F)(F)F)C(F)(F)C(F)(F)F
444	DTXSID901036817	2‐[Dimethyl[3-(perfluorohexyl)‐2‐hydroxypropyl]azaniumyl]acetate	17.944	TRUE	TRUE	479.233	60.36	0.795118	8.19008	11.6228	0.897089	0	0	in	C[N+](C)(CC(O)CC(F)(F)C(F)(F)C(F)(F)C(F)(F)C(F)(F)C(F)(F)F)CC([O-])=O
445	DTXSID601034905	Perfluoro-5-ethylcyclohexane-1-carboxylic acid	18.0371	TRUE	TRUE	426.075	37.3	0.185547	3.4417	34.4426	0.794537	0	0	in	FC1(F)C(F)(C(F)(F)C(F)(C(=O)O)C(F)(F)C1(F)F)C(F)(F)C(F)(F)F
446	DTXSID30290775	3,5-bis(pentadecafluoroheptyl)-1,2,4-oxadiazole	18.1657	TRUE	TRUE	806.129	38.92	-0.00826951	-0.789671	34.9412	0.950241	0	0	in	FC(F)(c1nc(no1)C(F)(F)C(F)(F)C(F)(F)C(F)(F)C(F)(F)C(F)(F)C(F)(F)F)C(F)(F)C(F)(F)C(F)(F)C(F)(F)C(F)(F)C(F)(F)F
447	DTXSID60896289	Ethyl 5-(2,2,3,3,4,4,4-heptafluorobutanamido)-1-phenyl-1H-pyrazole-4-carboxylate	18.168	TRUE	TRUE	427.276	73.22	-0.196014	0.735277	11.0886	0.926828	0	0	in	FC(F)(F)C(F)(F)C(F)(F)C(=O)Nc1c(cnn1c1ccccc1)C(=O)OCC
448	DTXSID90776848	2,5-Bis(pentadecafluoroheptyl)-1,3,4-oxadiazole	18.1742	TRUE	TRUE	806.129	38.92	-0.00765167	-0.789671	34.9412	0.950241	0	0	in	FC(F)(c1nnc(o1)C(F)(F)C(F)(F)C(F)(F)C(F)(F)C(F)(F)C(F)(F)C(F)(F)F)C(F)(F)C(F)(F)C(F)(F)C(F)(F)C(F)(F)C(F)(F)F
449	DTXSID501026652	Perfluorooctadecanoate anion	18.2261	TRUE	TRUE	913.126	40.13	-0.0558312	0	36.5455	0.968453	0	0	in	FC(F)(C(F)(F)C([O-])=O)C(F)(F)C(F)(F)C(F)(F)C(F)(F)C(F)(F)C(F)(F)C(F)(F)C(F)(F)C(F)(F)C(F)(F)C(F)(F)C(F)(F)C(F)(F)C(F)(F)C(F)(F)F
450	DTXSID901026642	Tritriacontafluoroheptadecanoate	18.2379	TRUE	TRUE	863.119	40.13	-0.0598994	0	36.5854	0.966029	0	0	in	FC(F)(C(F)(F)C([O-])=O)C(F)(F)C(F)(F)C(F)(F)C(F)(F)C(F)(F)C(F)(F)C(F)(F)C(F)(F)C(F)(F)C(F)(F)C(F)(F)C(F)(F)C(F)(F)C(F)(F)F
451	DTXSID701026646	Hentriacontafluorohexadecanoate anion	18.2523	TRUE	TRUE	813.112	40.13	-0.0645758	0	36.6316	0.963205	0	0	in	FC(F)(C(F)(F)C([O-])=O)C(F)(F)C(F)(F)C(F)(F)C(F)(F)C(F)(F)C(F)(F)C(F)(F)C(F)(F)C(F)(F)C(F)(F)C(F)(F)C(F)(F)C(F)(F)F
452	DTXSID90769174	Ethyl 4,4,5,5-tetrafluoro-3-hydroxypent-2-enoate	18.2696	TRUE	TRUE	216.13	46.53	0.232704	-9	9.09677	0.83598	0	0	in	OC(=CC(=O)OCC)C(F)(F)C(F)F
453	DTXSID901026654	Nonacosafluoropentadecanoate	18.2702	TRUE	TRUE	763.105	40.13	-0.0700025	0	36.6857	0.959877	0	0	in	FC(F)(C(F)(F)C([O-])=O)C(F)(F)C(F)(F)C(F)(F)C(F)(F)C(F)(F)C(F)(F)C(F)(F)C(F)(F)C(F)(F)C(F)(F)C(F)(F)C(F)(F)F
454	DTXSID60892488	Perfluorotetradecanoate	18.2931	TRUE	TRUE	713.098	40.13	-0.0763677	0	36.75	0.955897	0	0	in	FC(F)(C(F)(F)C([O-])=O)C(F)(F)C(F)(F)C(F)(F)C(F)(F)C(F)(F)C(F)(F)C(F)(F)C(F)(F)C(F)(F)C(F)(F)C(F)(F)F
455	DTXSID001035129	2H-Perfluorononanoic acid	18.307	TRUE	TRUE	446.081	37.3	-0.00356102	-3.42449	32	0.92392	0	0	in	FC(F)(C(F)C(=O)O)C(F)(F)C(F)(F)C(F)(F)C(F)(F)C(F)(F)C(F)(F)F
456	DTXSID20892489	Perfluorotridecanoate	18.3231	TRUE	TRUE	663.091	40.13	-0.0839265	0	36.8276	0.951055	0	0	in	FC(F)(C(F)(F)C([O-])=O)C(F)(F)C(F)(F)C(F)(F)C(F)(F)C(F)(F)C(F)(F)C(F)(F)C(F)(F)C(F)(F)C(F)(F)F
457	DTXSID60844609	Perfluoroethoxypropyl carboxylic acid	18.3264	TRUE	TRUE	330.049	46.53	-0.517734	-2.97959	33.1333	0.839749	0	0	in	FC(F)(OC(F)(F)C(F)(F)F)C(F)(F)C(F)(F)C(=O)O
458	DTXSID50226894	9H-Perfluorononanoic acid	18.3464	TRUE	TRUE	446.081	37.3	-0.000725153	-3.42449	32	0.92392	0	0	in	FC(F)(C(F)(F)C(=O)O)C(F)(F)C(F)(F)C(F)(F)C(F)(F)C(F)(F)C(F)F
459	DTXSID40780475	[1-(Difluoromethoxy)-1,2,2,2-tetrafluoroethoxy](difluoro)acetic acid	18.3555	TRUE	TRUE	278.051	55.76	0.0991691	9.08864	31.2581	0.885187	0	0	in	FC(OC(F)(F)C(=O)O)(OC(F)F)C(F)(F)F
460	DTXSID00892482	Perfluorododecanoate	18.3638	TRUE	TRUE	613.084	40.13	-0.0930317	0	36.9231	0.945045	0	0	in	FC(F)(C(F)(F)C([O-])=O)C(F)(F)C(F)(F)C(F)(F)C(F)(F)C(F)(F)C(F)(F)C(F)(F)C(F)(F)C(F)(F)F
461	DTXSID30892475	Perfluoroundecanoate	18.421	TRUE	TRUE	563.077	40.13	-0.104189	0	37.0435	0.93739	0	0	in	FC(F)(C(F)(F)C([O-])=O)C(F)(F)C(F)(F)C(F)(F)C(F)(F)C(F)(F)C(F)(F)C(F)(F)C(F)(F)F
462	DTXSID001023627	Perfluoro(3-{[1-(ethenyloxy)propan-2-yl]oxy}propane-1-sulfonyl) fluoride	18.4355	TRUE	TRUE	496.119	52.6	-0.252992	9.46558	36.103	0.656385	0	0	in	FC(F)(C(F)(F)S(F)(=O)=O)C(F)(F)OC(F)(C(F)(F)F)C(F)(F)OC(\F)=C(/F)F
463	DTXSID40892481	Perfluorodecanoate	18.5036	TRUE	TRUE	513.07	40.13	-0.118264	0	37.2	0.927325	0	0	in	FC(F)(C(F)(F)C([O-])=O)C(F)(F)C(F)(F)C(F)(F)C(F)(F)C(F)(F)C(F)(F)C(F)(F)F
464	DTXSID201034822	Perfluoropentane-1-sulfinic acid	18.5413	TRUE	TRUE	334.106	37.3	0.0275965	-3.79667	31.1111	0.92137	0	0	in	FC(F)(C(F)(F)S(=O)O)C(F)(F)C(F)(F)C(F)(F)F
465	DTXSID80388474	8-Chloroperfluorooctanoic acid	18.5519	TRUE	TRUE	430.519	37.3	-0.00242797	-3.3101	31.9111	0.900182	0	0	in	FC(F)(C(F)(F)C(=O)O)C(F)(F)C(F)(F)C(F)(F)C(F)(F)C(Cl)(F)F
466	DTXSID001032606	11:2 Fluorotelomer carboxylic acid	18.5535	TRUE	TRUE	628.119	37.3	-0.000237735	-4.28316	32	0.962135	0	0	in	FC(F)(C(F)(F)CC(=O)O)C(F)(F)C(F)(F)C(F)(F)C(F)(F)C(F)(F)C(F)(F)C(F)(F)C(F)(F)C(F)(F)F
467	DTXSID80892485	Perfluorononanoate	18.6123	TRUE	TRUE	463.063	40.13	-0.137775	0	37.4118	0.913528	0	0	in	FC(F)(C(F)(F)C([O-])=O)C(F)(F)C(F)(F)C(F)(F)C(F)(F)C(F)(F)C(F)(F)F
468	DTXSID801033284	Bis[perfluoro-12-methyltridecyl] phosphinic acid	18.6134	TRUE	TRUE	1502.17	37.3	4.32e-05	-3.34394	34.5833	1.00886	0	0	in	FC(F)(F)C(F)(C(F)(F)F)C(F)(F)C(F)(F)C(F)(F)C(F)(F)C(F)(F)C(F)(F)C(F)(F)C(F)(F)C(F)(F)C(F)(F)C(F)(F)P(=O)(O)C(F)(F)C(F)(F)C(F)(F)C(F)(F)C(F)(F)C(F)(F)C(F)(F)C(F)(F)C(F)(F)C(F)(F)C(F)(F)C(F)(C(F)(F)F)C(F)(F)F
469	DTXSID40896383	1,2,4,5-Tetrafluoro-3-(1,1,1,2,3,3,3-heptafluoropropan-2-yl)-6-nitrobenzene	18.6319	TRUE	TRUE	363.082	43.14	-0.0789317	1.16824	36.7143	0.968518	0	0	in	Fc1c(F)c(c(F)c(F)c1[N+](=O)[O-])C(F)(C(F)(F)F)C(F)(F)F
470	DTXSID801015595	(9-Pentafluoro(5)sulfide)-perfluorononanoate	18.6616	TRUE	TRUE	571.122	40.13	-0.109266	0.430976	36.7273	0.881248	0	0	in	FC(F)(C(F)(F)C(F)(F)C(F)(F)C(F)(F)C(F)(F)C(F)(F)C(F)(F)C([O-])=O)S(F)(F)(F)(F)F
471	DTXSID90474812	2-Bromo-1,1,2,2-tetrafluoroethyl fluorosulfate	18.6841	TRUE	TRUE	278.98	43.37	0	-4.30041	30.1029	1.08876	0	0	in	FC(F)(OS(F)(=O)=O)C(Br)(F)F
472	DTXSID40892486	Perfluorooctanoate	18.6929	TRUE	TRUE	413.056	40.13	-0.171369	0	37.7143	0.893517	0	0	in	FC(F)(C(F)(F)C([O-])=O)C(F)(F)C(F)(F)C(F)(F)C(F)(F)C(F)(F)F
473	DTXSID50892997	Perfluoro-n-[1,2,3,4-13C4]-octanoate ion(1-)	18.6929	TRUE	TRUE	417.025	40.13	-0.171369	0	37.7143	0.893517	0	0	in	F[13C](F)([13C](F)(F)[13C]([O-])=O)[13C](F)(F)C(F)(F)C(F)(F)C(F)(F)C(F)(F)F
474	DTXSID60892483	Perfluoroheptanoate	18.7637	TRUE	TRUE	363.049	40.13	-0.227779	0	38.1818	0.862038	0	0	in	FC(F)(C(F)(F)C([O-])=O)C(F)(F)C(F)(F)C(F)(F)C(F)(F)F
475	DTXSID10544182	1,1'-Peroxybis(2,2,3,3,4,4,5,5,6,6-decafluorocyclohexan-1-ol)	18.8348	TRUE	TRUE	590.104	58.92	-0.115784	11.2964	28.8507	0.563948	0	0	in	FC1(F)C(O)(OOC2(O)C(F)(F)C(F)(F)C(F)(F)C(F)(F)C2(F)F)C(F)(F)C(F)(F)C(F)(F)C1(F)F
476	DTXSID00408562	Perfluoro-2-methoxyacetic acid	18.871	TRUE	TRUE	180.028	46.53	-0.127798	8.77778	33	0.438303	0	0	in	FC(F)(OC(F)(F)F)C(=O)O
477	DTXSID201036278	3-Fluoro-3-(perfluorobutyl)acrylic acid	18.9303	TRUE	TRUE	308.071	37.3	0.0867829	-4.40816	28.5517	0.879368	0	0	in	FC(F)(C(F)=CC(=O)O)C(F)(F)C(F)(F)C(F)(F)F
478	DTXSID90881305	Bis(pentacosafluorododecyl)phosphinic acid	18.9343	TRUE	TRUE	1302.14	37.3	2.78e-05	-3.93011	34.3333	1.01431	0	0	in	FC(F)(C(F)(F)C(F)(F)C(F)(F)C(F)(F)C(F)(F)C(F)(F)C(F)(F)C(F)(F)C(F)(F)C(F)(F)C(F)(F)F)P(=O)(O)C(F)(F)C(F)(F)C(F)(F)C(F)(F)C(F)(F)C(F)(F)C(F)(F)C(F)(F)C(F)(F)C(F)(F)C(F)(F)C(F)(F)F
479	DTXSID301036445	3-(Perfluoroundecyl)propane‐1‐sulfonic acid	19.1237	TRUE	TRUE	692.228	54.37	0.103654	2.71586	24.8829	0.909068	0	0	in	FC(F)(CCCS(=O)(=O)O)C(F)(F)C(F)(F)C(F)(F)C(F)(F)C(F)(F)C(F)(F)C(F)(F)C(F)(F)C(F)(F)C(F)(F)F
480	DTXSID801032248	2-(Pentafluorosulfanyl)perfluoroethyl sulfonic acid	19.1444	TRUE	TRUE	308.143	54.37	-0.108032	16.5486	33.0556	0.259892	0	0	in	FC(F)(C(F)(F)S(=O)(=O)O)S(F)(F)(F)(F)F
481	DTXSID90612353	2,2,3,3,4,4-Hexafluoro-4-(1,1,2-trifluoro-2-oxoethoxy)butanoyl fluoride	19.2062	TRUE	TRUE	310.043	43.37	-0.197704	2.68698	37.0833	0.772564	0	0	in	FC(F)(OC(F)(F)C(F)(F)C(F)(F)C(F)=O)C(F)=O
482	DTXSID30892930	6-H-Perfluorohexanoate	19.3376	TRUE	TRUE	295.052	40.13	-0.062619	-0.797784	33	0.801501	0	0	in	FC(F)(C(F)(F)C([O-])=O)C(F)(F)C(F)(F)C(F)F
483	DTXSID101032247	4-(Pentafluorosulfanyl)perfluorobutyl sulfonic acid	19.4626	TRUE	TRUE	408.157	54.37	0.027432	7.71099	31.9753	0.823979	0	0	in	FC(F)(C(F)(F)C(F)(F)C(F)(F)S(=O)(=O)O)S(F)(F)(F)(F)F
484	DTXSID901032665	Perfluorohexylperfluorododecyl phosphinic acid	19.4693	TRUE	TRUE	1002.1	37.3	-0.0125865	-5.31893	33.7333	1.03028	0	0	in	FC(F)(C(F)(F)C(F)(F)C(F)(F)C(F)(F)C(F)(F)F)P(=O)(O)C(F)(F)C(F)(F)C(F)(F)C(F)(F)C(F)(F)C(F)(F)C(F)(F)C(F)(F)C(F)(F)C(F)(F)C(F)(F)C(F)(F)F
485	DTXSID50477940	2,4,6-Tris(1,1,2,2-tetrafluoro-2-iodoethyl)-1,3,5-triazine	19.4901	TRUE	TRUE	758.808	38.67	-0.606853	-12.6768	23.1496	0.588094	0	0	in	FC(F)(c1nc(nc(n1)C(F)(F)C(F)(F)I)C(F)(F)C(F)(F)I)C(F)(F)I
486	DTXSID301033277	Bis(perfluoro-5-methylhexyl) phosphinic acid	19.5808	TRUE	TRUE	802.074	37.3	-0.055996	-6.93274	33.0175	1.0534	0	0	in	FC(F)(C(F)(F)C(F)(F)C(F)(F)C(F)(C(F)(F)F)C(F)(F)F)P(=O)(O)C(F)(F)C(F)(F)C(F)(F)C(F)(F)C(F)(C(F)(F)F)C(F)(F)F
487	DTXSID501034902	Perfluoro-5-butylcyclohexane-1-carboxylic acid	19.6071	TRUE	TRUE	526.089	37.3	0.0835304	-2.04867	33.4304	0.898899	0	0	in	FC1(F)C(F)(C(F)(F)C(F)(C(=O)O)C(F)(F)C1(F)F)C(F)(F)C(F)(F)C(F)(F)C(F)(F)F
488	DTXSID20825530	1,2,3,3,4,4,5,5,6,6,7,7,8,8,9,9,9-Heptadecafluoronon-1-ene-1-sulfonic acid	19.6431	TRUE	TRUE	512.137	54.37	-0.00486987	7.02208	33.7627	0.899968	0	0	in	FC(=C(F)S(=O)(=O)O)C(F)(F)C(F)(F)C(F)(F)C(F)(F)C(F)(F)C(F)(F)C(F)(F)F
489	DTXSID401032977	Perfluorooctylperfluorodecyl phosphinic acid	19.6603	TRUE	TRUE	1002.1	37.3	0.000303414	-5.31893	33.7333	1.03028	0	0	in	FC(F)(C(F)(F)C(F)(F)C(F)(F)C(F)(F)C(F)(F)C(F)(F)C(F)(F)F)P(=O)(O)C(F)(F)C(F)(F)C(F)(F)C(F)(F)C(F)(F)C(F)(F)C(F)(F)C(F)(F)C(F)(F)C(F)(F)F
490	DTXSID40892325	2-(Perfluorodecyl)ethanoic acid	19.6702	TRUE	TRUE	578.112	37.3	-0.000269075	-5.58449	31.5556	0.956493	0	0	in	FC(F)(C(F)(F)CC(=O)O)C(F)(F)C(F)(F)C(F)(F)C(F)(F)C(F)(F)C(F)(F)C(F)(F)C(F)(F)F
491	DTXSID10371495	7-Chloro-perfluoroheptanoic acid	19.6799	TRUE	TRUE	380.512	37.3	-0.0161979	-5.19779	30.8889	0.893361	0	0	in	FC(F)(C(F)(F)C(=O)O)C(F)(F)C(F)(F)C(F)(F)C(Cl)(F)F
492	DTXSID801035747	Perfluoro-4-(pentafluoro-omega6-sulfanyl)butanoic acid	19.6799	TRUE	TRUE	322.095	37.3	0.332334	2.90243	32.9722	0.792383	0	0	in	FC(F)(C(F)(F)C(F)(F)C(=O)O)S(F)(F)(F)(F)F
493	DTXSID80880943	Perfluoro(3-(1-(ethenyloxy)propan-2-yloxy)propanenitrile)	19.6929	TRUE	TRUE	389.067	42.25	0.128139	1.72222	35.6136	0.970885	0	0	in	FC(F)(OC(\F)=C(\F)F)C(F)(OC(F)(F)C(F)(F)C#N)C(F)(F)F
494	DTXSID501032968	Bis[perfluoro-7-methyloctyl] phosphinic acid	19.7316	TRUE	TRUE	1002.1	37.3	0.00508268	-5.31893	33.7333	1.03028	0	0	in	FC(F)(C(F)(F)C(F)(F)C(F)(F)C(F)(F)C(F)(F)C(F)(C(F)(F)F)C(F)(F)F)P(=O)(O)C(F)(F)C(F)(F)C(F)(F)C(F)(F)C(F)(F)C(F)(F)C(F)(C(F)(F)F)C(F)(F)F
495	DTXSID10205721	2,4,6-Tris(nonadecafluorononyl)-1,3,5-triazine	19.7443	TRUE	TRUE	1485.24	38.67	0.00151804	-3.8	34.08	0.999646	0	0	in	FC(F)(F)C(F)(F)C(F)(F)C(F)(F)C(F)(F)C(F)(F)C(F)(F)C(F)(F)C(F)(F)c1nc(nc(n1)C(F)(F)C(F)(F)C(F)(F)C(F)(F)C(F)(F)C(F)(F)C(F)(F)C(F)(F)C(F)(F)F)C(F)(F)C(F)(F)C(F)(F)C(F)(F)C(F)(F)C(F)(F)C(F)(F)C(F)(F)C(F)(F)F
496	DTXSID70565479	8H-Perfluorooctanoic acid	19.8216	TRUE	TRUE	396.074	37.3	-0.00314975	-5.11243	31.2	0.903927	0	0	in	FC(F)(C(F)(F)C(=O)O)C(F)(F)C(F)(F)C(F)(F)C(F)(F)C(F)F
497	DTXSID20897015	Perfluorohexanoic anhydride	19.8414	TRUE	TRUE	610.085	43.37	-0.100021	-0.131483	35.4545	0.915592	0	0	in	FC(F)(C(=O)OC(=O)C(F)(F)C(F)(F)C(F)(F)C(F)(F)C(F)(F)F)C(F)(F)C(F)(F)C(F)(F)C(F)(F)F
498	DTXSID60500450	Perfluoro(4-methoxybutanoic acid)	19.9413	TRUE	TRUE	280.042	46.53	-0.549197	-4.07407	31.9048	0.736292	0	0	in	FC(F)(OC(F)(F)F)C(F)(F)C(F)(F)C(=O)O
499	DTXSID201034896	Perfluoro-4-ethylcyclopentane-1-carboxylic acid	19.9601	TRUE	TRUE	376.068	37.3	0.00472961	-0.444444	33.6591	0.730727	0	0	in	FC1(F)C(F)(C(F)(F)C(F)(C(=O)O)C1(F)F)C(F)(F)C(F)(F)F
500	DTXSID601035115	2H-Perfluorooctanoic acid	19.9611	TRUE	TRUE	396.074	37.3	0.00610496	-5.11243	31.2	0.903927	0	0	in	FC(F)(C(F)C(=O)O)C(F)(F)C(F)(F)C(F)(F)C(F)(F)C(F)(F)F
501	DTXSID40502856	2,4,6-Tris(tridecafluorohexyl)-1,3,5-triazine	19.9799	TRUE	TRUE	1035.17	38.67	-0.0535153	-5.55102	33	0.999781	0	0	in	FC(F)(c1nc(nc(n1)C(F)(F)C(F)(F)C(F)(F)C(F)(F)C(F)(F)C(F)(F)F)C(F)(F)C(F)(F)C(F)(F)C(F)(F)C(F)(F)C(F)(F)F)C(F)(F)C(F)(F)C(F)(F)C(F)(F)C(F)(F)F
502	DTXSID80543001	Bis(heptadecafluorooctyl)phosphinic acid	20.0094	TRUE	TRUE	902.088	37.3	0.00053495	-6.02215	33.4242	1.0398	0	0	in	FC(F)(C(F)(F)C(F)(F)C(F)(F)C(F)(F)C(F)(F)C(F)(F)C(F)(F)F)P(=O)(O)C(F)(F)C(F)(F)C(F)(F)C(F)(F)C(F)(F)C(F)(F)C(F)(F)C(F)(F)F
503	DTXSID00696689	2,3,4,4,5,5,5-Heptafluoropent-2-enoic acid	20.0334	TRUE	TRUE	226.047	37.3	0.380141	0.555556	30.6429	0.85459	0	0	in	FC(F)(C(F)=C(F)C(=O)O)C(F)(F)F
504	DTXSID90525035	Methyl 4,4,5,5-tetrafluoro-3-hydroxy-3-methoxypentanoate	20.0632	TRUE	TRUE	234.145	55.76	-0.0048552	-11.48	5.18966	0.844618	0	0	in	FC(F)(C(F)F)C(O)(CC(=O)OC)OC
505	DTXSID20176059	2,4,6-Tris(pentadecafluoroheptyl)-1,3,5-triazine	20.071	TRUE	TRUE	1185.19	38.67	-0.0186044	-4.8125	33.4737	0.999712	0	0	in	FC(F)(c1nc(nc(n1)C(F)(F)C(F)(F)C(F)(F)C(F)(F)C(F)(F)C(F)(F)C(F)(F)F)C(F)(F)C(F)(F)C(F)(F)C(F)(F)C(F)(F)C(F)(F)C(F)(F)F)C(F)(F)C(F)(F)C(F)(F)C(F)(F)C(F)(F)C(F)(F)F
506	DTXSID901020701	Perfluoro-4-(2-(fluorosulfonyl)ethoxy)pentanoyl fluoride	20.1979	TRUE	TRUE	446.112	60.44	-0.296944	6.76331	34.7708	0.895739	0	0	in	FC(F)(C(F)(F)OC(F)(C(F)(F)C(F)(F)C(F)=O)C(F)(F)F)S(F)(=O)=O
507	DTXSID901032891	Heptadecafluorooctyl phosphinic acid	20.2291	TRUE	TRUE	484.042	37.3	-0.000273063	-4.27835	31.7193	0.85671	0	0	in	FC(F)(C(F)(F)P(=O)O)C(F)(F)C(F)(F)C(F)(F)C(F)(F)C(F)(F)C(F)(F)F
508	DTXSID30896594	Perfluorohexylperfluorooctyl phosphinic acid	20.2391	TRUE	TRUE	802.074	37.3	-0.0123329	-6.93274	33.0175	1.0534	0	0	in	FC(F)(C(F)(F)C(F)(F)C(F)(F)C(F)(F)C(F)(F)F)P(=O)(O)C(F)(F)C(F)(F)C(F)(F)C(F)(F)C(F)(F)C(F)(F)C(F)(F)C(F)(F)F
509	DTXSID80379822	Perfluoroheptanoic anhydride	20.2488	TRUE	TRUE	710.099	43.37	-0.0522055	-0.0973499	35.5714	0.935564	0	0	in	FC(F)(C(=O)OC(=O)C(F)(F)C(F)(F)C(F)(F)C(F)(F)C(F)(F)C(F)(F)F)C(F)(F)C(F)(F)C(F)(F)C(F)(F)C(F)(F)F
510	DTXSID80896004	4-Amino-2-(heptafluoropropyl)pyrimidine-5-carbonitrile	20.2563	TRUE	TRUE	288.126	75.59	-0.171999	3.95041	16.0645	0.924947	0	0	in	Nc1nc(ncc1C#N)C(F)(F)C(F)(F)C(F)(F)F
511	DTXSID40895492	(3,3,4,4,5,5,6,6,6-Nonafluorohexyl)phosphonic acid	20.3441	TRUE	TRUE	328.067	57.53	-0.0577134	-4.64154	15.9524	0.885271	0	0	in	FC(F)(CCP(=O)(O)O)C(F)(F)C(F)(F)C(F)(F)F
512	DTXSID101032928	Bis(perfluoroheptyl) phosphinic acid	20.3672	TRUE	TRUE	802.074	37.3	-0.00400099	-6.93274	33.0175	1.0534	0	0	in	FC(F)(C(F)(F)C(F)(F)C(F)(F)C(F)(F)C(F)(F)C(F)(F)F)P(=O)(O)C(F)(F)C(F)(F)C(F)(F)C(F)(F)C(F)(F)C(F)(F)C(F)(F)F
513	DTXSID901035564	(Perfluoroethyl)methane-1-sulfonic acid	20.3782	TRUE	TRUE	214.111	54.37	-0.11556	14.9793	29.75	0.143438	0	0	in	FC(F)(CS(=O)(=O)O)C(F)(F)F
514	DTXSID901035645	2‐Chloro‐perfluorohexanoic acid	20.4416	TRUE	TRUE	330.505	37.3	-0.0983949	-8.15407	29.1852	0.887772	0	0	in	FC(F)(C(Cl)(F)C(=O)O)C(F)(F)C(F)(F)C(F)(F)F
515	DTXSID50950006	2,2,3,3,4,4-Hexafluoro-5-hydroxypentyl 4-methylbenzene-1-sulfonate	20.5106	TRUE	TRUE	366.279	63.6	-0.0215801	-4.73778	9.13542	0.845411	0	0	in	OCC(F)(F)C(F)(F)C(F)(F)COS(=O)(=O)c1ccc(C)cc1
516	DTXSID30382068	nonadecafluorodecanamide	20.5598	TRUE	TRUE	513.094	43.09	0.000118412	-1.93939	32.7273	0.944329	0	0	in	FC(F)(C(F)(F)C(N)=O)C(F)(F)C(F)(F)C(F)(F)C(F)(F)C(F)(F)C(F)(F)C(F)(F)F
517	DTXSID00786953	Bis(tridecafluorohexyl)phosphinic acid	20.5708	TRUE	TRUE	702.06	37.3	-0.0252007	-8.15503	32.4583	1.07371	0	0	in	FC(F)(C(F)(F)C(F)(F)C(F)(F)C(F)(F)C(F)(F)F)P(=O)(O)C(F)(F)C(F)(F)C(F)(F)C(F)(F)C(F)(F)C(F)(F)F
518	DTXSID20337380	(1-butoxy-1-oxobutan-2-yl) 2,2,3,3,4,4,4-heptafluorobutanoate	20.6223	TRUE	TRUE	356.234	52.6	0.0104252	-11.4072	8.70588	0.856315	0	0	in	O=C(OC(CC)C(=O)OCCCC)C(F)(F)C(F)(F)C(F)(F)F
519	DTXSID00663114	Perfluorodecanoic anhydride	20.6368	TRUE	TRUE	1010.14	43.37	0.00123671	-0.0483741	35.7391	0.96281	0	0	in	FC(F)(C(=O)OC(=O)C(F)(F)C(F)(F)C(F)(F)C(F)(F)C(F)(F)C(F)(F)C(F)(F)C(F)(F)C(F)(F)F)C(F)(F)C(F)(F)C(F)(F)C(F)(F)C(F)(F)C(F)(F)C(F)(F)C(F)(F)F
520	DTXSID901026666	(Perfluorodecyl)methane-1,1-diol	20.6577	TRUE	TRUE	566.101	40.46	-9.17e-06	-4.53178	31.8462	0.963353	0	0	in	FC(F)(C(F)(F)C(O)O)C(F)(F)C(F)(F)C(F)(F)C(F)(F)C(F)(F)C(F)(F)C(F)(F)C(F)(F)F
521	DTXSID301015807	12-Chloroperfluoro-4,6,8-trimethyl-3,5,7,9-tetraoxadodecanoic acid	20.7185	TRUE	TRUE	644.536	74.22	0.0550659	19.0777	34.6386	0.911421	0	0	in	FC(F)(OC(F)(OC(F)(OC(F)(OC(F)(F)C(F)(F)C(Cl)(F)F)C(F)(F)F)C(F)(F)F)C(F)(F)F)C(=O)O
522	DTXSID80880387	Perfluorooctanoic anhydride	20.8246	TRUE	TRUE	810.113	43.37	-0.00207361	-0.0749688	35.6471	0.948088	0	0	in	FC(F)(C(=O)OC(=O)C(F)(F)C(F)(F)C(F)(F)C(F)(F)C(F)(F)C(F)(F)C(F)(F)F)C(F)(F)C(F)(F)C(F)(F)C(F)(F)C(F)(F)C(F)(F)F
523	DTXSID20892484	Perfluorohexanoate	20.8333	TRUE	TRUE	313.042	40.13	-0.198485	0	39	0.8058	0	0	in	FC(F)(C(F)(F)C([O-])=O)C(F)(F)C(F)(F)C(F)(F)F
524	DTXSID80724595	Phenyl[({[(5,5,6,6,7,7,8,8,9,9,10,10,10-tridecafluoro-2-methyldecan-2-yl)oxy]carbonyl}oxy)imino]acetonitrile	20.8355	TRUE	TRUE	578.325	71.68	-0.0435515	2.88466	12.8182	0.795172	0	0	in	FC(F)(F)C(F)(F)C(F)(F)C(F)(F)C(F)(F)C(F)(F)CCC(C)(C)OC(=O)ON=C(C#N)c1ccccc1
525	DTXSID50892917	5-Chloro-perfluoropentanoate	20.8575	TRUE	TRUE	279.49	40.13	0.206604	-0.324074	33.3333	0.926452	0	0	in	FC(F)(C(F)(F)C([O-])=O)C(F)(F)C(Cl)(F)F
526	DTXSID901023155	3-(6-Chloro-1,1,2,2,3,3,4,4,5,5,6,6-dodecafluorohexyl)-3,4,4-trifluoro-1,2l6-oxathietane-2,2-dione	20.8582	TRUE	TRUE	496.575	43.37	0.00722492	-0.668178	33.3333	0.894772	0	0	in	FC1(F)OS(=O)(=O)C1(F)C(F)(F)C(F)(F)C(F)(F)C(F)(F)C(F)(F)C(Cl)(F)F
527	DTXSID601022615	1-(2,2,3,3-Tetrafluoro-2,3-dihydro-1,4-benzodioxin-6-yl)methanamine	20.8632	TRUE	TRUE	237.152	44.48	-0.0632875	-22.2911	6.84211	1.06054	0	0	in	NCc1ccc2OC(F)(F)C(F)(F)Oc2c1
528	DTXSID20880982	Perfluoro-3,6-dioxaoctanoic acid	20.8749	TRUE	TRUE	346.048	55.76	0.830274	22.8099	37.4857	0.79956	0	0	in	FC(F)(OC(F)(F)C(F)(F)F)C(F)(F)OC(F)(F)C(=O)O
529	DTXSID70510388	Methyl 3,3,4,4,5,5,6,6-octafluoro-2-oxohexanoate	20.982	TRUE	TRUE	288.09	43.37	0.0260592	-9.34711	21.8667	0.944512	0	0	in	FC(F)(C(=O)C(=O)OC)C(F)(F)C(F)(F)C(F)F
530	DTXSID401035519	N-Ethylperfluoro-1-decanesulfonamide	21.1476	TRUE	TRUE	627.21	46.17	0.0027554	-3.86732	27.125	0.907697	0	0	in	FC(F)(C(F)(F)C(F)(F)C(F)(F)C(F)(F)C(F)(F)C(F)(F)C(F)(F)C(F)(F)C(F)(F)F)S(=O)(=O)NCC
531	DTXSID301032879	3,3,4,4,4‐Pentafluorobutanoic acid	21.2409	TRUE	TRUE	178.056	37.3	-0.146576	-2.26531	25.6667	0.321251	0	0	in	FC(F)(F)C(F)(F)CC(=O)O
532	DTXSID601033088	9:2 Fluorotelomer carboxylic acid	21.2498	TRUE	TRUE	528.105	37.3	-0.000610702	-7.28816	31	0.949141	0	0	in	FC(F)(C(F)(F)CC(=O)O)C(F)(F)C(F)(F)C(F)(F)C(F)(F)C(F)(F)C(F)(F)C(F)(F)F
533	DTXSID90896757	Perfluoropentanal hydrate (1:1)	21.2681	TRUE	TRUE	266.059	48.57	0.0914714	3.21607	31	0.801989	0	0	in	O.FC(F)(C(F)(F)C(F)(F)F)C(F)(F)C=O
534	DTXSID00380798	1H,1H,11H,11H-Perfluorotetraethylene glycol	21.4405	TRUE	TRUE	410.107	68.15	0.579592	18.1602	27.1034	0.843219	0	0	in	FC(F)(OC(F)(F)C(F)(F)OC(F)(F)CO)C(F)(F)OC(F)(F)CO
535	DTXSID80895719	2,2,3,3,4,4,5,5,6,6,7,7,8,8,9,9,9-Heptadecafluorononanamide	21.5787	TRUE	TRUE	463.087	43.09	-3.57e-05	-2.98667	32.2105	0.93179	0	0	in	FC(F)(C(F)(F)C(N)=O)C(F)(F)C(F)(F)C(F)(F)C(F)(F)C(F)(F)C(F)(F)F
536	DTXSID90239569	Perfluoro-2-(trifluoromethyl)propanesulfonic acid	21.6801	TRUE	TRUE	300.098	54.37	-0.233895	14.6584	34	0.169987	0	0	in	FC(C(F)(F)S(=O)(=O)O)(C(F)(F)F)C(F)(F)F
537	DTXSID10892913	6-Chloro-perfluorohexanoic acid	21.9064	TRUE	TRUE	330.505	37.3	-0.00701602	-8.15407	29.1852	0.887772	0	0	in	FC(F)(C(F)(F)C(=O)O)C(F)(F)C(F)(F)C(Cl)(F)F
538	DTXSID90896191	N'-[(2Z)-5,5,6,6,7,7,7-Heptafluoro-4-oxohept-2-en-2-yl]benzohydrazide	21.9561	TRUE	TRUE	372.24	58.2	-0.159904	-13.1111	8.33333	0.92624	0	0	in	O=C(NNC(/C)=C\C(=O)C(F)(F)C(F)(F)C(F)(F)F)c1ccccc1
539	DTXSID00373847	tert-Butyl (1,1,1,3,3,3-hexafluoropropan-2-ylidene)carbamate	22.0695	TRUE	TRUE	265.153	38.66	-0.114217	-5.86391	15.6571	0.157326	0	0	in	CC(C)(C)OC(=O)/N=C(\C(F)(F)F)C(F)(F)F
540	DTXSID70502086	Tridecafluoroheptaneperoxoic acid	22.2019	TRUE	TRUE	380.056	46.53	-0.0246933	0.333333	34.1538	0.885076	0	0	in	FC(F)(C(F)(F)C(=O)OO)C(F)(F)C(F)(F)C(F)(F)C(F)(F)F
541	DTXSID001026657	2-(1,1,2,2,3,3,4,4,5,5,5-Undecafluoropentylsulfonylamino)acetic acid	22.2044	TRUE	TRUE	407.157	83.47	-0.0251366	13.1111	24.28	1.01799	0	0	in	FC(F)(C(F)(F)C(F)(F)C(F)(F)C(F)(F)F)S(=O)(=O)NCC(O)=O
542	DTXSID801032600	1,1,2,3,4,5,5,5-Octafluoro-3-pentene-1-sulfonic acid	22.3463	TRUE	TRUE	294.119	54.37	-0.142238	-2.42167	24.1389	0.807261	0	0	in	FC(C(F)=C(F)C(F)(F)F)C(F)(F)S(=O)(=O)O
543	DTXSID70165670	7H-Perfluoroheptanoic acid	22.3491	TRUE	TRUE	346.067	37.3	-0.00203552	-7.62193	30	0.872199	0	0	in	FC(F)(C(F)(F)C(=O)O)C(F)(F)C(F)(F)C(F)(F)C(F)F
544	DTXSID10886372	1-(1,2,2,2-Tetrafluoroethoxy)perfluoro-2,5,8,11,14,17-hexamethyl-3,6,9,12,15,18-hexoxaheneicosane	22.4127	TRUE	TRUE	1282.16	64.61	-0.559107	0.91716	34.7681	1.05208	0	0	in	FC(F)(F)C(F)(F)C(F)(F)OC(F)(C(F)(F)F)C(F)(F)OC(F)(C(F)(F)F)C(F)(F)OC(F)(C(F)(F)F)C(F)(F)OC(F)(C(F)(F)F)C(F)(F)OC(F)(C(F)(F)OC(F)(C(F)(F)OC(F)C(F)(F)F)C(F)(F)F)C(F)(F)F
545	DTXSID20915283	S-(1,1,2,2-Tetrafluoroethyl)cysteine	22.6277	TRUE	TRUE	221.175	63.32	0.118129	-4.63556	7.59259	0.775485	0	0	in	FC(F)C(F)(F)SC[C@H](N)C(=O)O
546	DTXSID401023148	Perfluoro-6-fluorocarbonyl-5-oxaheptanesulfonyl fluoride	22.6799	TRUE	TRUE	446.112	60.44	0.312932	-5.59369	35.3185	0.949496	1	1	in	FC(F)(C(F)(F)S(F)(=O)=O)C(F)(F)C(F)(F)OC(F)(C(F)=O)C(F)(F)F
547	DTXSID80380019	Perfluorosebaconitrile	22.7152	TRUE	TRUE	452.092	47.58	-0.000179876	1.05612	35.2941	0.920848	0	0	in	FC(F)(C(F)(F)C(F)(F)C(F)(F)C(F)(F)C(F)(F)C(F)(F)C#N)C(F)(F)C#N
548	DTXSID30565652	bis(perfluoroheptanoyl) peroxide	22.9465	TRUE	TRUE	726.098	52.6	-0.0393087	4.07851	35.9024	0.900008	0	0	in	FC(F)(C(=O)OOC(=O)C(F)(F)C(F)(F)C(F)(F)C(F)(F)C(F)(F)C(F)(F)F)C(F)(F)C(F)(F)C(F)(F)C(F)(F)C(F)(F)F
549	DTXSID50381038	1h,1h-perfluoro-3,6-dioxadecan-1-ol	22.9843	TRUE	TRUE	432.079	38.69	-0.124373	19.4649	32.04	0.762937	0	1	in	FC(F)(OC(F)(F)CO)C(F)(F)OC(F)(F)C(F)(F)C(F)(F)C(F)(F)F
550	DTXSID101034900	Perfluoro-5-hexylcyclohexane-1-carboxylic acid	23.0169	TRUE	TRUE	626.103	37.3	0.344859	-1.34057	33.9072	0.917737	0	0	in	FC1(F)C(F)(C(F)(F)C(F)(C(=O)O)C(F)(F)C1(F)F)C(F)(F)C(F)(F)C(F)(F)C(F)(F)C(F)(F)C(F)(F)F
551	DTXSID60195123	Perfluorooctanamide	23.0733	TRUE	TRUE	413.08	43.09	-0.00458163	-4.47737	31.5	0.913443	0	0	in	FC(F)(C(F)(F)C(N)=O)C(F)(F)C(F)(F)C(F)(F)C(F)(F)C(F)(F)F
552	DTXSID80553988	Bis(3-chloro-2,2,3,3-tetrafluoropropionyl) peroxide	23.1063	TRUE	TRUE	358.952	52.6	-0.336804	-6.75309	26.3333	0.891102	0	0	in	FC(F)(C(=O)OOC(=O)C(F)(F)C(Cl)(F)F)C(Cl)(F)F
553	DTXSID30566780	Dodecafluorooctanedinitrile	23.1361	TRUE	TRUE	352.078	47.58	-0.0104876	0.818182	34.9091	0.890732	0	0	in	FC(F)(C(F)(F)C(F)(F)C(F)(F)C(F)(F)C#N)C(F)(F)C#N
554	DTXSID90794305	2,2,3,3,4,4,5,5,6,6,7,7,7-Tridecafluoro-1-hydrazinylheptan-1-ol	23.157	TRUE	TRUE	380.104	58.28	-0.0146807	-1.38265	23.0943	0.905757	0	0	in	FC(F)(C(F)(F)C(O)NN)C(F)(F)C(F)(F)C(F)(F)C(F)(F)F
555	DTXSID80844621	2,2,3-Trifluoro-3-(pentafluoroethoxy)propanoic acid	23.2339	TRUE	TRUE	262.052	46.53	0.0236763	-6.38272	26.0435	0.937932	0	0	in	FC(F)(F)C(F)(F)OC(F)C(F)(F)C(=O)O
556	DTXSID40544094	bis(perfluorooctanoyl) peroxide	23.3346	TRUE	TRUE	826.112	52.6	0.00750467	4.08	35.92	0.920889	0	0	in	FC(F)(C(=O)OOC(=O)C(F)(F)C(F)(F)C(F)(F)C(F)(F)C(F)(F)C(F)(F)C(F)(F)F)C(F)(F)C(F)(F)C(F)(F)C(F)(F)C(F)(F)C(F)(F)F
557	DTXSID401035226	2H-Perfluoroheptanoic acid	23.4434	TRUE	TRUE	346.067	37.3	0.0610844	-7.62193	30	0.872199	0	0	in	FC(F)(C(F)C(=O)O)C(F)(F)C(F)(F)C(F)(F)C(F)(F)F
558	DTXSID50451109	2-(Perfluorooctyl)ethanoic acid	23.5527	TRUE	TRUE	478.098	37.3	-0.00281018	-9.5625	30.2857	0.93924	0	0	in	FC(F)(C(F)(F)CC(=O)O)C(F)(F)C(F)(F)C(F)(F)C(F)(F)C(F)(F)C(F)(F)F
559	DTXSID10896097	2,2,3,3,4,4,4-Heptafluoro-N-(1H-1,2,4-triazol-5-yl)butanamide	23.5595	TRUE	TRUE	280.103	70.67	-0.213351	2.20408	20.1538	0.824423	0	0	in	O=C(Nc1ncn[NH]1)C(F)(F)C(F)(F)C(F)(F)F
560	DTXSID601036901	2‐(N‐Methyl-perfluoroundecanesulfonamido)acetic acid	23.5884	TRUE	TRUE	721.226	74.68	0.0170041	10.3706	26.8403	0.946372	0	0	in	FC(F)(C(F)(F)C(F)(F)C(F)(F)C(F)(F)C(F)(F)C(F)(F)C(F)(F)C(F)(F)C(F)(F)C(F)(F)F)S(=O)(=O)N(C)CC(=O)O
561	DTXSID00409751	4-[[2,2,3,3-tetrafluoro-3-(trifluoromethoxy)propanoyl]amino]benzoate	23.764	TRUE	TRUE	348.15	78.46	0.75535	16.1122	16.3043	0.914188	0	0	in	O=C(Nc1ccc(cc1)C([O-])=O)C(F)(F)C(F)(F)OC(F)(F)F
562	DTXSID30892490	Perfluoro-4-propoxybutanoic acid	23.8723	TRUE	TRUE	380.056	46.53	-0.516967	-13	31.0303	1.05188	0	0	in	FC(F)(OC(F)(F)C(F)(F)C(F)(F)F)C(F)(F)C(F)(F)C(=O)O
563	DTXSID90239600	Ammonium bis((perfluoro-13-methyltetradecyl)ethyl) phosphate	23.9403	TRUE	TRUE	1707.32	95.09	0.12856	23.7805	29.3617	1.04913	0	0	in	[NH4+].FC(F)(F)C(F)(C(F)(F)F)C(F)(F)C(F)(F)C(F)(F)C(F)(F)C(F)(F)C(F)(F)C(F)(F)C(F)(F)C(F)(F)C(F)(F)C(F)(F)C(F)(F)CCOP([O-])(=O)OCCC(F)(F)C(F)(F)C(F)(F)C(F)(F)C(F)(F)C(F)(F)C(F)(F)C(F)(F)C(F)(F)C(F)(F)C(F)(F)C(F)(F)C(F)(C(F)(F)F)C(F)(F)F
564	DTXSID30305277	2,2'-(2,3,5,6-Tetrafluoro-1,4-phenylene)bis(hexafluoropropan-2-ol)	23.9529	TRUE	TRUE	482.114	40.46	0.798943	2.51953	31.5584	1.03676	0	0	in	Fc1c(c(F)c(F)c(c1F)C(O)(C(F)(F)F)C(F)(F)F)C(O)(C(F)(F)F)C(F)(F)F
565	DTXSID00303806	4,4,4-trifluoro-3-hydroxy-1-(4-methoxyphenyl)-2-methyl-3-(trifluoromethyl)butan-1-one	24.1248	TRUE	TRUE	330.224	46.53	0.343381	-13.5363	7.13253	0.809951	0	0	in	COc1ccc(cc1)C(=O)C(C)C(O)(C(F)(F)F)C(F)(F)F
566	DTXSID20394918	5-Pentafluoroethyl-[1,3,4]thiadiazol-2-ylamine	24.1928	TRUE	TRUE	219.138	51.8	0.211248	-0.913086	22.0909	0.75177	0	0	in	FC(F)(c1nnc(N)s1)C(F)(F)F
567	DTXSID10290778	2,5-bis(heptafluoropropyl)-1,3,4-oxadiazole	24.199	TRUE	TRUE	406.073	38.92	-0.118959	-9.072	31	0.870915	0	0	in	FC(F)(c1nnc(o1)C(F)(F)C(F)(F)C(F)(F)F)C(F)(F)C(F)(F)F
568	DTXSID101019146	Perfluoro-4-methylheptanesulfonic acid	24.2149	TRUE	TRUE	500.126	54.37	-0.139586	2.10815	34.0152	0.858782	0	0	in	FC(F)(C(F)(F)S(=O)(=O)O)C(F)(F)C(F)(C(F)(F)C(F)(F)C(F)(F)F)C(F)(F)F
569	DTXSID901015481	2,2,3,3,4,4,5,5,6,6,7,7,8,8,9,9,9-Heptadecafluorononane-1,1-diol	24.3038	TRUE	TRUE	466.087	40.46	-0.00112465	-8.10406	30.6	0.943679	0	0	in	FC(F)(C(F)(F)C(O)O)C(F)(F)C(F)(F)C(F)(F)C(F)(F)C(F)(F)C(F)(F)F
570	DTXSID801034901	Perfluoro-5-pentylcyclohexane-1-carboxylic acid	24.4582	TRUE	TRUE	576.096	37.3	0.403082	-1.65432	33.6932	0.909287	0	0	in	FC1(F)C(F)(C(F)(F)C(F)(C(=O)O)C(F)(F)C1(F)F)C(F)(F)C(F)(F)C(F)(F)C(F)(F)C(F)(F)F
571	DTXSID70750363	2,3,4-Trifluoro-4-(trifluoromethyl)pent-2-enedinitrile	24.5142	TRUE	TRUE	214.068	47.58	0.131253	1.16327	32.8182	0.839585	0	0	in	FC(C#N)(C(F)=C(F)C#N)C(F)(F)F
572	DTXSID10880512	6:2 Fluorotelomer sulfonate ammonium salt	24.5962	TRUE	TRUE	445.197	93.7	0.00765358	18.7636	25.5556	1.01035	0	0	in	[NH4+].FC(F)(CCS([O-])(=O)=O)C(F)(F)C(F)(F)C(F)(F)C(F)(F)C(F)(F)F
573	DTXSID001036460	3-(Perfluorohexyl)‐1‐[(2‐hydroxyacetyl)sulfanyl]propan‐1‐one	24.618	TRUE	TRUE	466.215	54.37	-0.144573	-10.0454	19.2537	0.946276	0	0	in	OCC(=O)SC(=O)CCC(F)(F)C(F)(F)C(F)(F)C(F)(F)C(F)(F)C(F)(F)F
574	DTXSID50896071	2,4,6-Tris(undecafluoropentyl)-1,3,5-triazine	24.7333	TRUE	TRUE	885.153	38.67	0.191365	-6.55556	32.3077	0.999888	0	0	in	FC(F)(c1nc(nc(n1)C(F)(F)C(F)(F)C(F)(F)C(F)(F)C(F)(F)F)C(F)(F)C(F)(F)C(F)(F)C(F)(F)C(F)(F)F)C(F)(F)C(F)(F)C(F)(F)C(F)(F)F
575	DTXSID70697901	Decafluoroheptanedinitrile	24.7778	TRUE	TRUE	302.071	47.58	0.0412102	0.498615	34.5	0.860883	0	0	in	FC(F)(C(F)(F)C(F)(F)C(F)(F)C#N)C(F)(F)C#N
576	DTXSID40663113	Perfluoro(3,3'-(piperazine-1,4-diyl)dipropanoic acid)	25.0467	TRUE	TRUE	518.104	81.08	0.391778	24.6782	34.4719	0.886612	0	0	in	FC1(F)N(C(F)(F)C(F)(F)C(=O)O)C(F)(F)C(F)(F)N(C1(F)F)C(F)(F)C(F)(F)C(=O)O
577	DTXSID20377827	Perfluoroheptanamide	25.229	TRUE	TRUE	363.073	43.09	-0.0256474	-6.66667	30.4615	0.884686	0	0	in	FC(F)(C(F)(F)C(N)=O)C(F)(F)C(F)(F)C(F)(F)C(F)(F)F
578	DTXSID401023267	1H,1H,2H-Perfluoro(4,7,10,13,16-pentamethyl-5,8,11,14,17-pentaoxaeicos-1-ene)	25.2463	TRUE	TRUE	1026.16	46.15	-0.531005	-13.2809	32.5	1.04244	0	0	in	FC(F)(F)C(F)(F)C(F)(F)OC(F)(C(F)(F)OC(F)(C(F)(F)OC(F)(C(F)(F)F)C(F)(F)OC(F)(C(F)(F)F)C(F)(F)OC(F)(C(F)(F)C=C)C(F)(F)F)C(F)(F)F)C(F)(F)F
579	DTXSID20381045	1h,1h-perfluoro-3,6,9-trioxatridecan-1-ol	25.2574	TRUE	TRUE	548.092	47.92	0.306363	30.6574	33.8841	0.756646	0	1	in	FC(F)(OC(F)(F)C(F)(F)OC(F)(F)C(F)(F)C(F)(F)C(F)(F)F)C(F)(F)OC(F)(F)CO
580	DTXSID00844623	Fluoro[1,1,2,2-tetrafluoro-2-(trifluoromethoxy)ethoxy]acetic acid	25.4218	TRUE	TRUE	278.051	55.76	0.449339	14.964	32.6923	0.535672	0	0	in	FC(F)(OC(F)(F)F)C(F)(F)OC(F)C(=O)O
581	DTXSID401035202	(3E)-Perfluoropent-3-ene-1-sulfonic acid	25.4528	TRUE	TRUE	312.109	54.37	-0.145848	-0.455833	30.2639	0.796873	0	0	in	FC(F)(C(/F)=C(\F)C(F)(F)F)C(F)(F)S(=O)(=O)O
582	DTXSID701022018	Perfluoro-3-pentenesulfonic acid	25.4528	TRUE	TRUE	312.109	54.37	-0.145848	-0.455833	30.2639	0.796873	0	0	in	FC(F)(C(F)=C(F)C(F)(F)F)C(F)(F)S(=O)(=O)O
583	DTXSID00559644	Perfluorobutane-1,4-disulfonyl difluoride	25.4995	TRUE	TRUE	366.154	68.28	-0.0175422	10.1144	33.3004	0.888878	0	0	in	FC(F)(C(F)(F)S(F)(=O)=O)C(F)(F)C(F)(F)S(F)(=O)=O
584	DTXSID20379780	Perfluorocyclohexanecarboxylic acid	25.5796	TRUE	TRUE	326.061	37.3	0.165199	1.30159	32.0714	0.427565	0	0	in	FC1(F)C(F)(F)C(F)(C(=O)O)C(F)(F)C(F)(F)C1(F)F
585	DTXSID40507265	4-Bromo-1,3,3,4,5,5,6,6-octafluoro-2-nitrocyclohex-1-ene	25.7174	TRUE	TRUE	349.959	43.14	0.200702	-3.80171	35.0658	1.07124	0	0	in	FC1(F)C(=C(F)C(F)(F)C(F)(F)C1(Br)F)[N+]([O-])=O
586	DTXSID80848129	5,5,6,6,7,7,8,8,9,9,10,10,10-Tridecafluoro-2-hydroxydecanenitrile	26.0195	TRUE	TRUE	403.138	44.02	0.00487218	-13.6545	21.0333	0.933289	0	0	in	FC(F)(CCC(O)C#N)C(F)(F)C(F)(F)C(F)(F)C(F)(F)C(F)(F)F
587	DTXSID90367194	4-methyl-6-(2,2,3,3,4,4,5,5-octafluoropentoxy)pyrimidin-2-amine	26.4128	TRUE	TRUE	339.186	61.03	-0.116403	-12.0583	10.7636	0.896616	0	0	in	Cc1cc(OCC(F)(F)C(F)(F)C(F)(F)C(F)F)nc(N)n1
588	DTXSID901035219	1,2,3,4,5,6,7,8,9,10,11,12,13,14,14,15,15,15-Octadecafluoropentadecyl hydrogen sulfate	26.6395	TRUE	TRUE	632.304	63.6	0.00163422	-7.54191	13.0623	0.903343	0	0	in	FC(C(F)OS(=O)(=O)O)C(F)C(F)C(F)C(F)C(F)C(F)C(F)C(F)C(F)C(F)C(F)C(F)(F)C(F)(F)F
589	DTXSID601015806	11-Chloroperfluoro-5,7-dimethyl-3,6,8-trioxaundecanoic acid	26.7575	TRUE	TRUE	578.53	64.99	0.135623	8.38252	33.6637	0.964214	0	0	in	FC(OC(F)(C(F)(F)F)C(F)(F)OC(F)(F)C(=O)O)(OC(F)(F)C(F)(F)C(Cl)(F)F)C(F)(F)F
590	DTXSID40229490	2,2,3,3-Tetrafluoro-1-propanol p-nitrobenzoate	26.9521	TRUE	TRUE	281.161	69.44	-0.010707	-7.29586	11.1176	0.989384	0	0	in	O=[N+]([O-])c1ccc(cc1)C(=O)OCC(F)(F)C(F)F
591	DTXSID70892479	Perfluoropentanesulfonate	26.9897	TRUE	TRUE	349.097	57.2	-0.230707	1.08333	36.4444	0.922276	0	0	in	FC(F)(C(F)(F)S([O-])(=O)=O)C(F)(F)C(F)(F)C(F)(F)F
592	DTXSID90893382	2-(Perfluoro-(1-fluorosulfonyl-2-ethoxy)ethyl)acetic acid	27.0851	TRUE	TRUE	358.134	80.67	-0.456342	2.40741	26.1818	1.05186	0	0	in	FC(F)(C(F)(F)OC(F)(F)C(F)(F)CC(=O)O)S(F)(=O)=O
593	DTXSID20625517	(Perfluoroheptyl)ethanoic acid	27.0965	TRUE	TRUE	428.091	37.3	-0.00803111	-12.6706	29.3333	0.92534	0	0	in	FC(F)(C(F)(F)CC(=O)O)C(F)(F)C(F)(F)C(F)(F)C(F)(F)C(F)(F)F
594	DTXSID101033502	3,4,4,5,5,6,6,6‐Octafluorohex‐2‐enoic acid	27.1471	TRUE	TRUE	258.064	37.3	-0.25129	-20	24	0.934192	0	0	in	FC(F)(C(F)=CC(=O)O)C(F)(F)C(F)(F)F
595	DTXSID30191036	Adiponitrile, perfluoro	27.1564	TRUE	TRUE	252.064	47.58	0.0838259	-0.140625	33.6	0.797243	0	0	in	FC(F)(C(F)(F)C(F)(F)C#N)C(F)(F)C#N
596	DTXSID6062599	Perfluoropentanoic acid	27.2502	TRUE	TRUE	264.043	37.3	0.380817	-1.6609	32	0.705589	0	0	in	FC(F)(C(F)(F)C(=O)O)C(F)(F)C(F)(F)F
597	DTXSID00526457	2,2,3,3,4,4,5,5,6,6,7,7,8,8,8-Pentadecafluoro-N-hydroxyoctanamide	27.3152	TRUE	TRUE	429.079	49.33	-0.00320243	-3.91837	31.7647	0.925542	0	0	in	FC(F)(C(F)(F)C(=O)NO)C(F)(F)C(F)(F)C(F)(F)C(F)(F)C(F)(F)F
598	DTXSID101032592	Perfluoro-4-hexene-1-sulfonic acid	27.4604	TRUE	TRUE	362.116	54.37	-0.0977231	0.505051	31.6162	0.752921	0	0	in	FC(F)(C(F)(F)S(=O)(=O)O)C(F)(F)C(F)=C(F)C(F)(F)F
599	DTXSID801032286	(E)-Perfluorohex-4-ene-1-sulfonic acid	27.4604	TRUE	TRUE	362.116	54.37	-0.0977231	0.505051	31.6162	0.752921	0	0	in	FC(F)(C(F)(F)S(=O)(=O)O)C(F)(F)C(/F)=C(\F)C(F)(F)F
600	DTXSID80873012	Perfluorohexanesulfonate	27.4763	TRUE	TRUE	399.104	57.2	-0.237294	1.046	36.3333	0.895167	0	0	in	FC(F)(C(F)(F)S([O-])(=O)=O)C(F)(F)C(F)(F)C(F)(F)C(F)(F)F
601	DTXSID10185115	1,1-Octanediol, 2,2,3,3,4,4,5,5,6,6,7,7,8,8,8-pentadecafluoro-	27.6295	TRUE	TRUE	416.08	40.46	-0.00677726	-10.9439	29.6471	0.926701	0	0	in	FC(F)(C(F)(F)C(O)O)C(F)(F)C(F)(F)C(F)(F)C(F)(F)C(F)(F)F
602	DTXSID90818434	Difluoro[1,1,2,2-tetrafluoro-2-(pentafluoroethoxy)ethoxy]acetonitrile	27.6518	TRUE	TRUE	327.049	42.25	0.385243	5.71	38.8387	0.712477	0	0	in	FC(F)(OC(F)(F)C(F)(F)F)C(F)(F)OC(F)(F)C#N
603	DTXSID20896568	Perfluoro-2,2-diethylbutanoic acid	27.6771	TRUE	TRUE	414.064	37.3	0.294352	1.43787	36.5556	0.621902	0	0	in	FC(F)(C(C(=O)O)(C(F)(F)C(F)(F)F)C(F)(F)C(F)(F)F)C(F)(F)F
604	DTXSID80831379	Acetic acid--2,2,3,3,4,4,5,5,6,6,7,7-dodecafluoroheptan-1-ol (1/1)	27.7075	TRUE	TRUE	392.136	57.53	0.0380775	-4.72266	24	0.959761	0	0	in	FC(F)(C(F)(F)C(F)(F)C(F)(F)C(F)F)C(F)(F)CO.CC(=O)O
605	DTXSID801023152	2,2,3,3,4,4,5,5-Octafluoropentanal hydrate (1:1)	27.9326	TRUE	TRUE	248.069	48.57	0.0547573	-7.86704	22.6667	0.783902	0	0	in	O.FC(F)(C(F)(F)C(F)F)C(F)(F)C=O
606	DTXSID501009909	Perfluoroeicosanesulfonic acid	28.0295	TRUE	TRUE	1100.21	54.37	3.17e-05	1.08754	35.2	0.922235	0	0	in	FC(F)(C(F)(F)S(=O)(=O)O)C(F)(F)C(F)(F)C(F)(F)C(F)(F)C(F)(F)C(F)(F)C(F)(F)C(F)(F)C(F)(F)C(F)(F)C(F)(F)C(F)(F)C(F)(F)C(F)(F)C(F)(F)C(F)(F)C(F)(F)C(F)(F)F
607	DTXSID201009912	Perfluorononadecanesulfonic acid	28.046	TRUE	TRUE	1050.2	54.37	3.17e-05	1.09079	35.1538	0.919539	0	0	in	FC(F)(C(F)(F)S(=O)(=O)O)C(F)(F)C(F)(F)C(F)(F)C(F)(F)C(F)(F)C(F)(F)C(F)(F)C(F)(F)C(F)(F)C(F)(F)C(F)(F)C(F)(F)C(F)(F)C(F)(F)C(F)(F)C(F)(F)C(F)(F)F
608	DTXSID20880169	6H-Perfluorohexanoic acid	28.0484	TRUE	TRUE	296.06	37.3	0.0515379	-11.52	28	0.815816	0	0	in	FC(F)(C(F)(F)C(=O)O)C(F)(F)C(F)(F)C(F)F
609	DTXSID901009913	Perfluorooctadecanesulfonic acid	28.068	TRUE	TRUE	1000.2	54.37	3.17e-05	1.08926	35.102	0.916677	0	0	in	FC(F)(C(F)(F)S(=O)(=O)O)C(F)(F)C(F)(F)C(F)(F)C(F)(F)C(F)(F)C(F)(F)C(F)(F)C(F)(F)C(F)(F)C(F)(F)C(F)(F)C(F)(F)C(F)(F)C(F)(F)C(F)(F)C(F)(F)F
610	DTXSID801009910	Perfluoroheptadecanesulfonic acid	28.0971	TRUE	TRUE	950.189	54.37	3.17e-05	1.08136	35.0435	0.913641	0	0	in	FC(F)(C(F)(F)S(=O)(=O)O)C(F)(F)C(F)(F)C(F)(F)C(F)(F)C(F)(F)C(F)(F)C(F)(F)C(F)(F)C(F)(F)C(F)(F)C(F)(F)C(F)(F)C(F)(F)C(F)(F)C(F)(F)F
611	DTXSID70885381	2H-Perfluorofluoro-5,8,11,14,17,20,23-heptamethyl-3,6,9,12,15,18,21,24-octaoxaheptacosane	28.1021	TRUE	TRUE	1448.18	73.84	-0.584457	1.90186	34.8319	1.05041	0	0	in	FC(F)(F)C(F)(F)C(F)(F)OC(F)(C(F)(F)F)C(F)(F)OC(F)(C(F)(F)F)C(F)(F)OC(F)(C(F)(F)F)C(F)(F)OC(F)(C(F)(F)F)C(F)(F)OC(F)(C(F)(F)F)C(F)(F)OC(F)(C(F)(F)OC(F)(C(F)(F)OC(F)C(F)(F)F)C(F)(F)F)C(F)(F)F
612	DTXSID301035178	2H-Perfluorohexanoic acid	28.1227	TRUE	TRUE	296.06	37.3	-0.152185	-14.52	27.8889	0.815816	0	0	in	FC(F)(C(F)C(=O)O)C(F)(F)C(F)(F)C(F)(F)F
613	DTXSID501009911	Perfluorohexadecanesulfonic acid	28.1353	TRUE	TRUE	900.182	54.37	3.17e-05	1.06493	34.9767	0.910423	0	0	in	FC(F)(C(F)(F)S(=O)(=O)O)C(F)(F)C(F)(F)C(F)(F)C(F)(F)C(F)(F)C(F)(F)C(F)(F)C(F)(F)C(F)(F)C(F)(F)C(F)(F)C(F)(F)C(F)(F)C(F)(F)F
614	DTXSID601009914	Perfluoropentadecanesulfonic acid	28.185	TRUE	TRUE	850.175	54.37	3.17e-05	1.03704	34.9	0.907023	0	0	in	FC(F)(C(F)(F)S(=O)(=O)O)C(F)(F)C(F)(F)C(F)(F)C(F)(F)C(F)(F)C(F)(F)C(F)(F)C(F)(F)C(F)(F)C(F)(F)C(F)(F)C(F)(F)C(F)(F)F
615	DTXSID50506183	2-Chloro-1,1,2,2-tetrafluoroethyl sulfurofluoridate	28.1925	TRUE	TRUE	234.529	43.37	0	-2.82407	31.1975	0.60113	0	0	in	FC(F)(OS(F)(=O)=O)C(Cl)(F)F
616	DTXSID80904577	Perfluorotetradecanesulfonic acid	28.2498	TRUE	TRUE	800.168	54.37	3.17e-05	0.993634	34.8108	0.903447	0	0	in	FC(F)(C(F)(F)S(=O)(=O)O)C(F)(F)C(F)(F)C(F)(F)C(F)(F)C(F)(F)C(F)(F)C(F)(F)C(F)(F)C(F)(F)C(F)(F)C(F)(F)C(F)(F)F
617	DTXSID501034483	2-(Perfluoroethyl)-1-hydroxyethanesulfonic acid	28.3261	TRUE	TRUE	244.137	74.6	0.244258	0.934749	17	1.08241	0	0	in	FC(F)(CC(O)S(=O)(=O)O)C(F)(F)F
618	DTXSID80579921	2,3,3,4,4,5,5-Heptafluoropentanoic acid	28.3342	TRUE	TRUE	228.063	37.3	0.191791	-14.1834	18.9444	0.708162	0	0	in	FC(F)(C(F)C(=O)O)C(F)(F)C(F)F
619	DTXSID20904576	Perfluorotridecanesulfonic acid	28.3343	TRUE	TRUE	750.161	54.37	3.17e-05	0.929053	34.7059	0.899715	0	0	in	FC(F)(C(F)(F)S(=O)(=O)O)C(F)(F)C(F)(F)C(F)(F)C(F)(F)C(F)(F)C(F)(F)C(F)(F)C(F)(F)C(F)(F)C(F)(F)C(F)(F)F
620	DTXSID20873011	Perfluorododecanesulfonic acid	28.4451	TRUE	TRUE	700.154	54.37	3.21e-05	0.835223	34.5806	0.895874	0	0	in	FC(F)(C(F)(F)S(=O)(=O)O)C(F)(F)C(F)(F)C(F)(F)C(F)(F)C(F)(F)C(F)(F)C(F)(F)C(F)(F)C(F)(F)C(F)(F)F
621	DTXSID80195281	2,2,3,3-Tetrafluoro-1,4-butanediol	28.452	TRUE	TRUE	162.082	40.46	-0.110994	-22.2656	1.66667	0.334836	0	0	in	FC(F)(CO)C(F)(F)CO
622	DTXSID701036835	2‐[Dimethyl(4-fluoro-4-(perfluoropentyl)‐2‐hydroxybut‐3‐en‐1‐yl)azaniumyl]acetate	28.4596	TRUE	TRUE	459.227	60.36	0.854822	0.997732	11.8119	0.872409	0	0	in	C[N+](C)(CC(O)C=C(F)C(F)(F)C(F)(F)C(F)(F)C(F)(F)C(F)(F)F)CC([O-])=O
623	DTXSID801036307	(2Z)-3-Fluoro-3-(perfluoropentyl)prop‐2‐ene‐1‐sulfonic acid	28.5351	TRUE	TRUE	408.16	54.37	0.126159	-6.11111	23.766	0.962258	0	0	in	F/C(=C\CS(=O)(=O)O)C(F)(F)C(F)(F)C(F)(F)C(F)(F)C(F)(F)F
624	DTXSID001032599	Perfluoro-11-tridecene-1-sulfonic acid	28.5362	TRUE	TRUE	712.165	54.37	-0.000323376	0.548044	34.25	0.895439	0	0	in	FC(F)(C(F)(F)S(=O)(=O)O)C(F)(F)C(F)(F)C(F)(F)C(F)(F)C(F)(F)C(F)(F)C(F)(F)C(F)(F)C(F)=C(F)C(F)(F)F
625	DTXSID201032276	(E)-Perfluorotridec-11-ene-1-sulfonic acid	28.5362	TRUE	TRUE	712.165	54.37	-0.000323376	0.548044	34.25	0.895439	0	0	in	FC(F)(C(F)(F)S(=O)(=O)O)C(F)(F)C(F)(F)C(F)(F)C(F)(F)C(F)(F)C(F)(F)C(F)(F)C(F)(F)C(/F)=C(\F)C(F)(F)F
626	DTXSID40904573	Perfluoroundecanesulfonic acid	28.5911	TRUE	TRUE	650.147	54.37	3.77e-05	0.700416	34.4286	0.892015	0	0	in	FC(F)(C(F)(F)S(=O)(=O)O)C(F)(F)C(F)(F)C(F)(F)C(F)(F)C(F)(F)C(F)(F)C(F)(F)C(F)(F)C(F)(F)F
627	DTXSID50892417	4H-Perfluorobutanoic acid	28.6707	TRUE	TRUE	196.046	37.3	-0.0876983	-12.5306	17.1111	0.295374	0	0	in	FC(F)(C(F)F)C(F)(F)C(=O)O
628	DTXSID301032598	Perfluoro-10-dodecene-1-sulfonic acid	28.7612	TRUE	TRUE	662.158	54.37	-0.00033279	0.333333	34.069	0.892082	0	0	in	FC(F)(C(F)(F)S(=O)(=O)O)C(F)(F)C(F)(F)C(F)(F)C(F)(F)C(F)(F)C(F)(F)C(F)(F)C(F)=C(F)C(F)(F)F
629	DTXSID901032277	(E)-Perfluorododec-10-ene-1-sulfonic acid	28.7612	TRUE	TRUE	662.158	54.37	-0.00033279	0.333333	34.069	0.892082	0	0	in	FC(F)(C(F)(F)S(=O)(=O)O)C(F)(F)C(F)(F)C(F)(F)C(F)(F)C(F)(F)C(F)(F)C(F)(F)C(/F)=C(\F)C(F)(F)F
630	DTXSID301022242	3,3,4,4,5,5,6,6,6-Nonafluorohexane-1-sulfonamide	28.7752	TRUE	TRUE	327.168	60.16	-0.0646347	-9.9872	15.5714	0.890373	0	0	in	FC(F)(CCS(N)(=O)=O)C(F)(F)C(F)(F)C(F)(F)F
631	DTXSID3040148	Perfluorodecanesulfonic acid	28.7859	TRUE	TRUE	600.14	54.37	0.000100505	0.507202	34.24	0.888311	0	0	in	FC(F)(C(F)(F)S(=O)(=O)O)C(F)(F)C(F)(F)C(F)(F)C(F)(F)C(F)(F)C(F)(F)C(F)(F)C(F)(F)F
632	DTXSID201036880	1-Chloro-perfluoropentadecane-1-sulfonic acid	28.8839	TRUE	TRUE	866.63	54.37	-1.96e-05	0.220485	33.9667	0.890147	0	0	in	FC(F)(C(Cl)(F)S(=O)(=O)O)C(F)(F)C(F)(F)C(F)(F)C(F)(F)C(F)(F)C(F)(F)C(F)(F)C(F)(F)C(F)(F)C(F)(F)C(F)(F)C(F)(F)C(F)(F)F
633	DTXSID001032282	(E)-Perfluoroundec-9-ene-1-sulfonic acid	29.053	TRUE	TRUE	612.151	54.37	-0.000647276	0.0389579	33.8462	0.888989	0	0	in	FC(F)(C(F)(F)S(=O)(=O)O)C(F)(F)C(F)(F)C(F)(F)C(F)(F)C(F)(F)C(F)(F)C(/F)=C(\F)C(F)(F)F
634	DTXSID601032597	Perfluoro-9-undecene-1-sulfonic acid	29.053	TRUE	TRUE	612.151	54.37	-0.000647276	0.0389579	33.8462	0.888989	0	0	in	FC(F)(C(F)(F)S(=O)(=O)O)C(F)(F)C(F)(F)C(F)(F)C(F)(F)C(F)(F)C(F)(F)C(F)=C(F)C(F)(F)F
635	DTXSID8071356	Perfluorononanesulfonic acid	29.054	TRUE	TRUE	550.133	54.37	0.00052292	0.228956	34	0.885085	0	0	in	FC(F)(C(F)(F)S(=O)(=O)O)C(F)(F)C(F)(F)C(F)(F)C(F)(F)C(F)(F)C(F)(F)C(F)(F)F
636	DTXSID001039426	Butanamide, N,N'-[4-(phenylazo)-1,3-phenylene]bis[2,2,3,3,4,4,4-heptafluoro- (9CI)	29.086	TRUE	TRUE	604.298	82.92	0.0133001	5	13.6556	0.779592	0	0	in	FC(F)(F)C(F)(F)C(F)(F)C(=O)Nc1ccc(N=Nc2ccccc2)c(c1)NC(=O)C(F)(F)C(F)(F)C(F)(F)F
637	DTXSID801019230	13-Difluoromethylperfluorotridecane-1-sulfonic acid	29.1527	TRUE	TRUE	782.178	54.37	3.18e-05	-0.520255	33.5135	0.904909	0	0	in	FC(F)(C(F)(F)S(=O)(=O)O)C(F)(F)C(F)(F)C(F)(F)C(F)(F)C(F)(F)C(F)(F)C(F)(F)C(F)(F)C(F)(F)C(F)(F)C(F)(F)C(F)F
638	DTXSID801036888	13-Hydrido-perfluorotetradecane‐1‐sulfonic acid	29.1528	TRUE	TRUE	782.178	54.37	3.63e-05	-0.520255	33.5135	0.904909	0	0	in	FC(F)(C(F)(F)S(=O)(=O)O)C(F)(F)C(F)(F)C(F)(F)C(F)(F)C(F)(F)C(F)(F)C(F)(F)C(F)(F)C(F)(F)C(F)(F)C(F)C(F)(F)F
639	DTXSID501036877	1-Chloro-perfluorotetradecane-1-sulfonic acid	29.1659	TRUE	TRUE	816.623	54.37	-1.96e-05	-0.0253987	33.8018	0.887247	0	0	in	FC(F)(C(Cl)(F)S(=O)(=O)O)C(F)(F)C(F)(F)C(F)(F)C(F)(F)C(F)(F)C(F)(F)C(F)(F)C(F)(F)C(F)(F)C(F)(F)C(F)(F)C(F)(F)F
640	DTXSID60881877	Perfluoro(7-methyl-1-octanesulfonic acid)	29.192	TRUE	TRUE	550.133	54.37	0.00678301	0.228956	34	0.885085	0	0	in	FC(F)(C(F)(F)S(=O)(=O)O)C(F)(F)C(F)(F)C(F)(F)C(F)(F)C(F)(C(F)(F)F)C(F)(F)F
641	DTXSID301035823	Perfluoro-14-(pentafluoro-lambda6-sulfanyl)-1-tetradecanesulfonic acid	29.2033	TRUE	TRUE	908.227	54.37	3.04e-05	0.983031	34.7619	0.866091	0	0	in	FC(F)(C(F)(F)C(F)(F)C(F)(F)C(F)(F)C(F)(F)C(F)(F)C(F)(F)C(F)(F)C(F)(F)C(F)(F)C(F)(F)C(F)(F)C(F)(F)S(=O)(=O)O)S(F)(F)(F)(F)F
642	DTXSID001032963	Bis(perfluoro-1-methyl-ethoxyethyl) phosphinic acid	29.2427	TRUE	TRUE	634.044	55.76	0.326837	3.83503	33.1984	0.951662	0	0	in	FC(F)(C(F)(F)OC(F)(C(F)(F)F)C(F)(F)F)P(=O)(O)C(F)(F)C(F)(F)OC(F)(C(F)(F)F)C(F)(F)F
643	DTXSID201026722	(1,1,2,2,3,3,4,4,5,5,6,6,7,7,8,8-Hexadecafluoro-1-octanesulfonic acid)	29.2535	TRUE	TRUE	481.128	57.2	-0.130366	-0.350377	33.5556	0.883765	0	0	in	FC(F)(C(F)(F)S([O-])(=O)=O)C(F)(F)C(F)(F)C(F)(F)C(F)(F)C(F)(F)C(F)F
644	DTXSID801034775	N-Methyl perfluoro-1-tetradecane sulfonamide	29.2637	TRUE	TRUE	813.211	46.17	0.000412585	-7.08235	31.4146	0.914552	0	0	in	FC(F)(C(F)(F)C(F)(F)C(F)(F)C(F)(F)C(F)(F)C(F)(F)C(F)(F)C(F)(F)C(F)(F)C(F)(F)C(F)(F)C(F)(F)C(F)(F)F)S(=O)(=O)NC
645	DTXSID601035822	Perfluoro-13-(pentafluoro-lambda6-sulfanyl)-1-tridecanesulfonic acid	29.2826	TRUE	TRUE	858.22	54.37	3.04e-05	0.922133	34.6667	0.862838	0	0	in	FC(F)(C(F)(F)C(F)(F)C(F)(F)C(F)(F)C(F)(F)C(F)(F)C(F)(F)C(F)(F)C(F)(F)C(F)(F)C(F)(F)C(F)(F)S(=O)(=O)O)S(F)(F)(F)(F)F
646	DTXSID70844610	2,2,3,3,4,4-Hexafluoro-4-(1,2,2,2-tetrafluoroethoxy)butanoic acid	29.3433	TRUE	TRUE	312.059	46.53	-0.41114	-13.5374	28.3333	0.837077	0	0	in	FC(F)(C(F)(F)OC(F)C(F)(F)F)C(F)(F)C(=O)O
647	DTXSID901035821	Perfluoro-12-(pentafluoro-lambda6-sulfanyl)-1-dodecanesulfonic acid	29.3789	TRUE	TRUE	808.213	54.37	3.06e-05	0.837181	34.5556	0.85972	0	0	in	FC(F)(C(F)(F)C(F)(F)C(F)(F)C(F)(F)C(F)(F)C(F)(F)C(F)(F)C(F)(F)C(F)(F)C(F)(F)C(F)(F)S(=O)(=O)O)S(F)(F)(F)(F)F
648	DTXSID20892505	Perfluoroheptanesulfonate	29.3812	TRUE	TRUE	449.111	57.2	-0.16135	0.996055	36.2667	0.885055	0	0	in	FC(F)(C(F)(F)S([O-])(=O)=O)C(F)(F)C(F)(F)C(F)(F)C(F)(F)C(F)(F)F
649	DTXSID701032283	(E)-Perfluorodec-8-ene-1-sulfonic acid	29.4008	TRUE	TRUE	562.144	54.37	-0.00302836	-0.369089	33.5652	0.886501	0	0	in	FC(F)(C(F)(F)S(=O)(=O)O)C(F)(F)C(F)(F)C(F)(F)C(F)(F)C(F)(F)C(/F)=C(\F)C(F)(F)F
650	DTXSID901032596	Perfluoro-8-decene-1-sulfonic acid	29.4008	TRUE	TRUE	562.144	54.37	-0.00302836	-0.369089	33.5652	0.886501	0	0	in	FC(F)(C(F)(F)S(=O)(=O)O)C(F)(F)C(F)(F)C(F)(F)C(F)(F)C(F)(F)C(F)=C(F)C(F)(F)F
651	DTXSID00892720	Heptadecafluorooctane-1-(~2~H)sulfonic acid	29.4272	TRUE	TRUE	501.132	54.37	0.0016358	-0.176296	33.6842	0.882957	0	0	in	FC(F)(C(F)(F)C(F)(F)C(F)(F)C(F)(F)C(F)(F)C(F)(F)C(F)(F)F)S(=O)(=O)O[2H]
652	DTXSID3031864	Perfluorooctanesulfonic acid	29.4272	TRUE	TRUE	500.126	54.37	0.0016358	-0.176296	33.6842	0.882957	0	0	in	FC(F)(C(F)(F)S(=O)(=O)O)C(F)(F)C(F)(F)C(F)(F)C(F)(F)C(F)(F)C(F)(F)F
653	DTXSID80894101	Heptadecafluoro(1,2,3,4-13C4)octane-1-sulfonic acid	29.4272	TRUE	TRUE	504.095	54.37	0.0016358	-0.176296	33.6842	0.882957	0	0	in	F[13C](F)([13C](F)(F)S(=O)(=O)O)[13C](F)(F)[13C](F)(F)C(F)(F)C(F)(F)C(F)(F)C(F)(F)F
654	DTXSID7040150	Perfluorohexanesulfonic acid	29.4624	TRUE	TRUE	400.112	54.37	-0.0449155	-1.69213	32.6154	0.888379	0	0	in	FC(F)(C(F)(F)S(=O)(=O)O)C(F)(F)C(F)(F)C(F)(F)C(F)(F)F
655	DTXSID10290773	3,5-bis(heptafluoropropyl)-1,2,4-oxadiazole	29.4635	TRUE	TRUE	406.073	38.92	-0.0160761	-12.072	30.9	0.912572	0	0	in	FC(F)(c1nc(no1)C(F)(F)C(F)(F)C(F)(F)F)C(F)(F)C(F)(F)F
656	DTXSID201035820	Perfluoro-11-(pentafluoro-lambda6-sulfanyl)-1-undecanesulfonic acid	29.4974	TRUE	TRUE	758.206	54.37	3.28e-05	0.719697	34.4242	0.856879	0	0	in	FC(F)(C(F)(F)C(F)(F)C(F)(F)C(F)(F)C(F)(F)C(F)(F)C(F)(F)C(F)(F)C(F)(F)C(F)(F)S(=O)(=O)O)S(F)(F)(F)(F)F
657	DTXSID701035518	N-Ethylperfluoro-1-nonanesulfonamide	29.5214	TRUE	TRUE	577.203	46.17	0.00311268	-10.6492	26.2069	0.903921	0	0	in	FC(F)(C(F)(F)C(F)(F)C(F)(F)C(F)(F)C(F)(F)C(F)(F)C(F)(F)C(F)(F)F)S(=O)(=O)NCC
658	DTXSID401036874	1-Chloro-perfluorotridecane-1-sulfonic acid	29.5254	TRUE	TRUE	766.616	54.37	-1.96e-05	-0.340997	33.6078	0.884481	0	0	in	FC(F)(C(Cl)(F)S(=O)(=O)O)C(F)(F)C(F)(F)C(F)(F)C(F)(F)C(F)(F)C(F)(F)C(F)(F)C(F)(F)C(F)(F)C(F)(F)C(F)(F)F
659	DTXSID10548701	Bis(2,2,3,3,4,4,5,5,6,6,7,7-dodecafluoroheptanoyl) peroxide	29.5836	TRUE	TRUE	690.118	52.6	-0.0113249	-2.7314	32.3902	0.901692	0	0	in	FC(F)(C(=O)OOC(=O)C(F)(F)C(F)(F)C(F)(F)C(F)(F)C(F)(F)C(F)F)C(F)(F)C(F)(F)C(F)(F)C(F)(F)C(F)F
660	DTXSID80755485	Acetic acid--2-bromo-3,3,4,4,5,5,6,6,7,7,8,8,8-tridecafluorooctan-1-ol (1/1)	29.6011	TRUE	TRUE	503.049	57.53	0.00313598	-7.75632	23.7222	1.02475	0	0	in	FC(F)(C(F)(F)C(Br)CO)C(F)(F)C(F)(F)C(F)(F)C(F)(F)F.CC(=O)O
661	DTXSID301032243	10-(Pentafluorosulfanyl)perfluorodecyl sulfonic acid	29.6453	TRUE	TRUE	708.199	54.37	6.18e-05	0.557605	34.2667	0.854532	0	0	in	FC(F)(C(F)(F)C(F)(F)C(F)(F)C(F)(F)C(F)(F)C(F)(F)C(F)(F)C(F)(F)C(F)(F)S(=O)(=O)O)S(F)(F)(F)(F)F
662	DTXSID701036885	12-Hydrido-perfluorotridecane‐1‐sulfonic acid	29.6682	TRUE	TRUE	732.171	54.37	3.6e-05	-0.935638	33.2941	0.901203	0	0	in	FC(F)(C(F)(F)S(=O)(=O)O)C(F)(F)C(F)(F)C(F)(F)C(F)(F)C(F)(F)C(F)(F)C(F)(F)C(F)(F)C(F)(F)C(F)C(F)(F)F
663	DTXSID001022112	5-(Pentafluorosulfanyl)perfluoropentyl sulfonic acid	29.6916	TRUE	TRUE	458.164	54.37	-0.0677849	-1.98619	32.5333	0.874994	0	0	in	FC(F)(C(F)(F)C(F)(F)C(F)(F)C(F)(F)S(=O)(=O)O)S(F)(F)(F)(F)F
664	DTXSID10597158	2,3,3,4,4,4-Hexafluorobutanoic acid	29.7003	TRUE	TRUE	196.046	37.3	-0.146547	-8.38776	25.6667	0.314239	0	0	in	FC(F)(C(F)C(=O)O)C(F)(F)F
665	DTXSID8059920	Perfluoroheptanesulfonic acid	29.7881	TRUE	TRUE	450.119	54.37	-0.00319828	-0.777321	33.25	0.883169	0	0	in	FC(F)(C(F)(F)S(=O)(=O)O)C(F)(F)C(F)(F)C(F)(F)C(F)(F)C(F)(F)F
666	DTXSID201032595	Perfluoro-7-nonene-1-sulfonic acid	29.8149	TRUE	TRUE	512.137	54.37	-0.00880285	-0.943462	33.2	0.885237	0	0	in	FC(F)(C(F)(F)S(=O)(=O)O)C(F)(F)C(F)(F)C(F)(F)C(F)(F)C(F)=C(F)C(F)(F)F
667	DTXSID401032284	(E)-Perfluoronon-7-ene-1-sulfonic acid	29.8149	TRUE	TRUE	512.137	54.37	-0.00880285	-0.943462	33.2	0.885237	0	0	in	FC(F)(C(F)(F)S(=O)(=O)O)C(F)(F)C(F)(F)C(F)(F)C(F)(F)C(/F)=C(\F)C(F)(F)F
668	DTXSID601032242	9-(Pentafluorosulfanyl)perfluorononyl sulfonic acid	29.836	TRUE	TRUE	658.192	54.37	0.000299685	0.333333	34.0741	0.853026	0	0	in	FC(F)(C(F)(F)C(F)(F)C(F)(F)C(F)(F)C(F)(F)C(F)(F)C(F)(F)C(F)(F)S(=O)(=O)O)S(F)(F)(F)(F)F
669	DTXSID301036871	1-Chloro-perfluorododecane-1-sulfonic acid	29.9892	TRUE	TRUE	716.609	54.37	-1.98e-05	-0.749727	33.3763	0.881997	0	0	in	FC(F)(C(Cl)(F)S(=O)(=O)O)C(F)(F)C(F)(F)C(F)(F)C(F)(F)C(F)(F)C(F)(F)C(F)(F)C(F)(F)C(F)(F)C(F)(F)F
670	DTXSID301031788	8-(Pentafluorosulfanyl)perfluorooctyl sulfonic acid	30.097	TRUE	TRUE	608.185	54.37	0.00138714	0.0206803	33.8333	0.852926	0	0	in	FC(F)(C(F)(F)C(F)(F)C(F)(F)C(F)(F)C(F)(F)C(F)(F)C(F)(F)S(=O)(=O)O)S(F)(F)(F)(F)F
671	DTXSID30850994	3-Nitrophenyl heptafluorobutanoate	30.1464	TRUE	TRUE	335.131	69.44	-0.233764	-4.28402	18.4857	0.807961	0	0	in	O=C(Oc1cccc(c1)[N+]([O-])=O)C(F)(F)C(F)(F)C(F)(F)F
672	DTXSID801035216	1,2,3,4,5,6,7,8,9,10,11,12,12,13,13,13-Hexadecafluorotridecyl hydrogen sulfate	30.1773	TRUE	TRUE	568.27	63.6	0.00163503	-9.50536	13.3968	0.896	0	0	in	FC(C(F)OS(=O)(=O)O)C(F)C(F)C(F)C(F)C(F)C(F)C(F)C(F)C(F)C(F)(F)C(F)(F)F
673	DTXSID80108992	Perfluorooctanesulfonate	30.209	TRUE	TRUE	499.118	57.2	-0.129599	0.943321	36.2222	0.882268	0	0	in	FC(F)(C(F)(F)S([O-])(=O)=O)C(F)(F)C(F)(F)C(F)(F)C(F)(F)C(F)(F)C(F)(F)F
674	DTXSID701019144	Perfluoro-6-methylheptanesulfonic acid	30.2262	TRUE	TRUE	500.126	54.37	0.0370079	-0.176296	33.6842	0.882957	0	0	in	FC(F)(C(F)(F)S(=O)(=O)O)C(F)(F)C(F)(F)C(F)(F)C(F)(C(F)(F)F)C(F)(F)F
675	DTXSID90561751	2,2,3,3,4,4,5,5,6,6,6-Undecafluorohexanamide	30.2263	TRUE	TRUE	313.066	43.09	-0.00297312	-10.0136	28.8	0.834898	0	0	in	FC(F)(C(F)(F)C(N)=O)C(F)(F)C(F)(F)C(F)(F)F
676	DTXSID201028085	Perfluoro-n-(13C4)butanoic acid	30.2765	TRUE	TRUE	218.005	37.3	-0.146515	-8.63265	25.6667	0.307689	0	0	in	F[13C](F)([13C](F)(F)[13C](=O)O)[13C](F)(F)F
677	DTXSID20892762	Heptafluorobutan(~2~H)oic acid	30.2765	TRUE	TRUE	215.042	37.3	-0.146515	-8.63265	25.6667	0.307689	0	0	in	FC(F)(C(F)(F)C(=O)O[2H])C(F)(F)F
678	DTXSID4059916	Perfluorobutanoic acid	30.2765	TRUE	TRUE	214.036	37.3	-0.146515	-8.63265	25.6667	0.307689	0	0	in	FC(F)(C(F)(F)C(=O)O)C(F)(F)F
679	DTXSID201035206	(7E)-Perfluoropentadec-7-ene-1-sulfonic acid	30.293	TRUE	TRUE	812.179	54.37	-0.0144553	-1.25503	34.1111	0.918402	0	0	in	FC(F)(C(F)(F)S(=O)(=O)O)C(F)(F)C(F)(F)C(F)(F)C(F)(F)C(/F)=C(\F)C(F)(F)C(F)(F)C(F)(F)C(F)(F)C(F)(F)C(F)(F)C(F)(F)F
680	DTXSID8062600	Perfluoropentanesulfonic acid	30.3206	TRUE	TRUE	350.105	54.37	-0.0390092	-3.1353	31.6	0.904977	0	0	in	FC(F)(C(F)(F)S(=O)(=O)O)C(F)(F)C(F)(F)C(F)(F)F
681	DTXSID001036884	11-Hydrido-perfluorododecane-1-sulfonic acid	30.3388	TRUE	TRUE	682.164	54.37	2.98e-05	-1.46863	33.0323	0.897382	0	0	in	FC(F)(C(F)(F)S(=O)(=O)O)C(F)(F)C(F)(F)C(F)(F)C(F)(F)C(F)(F)C(F)(F)C(F)(F)C(F)(F)C(F)C(F)(F)F
682	DTXSID401019226	11-Difluoromethylperfluoroundecane-1-sulfonic acid	30.3389	TRUE	TRUE	682.164	54.37	3.17e-05	-1.46863	33.0323	0.897382	0	0	in	FC(F)(C(F)(F)S(=O)(=O)O)C(F)(F)C(F)(F)C(F)(F)C(F)(F)C(F)(F)C(F)(F)C(F)(F)C(F)(F)C(F)(F)C(F)F
683	DTXSID701032245	6-(Pentafluorosulfanyl)perfluorohexyl sulfonic acid	30.421	TRUE	TRUE	508.171	54.37	-0.0146442	-1.0543	33.1111	0.861475	0	0	in	FC(F)(C(F)(F)C(F)(F)C(F)(F)C(F)(F)C(F)(F)S(=O)(=O)O)S(F)(F)(F)(F)F
684	DTXSID201032238	7-(Pentafluorosulfanyl)perfluoroheptyl sulfonic acid	30.4213	TRUE	TRUE	558.178	54.37	0.00227453	-0.420573	33.5238	0.855181	0	0	in	FC(F)(C(F)(F)C(F)(F)C(F)(F)C(F)(F)C(F)(F)C(F)(F)S(=O)(=O)O)S(F)(F)(F)(F)F
685	DTXSID60763346	3,4,4,5,5,6,6,7,7,8,8-Undecafluorooct-2-enoic acid	30.4313	TRUE	TRUE	340.088	37.3	0.0671861	-15.4861	26.5263	0.911445	0	0	in	FC(F)(C(F)=CC(=O)O)C(F)(F)C(F)(F)C(F)(F)C(F)F
686	DTXSID10896118	2-(Heptafluoropropyl)-6-nitro-1H-benzimidazole	30.5277	TRUE	TRUE	331.147	71.82	-0.152845	-7	15.6154	0.984899	0	0	in	FC(F)(F)C(F)(F)C(F)(F)c1nc2ccc(cc2[NH]1)[N+]([O-])=O
687	DTXSID701021472	(Tetrafluoroethylene)bis[N-(trifluoromethyl)hydroxylamine]	30.5593	TRUE	TRUE	300.052	46.94	-0.0827872	1.32	31.3929	0.335852	0	0	in	FC(F)(N(O)C(F)(F)F)C(F)(F)N(O)C(F)(F)F
688	DTXSID601036868	1-Chloro-perfluoroundecane-1-sulfonic acid	30.5964	TRUE	TRUE	666.602	54.37	-2.26e-05	-1.28502	33.0952	0.880035	0	0	in	FC(F)(C(Cl)(F)S(=O)(=O)O)C(F)(F)C(F)(F)C(F)(F)C(F)(F)C(F)(F)C(F)(F)C(F)(F)C(F)(F)C(F)(F)F
689	DTXSID101035203	(7E)-Perfluorotetradec-7-ene-1-sulfonic acid	30.5974	TRUE	TRUE	762.172	54.37	-0.0148749	-1.53749	33.9394	0.916703	0	0	in	FC(F)(C(F)(F)S(=O)(=O)O)C(F)(F)C(F)(F)C(F)(F)C(F)(F)C(/F)=C(\F)C(F)(F)C(F)(F)C(F)(F)C(F)(F)C(F)(F)C(F)(F)F
690	DTXSID60873010	Perfluorononanesulfonate	30.6236	TRUE	TRUE	549.125	57.2	-0.112857	0.891927	36.1905	0.882946	0	0	in	FC(F)(C(F)(F)S([O-])(=O)=O)C(F)(F)C(F)(F)C(F)(F)C(F)(F)C(F)(F)C(F)(F)C(F)(F)F
691	DTXSID701035637	1,1,2,2,3,3‐Hexafluoro‐3‐(trifluoromethoxy)propane‐1‐ sulfonic acid	30.89	TRUE	TRUE	316.097	63.6	-0.473113	4.05971	32.3611	0.45948	0	0	in	FC(F)(C(F)(F)S(=O)(=O)O)C(F)(F)OC(F)(F)F
692	DTXSID00873014	Perfluorodecanesulfonate	30.9045	TRUE	TRUE	599.132	57.2	-0.100156	0.843537	36.1667	0.885324	0	0	in	FC(F)(C(F)(F)S([O-])(=O)=O)C(F)(F)C(F)(F)C(F)(F)C(F)(F)C(F)(F)C(F)(F)C(F)(F)C(F)(F)F
693	DTXSID90895583	2-Amino-5,5,6,6,7,7,8,8,8-nonafluorooctanoic acid	30.9841	TRUE	TRUE	321.139	63.32	0.114874	-9.95918	11.2453	0.889946	0	0	in	FC(F)(CCC(N)C(=O)O)C(F)(F)C(F)(F)C(F)(F)F
694	DTXSID901034897	Perfluoro-4-methylcyclopentane-1-carboxylic acid	31.0318	TRUE	TRUE	326.061	37.3	0.311771	-3.05669	30.7692	0.539392	0	0	in	FC1(F)C(F)(C(=O)O)C(F)(F)C(F)(C(F)(F)F)C1(F)F
695	DTXSID40904578	Perfluoroundecanesulfonate	31.1094	TRUE	TRUE	649.139	57.2	-0.0897954	0.798707	36.1481	0.888527	0	0	in	FC(F)(C(F)(F)S([O-])(=O)=O)C(F)(F)C(F)(F)C(F)(F)C(F)(F)C(F)(F)C(F)(F)C(F)(F)C(F)(F)C(F)(F)F
696	DTXSID201032288	(E)-Perfluorooct-6-ene-1-sulfonic acid	31.1636	TRUE	TRUE	462.13	54.37	0.0168753	-1.76871	32.7059	0.886379	0	0	in	FC(F)(C(F)(F)S(=O)(=O)O)C(F)(F)C(F)(F)C(F)(F)C(/F)=C(\F)C(F)(F)F
697	DTXSID501032594	Perfluoro-6-octene-1-sulfonic acid	31.1636	TRUE	TRUE	462.13	54.37	0.0168753	-1.76871	32.7059	0.886379	0	0	in	FC(F)(C(F)(F)S(=O)(=O)O)C(F)(F)C(F)(F)C(F)(F)C(F)=C(F)C(F)(F)F
698	DTXSID20191040	Perfluoroglutaronitrile	31.1921	TRUE	TRUE	202.057	47.58	0.0366544	-1.49112	30	0.541056	0	0	in	FC(F)(C(F)(F)C#N)C(F)(F)C#N
699	DTXSID301036883	10-Hydrido-perfluoroundecane-1-sulfonic acid	31.2247	TRUE	TRUE	632.157	54.37	-4.21e-05	-2.16086	32.7143	0.893533	0	0	in	FC(F)(C(F)(F)S(=O)(=O)O)C(F)(F)C(F)(F)C(F)(F)C(F)(F)C(F)(F)C(F)(F)C(F)(F)C(F)C(F)(F)F
700	DTXSID90185299	N-Methyl-N-(1,1,2,2-tetrafluoroethyl)benzenesulphonamide	31.2488	TRUE	TRUE	271.235	37.38	0.0149742	-25.9901	8.14	0.7092	0	0	in	O=S(=O)(N(C)C(F)(F)C(F)F)c1ccccc1
701	DTXSID00904574	Perfluorododecanesulfonate	31.2603	TRUE	TRUE	699.146	57.2	-0.0812569	0.757486	36.1333	0.892093	0	0	in	FC(F)(C(F)(F)S([O-])(=O)=O)C(F)(F)C(F)(F)C(F)(F)C(F)(F)C(F)(F)C(F)(F)C(F)(F)C(F)(F)C(F)(F)C(F)(F)F
702	DTXSID501034776	N-Methyl perfluoro-1-tridecane sulfonamide	31.2623	TRUE	TRUE	763.204	46.17	0.000412596	-8.5059	31.0526	0.911127	0	0	in	FC(F)(C(F)(F)C(F)(F)C(F)(F)C(F)(F)C(F)(F)C(F)(F)C(F)(F)C(F)(F)C(F)(F)C(F)(F)C(F)(F)C(F)(F)F)S(=O)(=O)NC
703	DTXSID10896618	Methyl 2,2,3,3,4,4-hexafluoro-4-({1,1,1,2,3,3-hexafluoro-3-[(trifluoroethenyl)oxy]propan-2-yl}oxy)butanoate	31.3214	TRUE	TRUE	472.1	44.76	-0.355379	-16.4375	29.3281	0.960064	0	0	in	FC(F)(OC(\F)=C(\F)F)C(F)(OC(F)(F)C(F)(F)C(F)(F)C(=O)OC)C(F)(F)F
704	DTXSID00904579	Perfluorotridecanesulfonate	31.3724	TRUE	TRUE	749.153	57.2	-0.0741297	0.719697	36.1212	0.895772	0	0	in	FC(F)(C(F)(F)S([O-])(=O)=O)C(F)(F)C(F)(F)C(F)(F)C(F)(F)C(F)(F)C(F)(F)C(F)(F)C(F)(F)C(F)(F)C(F)(F)C(F)(F)F
705	DTXSID901036867	1-Chloro-perfluorodecane-1-sulfonic acid	31.405	TRUE	TRUE	616.595	54.37	-4.95e-05	-1.99577	32.7467	0.878987	0	0	in	FC(F)(C(Cl)(F)S(=O)(=O)O)C(F)(F)C(F)(F)C(F)(F)C(F)(F)C(F)(F)C(F)(F)C(F)(F)C(F)(F)F
706	DTXSID30904582	Perfluorotetradecanesulfonate	31.4564	TRUE	TRUE	799.16	57.2	-0.0681019	0.685076	36.1111	0.899427	0	0	in	FC(F)(C(F)(F)S([O-])(=O)=O)C(F)(F)C(F)(F)C(F)(F)C(F)(F)C(F)(F)C(F)(F)C(F)(F)C(F)(F)C(F)(F)C(F)(F)C(F)(F)C(F)(F)F
707	DTXSID90892916	5-Chloro-perfluoropentanoic acid	31.462	TRUE	TRUE	280.498	37.3	0.292664	-13.0575	25.7778	0.888764	0	0	in	FC(F)(C(F)(F)C(=O)O)C(F)(F)C(Cl)(F)F
708	DTXSID401035288	(7E)‐tricosafluorododec‐7‐ene‐1‐sulfonic acid	31.7842	TRUE	TRUE	662.158	54.37	-0.000967604	-2.33333	33.4815	0.91464	0	0	in	FC(F)(C(F)(F)S(=O)(=O)O)C(F)(F)C(F)(F)C(F)(F)C(F)(F)C(/F)=C(\F)C(F)(F)C(F)(F)C(F)(F)C(F)(F)F
709	DTXSID101033390	2,2,4,4,5,5,7,7,8,8,10,10,11,11,13,13,14,14,15,15,16,16,16‐Tricosafluoro‐3,6,9,12‐tetraoxahexadecan‐1‐ol	31.8198	TRUE	TRUE	664.105	57.15	0.744202	38.8026	34.9318	0.753159	0	1	in	FC(F)(OC(F)(F)C(F)(F)OC(F)(F)CO)C(F)(F)OC(F)(F)C(F)(F)OC(F)(F)C(F)(F)C(F)(F)C(F)(F)F
710	DTXSID101022353	2-(3,4-Dimethoxyphenyl)-1-[5-(heptafluoropropyl)-5-hydroxy-3-phenyl-4,5-dihydro-1H-pyrazol-1-yl]ethanone	31.8382	TRUE	TRUE	508.39	71.36	-0.154319	-12.6145	7.97203	0.939404	0	0	in	O=C(Cc1ccc(OC)c(OC)c1)N1N=C(CC1(O)C(F)(F)C(F)(F)C(F)(F)F)c1ccccc1
711	DTXSID10525032	Methyl 4,4,5,5,6,6,7,7-octafluoro-3,3-dihydroxyheptanoate	31.9222	TRUE	TRUE	320.132	66.76	0.0870181	-6.08163	13.7818	0.83071	0	0	in	OC(O)(CC(=O)OC)C(F)(F)C(F)(F)C(F)(F)C(F)F
712	DTXSID90525030	Methyl 4,4,5,5-tetrafluoro-3,3-dihydroxypentanoate	32.2556	TRUE	TRUE	220.118	66.76	0.168655	-6.14876	7.40541	0.632053	0	0	in	OC(O)(CC(=O)OC)C(F)(F)C(F)F
713	DTXSID201023673	Bis[perfluoro(1-oxo-3-methoxypropyl)] peroxide	32.2646	TRUE	TRUE	458.054	71.06	-0.293761	3.76531	35.1579	0.947942	0	0	in	FC(F)(C(=O)OOC(=O)C(F)(F)C(F)(F)OC(F)(F)F)C(F)(F)OC(F)(F)F
714	DTXSID00709107	Pentafluoropropaneperoxoic acid	32.2809	TRUE	TRUE	180.028	46.53	-0.133022	-12.3333	17.5	0.452993	0	0	in	FC(F)(F)C(F)(F)C(=O)OO
715	DTXSID801032329	9H-Perfluorodecanesulfonic acid	32.4103	TRUE	TRUE	582.15	54.37	-0.00057227	-3.07305	32.32	0.889821	0	0	in	FC(F)(C(F)(F)S(=O)(=O)O)C(F)(F)C(F)(F)C(F)(F)C(F)(F)C(F)(F)C(F)(F)C(F)C(F)(F)F
716	DTXSID301019223	9-Difluoromethylperfluorononane-1-sulfonic acid	32.4246	TRUE	TRUE	582.15	54.37	1.03e-05	-3.07305	32.32	0.889821	0	0	in	FC(F)(C(F)(F)S(=O)(=O)O)C(F)(F)C(F)(F)C(F)(F)C(F)(F)C(F)(F)C(F)(F)C(F)(F)C(F)F
717	DTXSID90236730	1-((Heptadecafluorooctyl)sulfonyl)-1H-imidazole	32.4521	TRUE	TRUE	550.19	51.96	0.00448973	-7.03292	28.96	0.903652	0	0	in	O=S(=O)(n1ccnc1)C(F)(F)C(F)(F)C(F)(F)C(F)(F)C(F)(F)C(F)(F)C(F)(F)C(F)(F)F
718	DTXSID201036866	1-Chloro-perfluorononane-1-sulfonic acid	32.503	TRUE	TRUE	566.588	54.37	-0.000179382	-2.95548	32.303	0.879518	0	0	in	FC(F)(C(Cl)(F)S(=O)(=O)O)C(F)(F)C(F)(F)C(F)(F)C(F)(F)C(F)(F)C(F)(F)C(F)(F)F
719	DTXSID90575055	4-[(1,1,1,2,3,3,3-Heptafluoropropan-2-yl)sulfanyl]benzoic acid	32.5973	TRUE	TRUE	322.201	37.3	0.297458	-24.5333	10.1167	0.887849	0	0	in	FC(Sc1ccc(cc1)C(=O)O)(C(F)(F)F)C(F)(F)F
720	DTXSID501034895	Perfluoro-4-propylcyclopentane-1-carboxylic acid	32.8247	TRUE	TRUE	426.075	37.3	-0.0656332	-15.6927	31.8491	0.947972	0	0	in	FC1(F)C(F)(C(F)(F)C(F)(C(=O)O)C1(F)F)C(F)(F)C(F)(F)C(F)(F)F
721	DTXSID601036444	3-(Perfluorodecyl)propane‐1‐sulfonic acid	32.9276	TRUE	TRUE	642.221	54.37	0.103618	-8.02206	23.902	0.90527	0	0	in	FC(F)(CCCS(=O)(=O)O)C(F)(F)C(F)(F)C(F)(F)C(F)(F)C(F)(F)C(F)(F)C(F)(F)C(F)(F)C(F)(F)F
722	DTXSID20479077	7-Azido-1H,1H-perfluoroheptane	33.1141	TRUE	TRUE	375.088	48.76	0.00622448	-8.4672	30	0.898164	0	0	in	FC(F)(C(F)(F)C/N=[N+]=[N-])C(F)(F)C(F)(F)C(F)(F)C(F)(F)F
723	DTXSID00446247	2,2,3,3,4,4,5,5,6,6,7,7,7-Tridecafluoro-1,1-heptanediol	33.1664	TRUE	TRUE	366.073	40.46	-0.0182085	-14.9952	28.2857	0.899978	0	0	in	FC(F)(C(F)(F)C(O)O)C(F)(F)C(F)(F)C(F)(F)C(F)(F)F
724	DTXSID501035548	(Perfluorotridecyl)methane-1-sulfonic acid	33.1903	TRUE	TRUE	764.188	54.37	-0.000167495	-3.86748	32.2162	0.906415	0	0	in	FC(F)(CS(=O)(=O)O)C(F)(F)C(F)(F)C(F)(F)C(F)(F)C(F)(F)C(F)(F)C(F)(F)C(F)(F)C(F)(F)C(F)(F)C(F)(F)C(F)(F)F
725	DTXSID101035641	(7E)‐Pentacosafluorotridec‐7‐ene‐1‐sulfonic acid	33.2806	TRUE	TRUE	712.165	54.37	0.0797142	-1.88931	33.7333	0.915364	0	0	in	FC(F)(C(F)(F)S(=O)(=O)O)C(F)(F)C(F)(F)C(F)(F)C(F)(F)C(/F)=C(\F)C(F)(F)C(F)(F)C(F)(F)C(F)(F)C(F)(F)F
726	DTXSID901036881	2‐Chloro‐2,3,3,4,4,4‐hexafluorobutanoic acid	33.3514	TRUE	TRUE	230.491	37.3	-0.146531	-8.95011	25.6667	0.22128	0	0	in	FC(F)(C(Cl)(F)C(=O)O)C(F)(F)F
727	DTXSID001036896	2‐(N‐Methyl-perfluorodecanesulfonamido)acetic acid	33.4096	TRUE	TRUE	671.219	74.68	0.0170611	3.39466	26.0909	0.944762	0	0	in	FC(F)(C(F)(F)C(F)(F)C(F)(F)C(F)(F)C(F)(F)C(F)(F)C(F)(F)C(F)(F)C(F)(F)F)S(=O)(=O)N(C)CC(=O)O
728	DTXSID20726058	[(1E)-1,2,3,3,3-Pentafluoroprop-1-en-1-yl]boronic acid	33.4726	TRUE	TRUE	175.849	40.46	-0.185962	-10.8284	21	0.21452	0	0	in	FC(F)(F)C(/F)=C(\F)B(O)O
729	DTXSID60659755	(1,1,1,2,3,3,3-Heptafluoropropan-2-yl)(phenyl)iodanium trifluoromethanesulfonate	33.6294	TRUE	TRUE	522.098	57.2	0.0622278	-13.4667	11.8	0.772942	0	0	in	FC([I+]c1ccccc1)(C(F)(F)F)C(F)(F)F.FC(F)(F)S([O-])(=O)=O
730	DTXSID50239606	Ammonium bis((perfluorotetradecyl)ethyl) phosphate	33.6855	TRUE	TRUE	1607.31	95.09	0.128544	17.0278	28.9091	1.05363	0	0	in	[NH4+].FC(F)(F)C(F)(F)C(F)(F)C(F)(F)C(F)(F)C(F)(F)C(F)(F)C(F)(F)C(F)(F)C(F)(F)C(F)(F)C(F)(F)C(F)(F)C(F)(F)CCOP([O-])(=O)OCCC(F)(F)C(F)(F)C(F)(F)C(F)(F)C(F)(F)C(F)(F)C(F)(F)C(F)(F)C(F)(F)C(F)(F)C(F)(F)C(F)(F)C(F)(F)C(F)(F)F
731	DTXSID101034043	N-[2-(2-Hydroxyethoxy)ethyl]-N-methyl-perfluoropropanesulfonamide	33.6861	TRUE	TRUE	351.24	66.84	0.112395	-5.91521	7.86574	0.546629	0	0	in	FC(F)(C(F)(F)C(F)(F)F)S(=O)(=O)N(C)CCOCCO
732	DTXSID10896597	Perfluoro-4-methylheptanoic acid	33.7298	TRUE	TRUE	414.064	37.3	0.761223	-3.6568	34.8889	1.01989	0	0	in	FC(F)(C(F)(F)C(=O)O)C(F)(C(F)(F)C(F)(F)C(F)(F)F)C(F)(F)F
733	DTXSID50472556	2-(Perfluorohexyl)ethanoic acid	33.768	TRUE	TRUE	378.084	37.3	0.0133914	-17.0414	28	0.904716	0	0	in	FC(F)(C(F)(F)CC(=O)O)C(F)(F)C(F)(F)C(F)(F)C(F)(F)F
734	DTXSID60892569	6:2 Fluorotelemer [13C2] carboxylic acid	33.768	TRUE	TRUE	380.069	37.3	0.0133914	-17.0414	28	0.904716	0	0	in	FC(F)(C(F)(F)[13CH2][13C](=O)O)C(F)(F)C(F)(F)C(F)(F)C(F)(F)F
735	DTXSID40880949	1,1,2,2,3,3,4,4-Octafluorobutane-1-sulfonic acid	33.8387	TRUE	TRUE	282.108	54.37	0.178766	-10.8477	23.5397	1.08721	0	0	in	FC(F)(C(F)(F)S(=O)(=O)O)C(F)(F)C(F)F
736	DTXSID201034777	N-Methyl perfluoro-1-dodecane sulfonamide	33.9095	TRUE	TRUE	713.197	46.17	0.000412907	-10.2527	30.6286	0.907512	0	0	in	FC(F)(C(F)(F)C(F)(F)C(F)(F)C(F)(F)C(F)(F)C(F)(F)C(F)(F)C(F)(F)C(F)(F)C(F)(F)C(F)(F)F)S(=O)(=O)NC
737	DTXSID00775625	4-Nitrophenyl heptafluorobutanoate	34.0148	TRUE	TRUE	335.131	69.44	0.251781	-1.51479	16.6857	0.84161	0	0	in	O=C(Oc1ccc(cc1)[N+]([O-])=O)C(F)(F)C(F)(F)C(F)(F)F
738	DTXSID301032605	8H-Perfluorononanesulfonic acid	34.019	TRUE	TRUE	532.143	54.37	-0.00254465	-4.2963	31.8182	0.886562	0	0	in	FC(F)(C(F)(F)S(=O)(=O)O)C(F)(F)C(F)(F)C(F)(F)C(F)(F)C(F)(F)C(F)C(F)(F)F
739	DTXSID90881087	1-Chloroperfluorooctanesulfonic acid	34.0385	TRUE	TRUE	516.581	54.37	-0.000218446	-4.27835	31.7193	0.8828	0	0	in	FC(F)(C(Cl)(F)S(=O)(=O)O)C(F)(F)C(F)(F)C(F)(F)C(F)(F)C(F)(F)C(F)(F)F
740	DTXSID30892935	Perfluoro-8-chloro-1-octanesulfonic acid	34.0465	TRUE	TRUE	516.581	54.37	8.93e-05	-4.27835	31.7193	0.8828	0	0	in	FC(F)(C(F)(F)S(=O)(=O)O)C(F)(F)C(F)(F)C(F)(F)C(F)(F)C(F)(F)C(Cl)(F)F
741	DTXSID40419354	5,6-Dichloro-2-(pentafluoroethyl)-1H-imidazo[4,5-b]pyrazine	34.083	TRUE	TRUE	307.009	54.46	0.180602	-14.6287	17.0966	1.04311	0	0	in	FC(F)(F)C(F)(F)c1nc2nc(Cl)c(Cl)nc2[NH]1
742	DTXSID901036912	Difluoro(trifluoromethoxy)methanesulfonic acid	34.2104	TRUE	TRUE	216.083	63.6	-0.100783	14.8567	35.7	0.161218	0	0	in	FC(F)(OC(F)(F)F)S(=O)(=O)O
743	DTXSID301033346	Perfluorododecyl phosphonic acid	34.2392	TRUE	TRUE	700.069	57.53	2.75e-05	-0.924384	33.2917	0.854342	0	0	in	FC(F)(C(F)(F)P(=O)(O)O)C(F)(F)C(F)(F)C(F)(F)C(F)(F)C(F)(F)C(F)(F)C(F)(F)C(F)(F)C(F)(F)C(F)(F)F
744	DTXSID90521315	2,2'-Oxybis(difluoroacetic acid)	34.3373	TRUE	TRUE	206.047	83.83	0.559856	17.76	28.2857	0.929776	0	0	in	FC(F)(OC(F)(F)C(O)=O)C(=O)O
745	DTXSID70633884	4,4,5,5,5-Pentafluoropentanoic acid	34.3738	TRUE	TRUE	192.083	37.3	0.380791	-18.346	15.6667	0.763392	0	0	in	FC(F)(CCC(=O)O)C(F)(F)F
746	DTXSID60904459	2,2,3,3-Tetrafluoro-3-{[1,1,1,2,3,3-hexafluoro-3-(1,2,2,2-tetrafluoroethoxy)propan-2-yl]oxy}propanoic acid	34.4056	TRUE	TRUE	428.072	55.76	-0.394512	-11.7959	31.3333	1.01748	0	0	in	FC(F)(OC(F)C(F)(F)F)C(F)(OC(F)(F)C(F)(F)C(=O)O)C(F)(F)F
747	DTXSID001034840	Perfluoro-3-butylcyclopentane-1-sulfonic acid	34.4434	TRUE	TRUE	512.137	54.37	-0.306518	-7.71523	31.9848	0.829314	0	0	in	FC1(F)C(F)(F)C(F)(C(F)(F)C1(F)S(O)(=O)=O)C(F)(F)C(F)(F)C(F)(F)C(F)(F)F
748	DTXSID101032285	(E)-Perfluorohept-5-ene-1-sulfonic acid	34.7021	TRUE	TRUE	412.123	54.37	0.114621	-2.98667	32	0.892339	0	0	in	FC(F)(C(F)(F)S(=O)(=O)O)C(F)(F)C(F)(F)C(/F)=C(\F)C(F)(F)F
749	DTXSID801032593	Perfluoro-5-heptene-1-sulfonic acid	34.7021	TRUE	TRUE	412.123	54.37	0.114621	-2.98667	32	0.892339	0	0	in	FC(F)(C(F)(F)S(=O)(=O)O)C(F)(F)C(F)(F)C(F)=C(F)C(F)(F)F
750	DTXSID001035567	(Perfluorododecyl)methane-1-sulfonic acid	34.7394	TRUE	TRUE	714.181	54.37	-0.00016756	-4.88626	31.8824	0.90274	0	0	in	FC(F)(CS(=O)(=O)O)C(F)(F)C(F)(F)C(F)(F)C(F)(F)C(F)(F)C(F)(F)C(F)(F)C(F)(F)C(F)(F)C(F)(F)C(F)(F)F
751	DTXSID10893001	1H, 1H, 2H, 2H-[1,2-13C2]perfluorodecylphosphate ion(1-)	34.7742	TRUE	TRUE	545.071	69.59	0.0268573	-0.195006	23.8974	0.853513	0	0	in	[O-]P(=O)(O)O[13CH2][13CH2]C(F)(F)C(F)(F)C(F)(F)C(F)(F)C(F)(F)C(F)(F)C(F)(F)C(F)(F)F
752	DTXSID30896695	2,2,3,3,4,4,4-Heptafluorobutyl hydrogen phosphate	34.7765	TRUE	TRUE	279.024	69.59	-0.349721	-10.3585	19.1667	0.944246	0	0	in	FC(F)(COP([O-])(=O)O)C(F)(F)C(F)(F)F
753	DTXSID501035829	Perfluoro-1-tetradecanesulfonamide	34.8272	TRUE	TRUE	799.184	60.16	3.67e-05	-0.40261	33.5789	0.908091	0	0	in	FC(F)(C(F)(F)S(N)(=O)=O)C(F)(F)C(F)(F)C(F)(F)C(F)(F)C(F)(F)C(F)(F)C(F)(F)C(F)(F)C(F)(F)C(F)(F)C(F)(F)C(F)(F)F
754	DTXSID501023246	2,2,3,3-Tetrafluoropropyl 2-nitrobenzene-1-sulfonate	34.9589	TRUE	TRUE	317.216	86.51	-0.0530452	-1.90931	14.2681	1.0769	0	0	in	FC(F)C(F)(F)COS(=O)(=O)c1ccccc1[N+]([O-])=O
755	DTXSID701034841	Perfluoro-3-ethylcyclopentane-1-sulfonic acid	34.985	TRUE	TRUE	412.123	54.37	0.0387833	-1.21333	32.7292	0.747568	0	0	in	FC1(F)C(F)(F)C(F)(C(F)(F)C1(F)S(O)(=O)=O)C(F)(F)C(F)(F)F
756	DTXSID80468003	Perfluoro-4-(fluorosulfonyl)butanoyl fluoride	35.026	TRUE	TRUE	280.092	51.21	0.195487	-1.88889	35.5111	0.91774	0	0	in	FC(F)(C(F)(F)S(F)(=O)=O)C(F)(F)C(F)=O
757	DTXSID20896609	2H-Perfluoro​-​5,​8,​11,​14,​17,​20,​23,​26-​octamet​hyl​-3,​6,​9,​12,​15,​18,​21,​24,​27-​nonaoxatriacontane	35.2046	TRUE	TRUE	1614.2	83.07	-0.609807	2.88588	34.881	1.04914	0	0	in	FC(F)(F)C(F)(F)C(F)(F)OC(F)(C(F)(F)F)C(F)(F)OC(F)(C(F)(F)F)C(F)(F)OC(F)(C(F)(F)F)C(F)(F)OC(F)(C(F)(F)F)C(F)(F)OC(F)(C(F)(F)F)C(F)(F)OC(F)(C(F)(F)F)C(F)(F)OC(F)(C(F)(F)OC(F)(C(F)(F)OC(F)C(F)(F)F)C(F)(F)F)C(F)(F)F
758	DTXSID80445177	3-(Perfluorobutyl)propanoic acid	35.3855	TRUE	TRUE	292.097	37.3	-0.0505345	-25.2892	17.8333	0.86976	0	0	in	FC(F)(CCC(=O)O)C(F)(F)C(F)(F)C(F)(F)F
759	DTXSID801035828	Perfluoro-1-tridecanesulfonamide	35.3965	TRUE	TRUE	749.177	60.16	3.67e-05	-0.785759	33.3714	0.904409	0	0	in	FC(F)(C(F)(F)S(N)(=O)=O)C(F)(F)C(F)(F)C(F)(F)C(F)(F)C(F)(F)C(F)(F)C(F)(F)C(F)(F)C(F)(F)C(F)(F)C(F)(F)F
760	DTXSID20554611	1,1,2,2-Tetrafluoro-2-(2,2,2-trifluoroethoxy)ethane-1-sulfonic acid	35.7038	TRUE	TRUE	280.117	63.6	-0.321486	-15.2428	19.6111	1.03413	0	0	in	FC(F)(C(F)(F)OCC(F)(F)F)S(=O)(=O)O
761	DTXSID80904754	2-(1,2,2,2-Tetrafluoroethoxy)perfluoroethanesulfonic acid	35.7178	TRUE	TRUE	298.107	63.6	-0.155259	-9.65928	24.5972	1.04715	0	0	in	FC(F)(C(F)(F)OC(F)C(F)(F)F)S(=O)(=O)O
762	DTXSID40879833	Perfluorodecylphosphonic acid	35.9582	TRUE	TRUE	600.055	57.53	6.19e-05	-2.21854	32.6667	0.851279	0	0	in	FC(F)(C(F)(F)P(=O)(O)O)C(F)(F)C(F)(F)C(F)(F)C(F)(F)C(F)(F)C(F)(F)C(F)(F)C(F)(F)F
763	DTXSID101035215	1,2,3,4,5,6,7,8,9,10,10,11,11,11-Tetradecafluoroundecyl hydrogen sulfate	36.1338	TRUE	TRUE	504.236	63.6	0.00183903	-12.3958	13.8697	0.888289	0	0	in	FC(C(F)OS(=O)(=O)O)C(F)C(F)C(F)C(F)C(F)C(F)C(F)C(F)(F)C(F)(F)F
764	DTXSID101035827	Perfluoro-1-dodecanesulfonamide	36.1346	TRUE	TRUE	699.17	60.16	3.7e-05	-1.27564	33.125	0.90057	0	0	in	FC(F)(C(F)(F)S(N)(=O)=O)C(F)(F)C(F)(F)C(F)(F)C(F)(F)C(F)(F)C(F)(F)C(F)(F)C(F)(F)C(F)(F)C(F)(F)F
765	DTXSID501036865	1-Chloro-perfluoroheptane-1-sulfonic acid	36.2827	TRUE	TRUE	466.574	54.37	0.00108817	-6.14886	30.9167	0.891024	0	0	in	FC(F)(C(Cl)(F)S(=O)(=O)O)C(F)(F)C(F)(F)C(F)(F)C(F)(F)C(F)(F)F
766	DTXSID201032321	7H-Perfluorooctanesulfonic acid	36.4054	TRUE	TRUE	482.136	54.37	-0.00192671	-5.97185	31.1579	0.884356	0	0	in	FC(F)(C(F)(F)S(=O)(=O)O)C(F)(F)C(F)(F)C(F)(F)C(F)(F)C(F)C(F)(F)F
767	DTXSID101036918	Henicosafluoroundec‐7‐ene‐1‐sulfonic acid	36.4085	TRUE	TRUE	612.151	54.37	-0.091692	-6.98344	32.875	0.939014	0	0	in	FC(F)(C(F)(F)S(=O)(=O)O)C(F)(F)C(F)(F)C(F)(F)C(F)(F)C(F)=C(F)C(F)(F)C(F)(F)C(F)(F)F
768	DTXSID501019229	7-Difluoromethylperfluoroheptane-1-sulfonic acid	36.4136	TRUE	TRUE	482.136	54.37	-0.00162886	-5.97185	31.1579	0.884356	0	0	in	FC(F)(C(F)(F)S(=O)(=O)O)C(F)(F)C(F)(F)C(F)(F)C(F)(F)C(F)(F)C(F)F
769	DTXSID90461823	Bis(perfluoropentanoyl) peroxide	36.752	TRUE	TRUE	526.07	52.6	0.464726	4.05469	35.8261	0.801475	0	0	in	FC(F)(C(=O)OOC(=O)C(F)(F)C(F)(F)C(F)(F)C(F)(F)F)C(F)(F)C(F)(F)C(F)(F)F
770	DTXSID401035569	(Perfluoroundecyl)methane-1-sulfonic acid	36.7911	TRUE	TRUE	664.174	54.37	-0.000169234	-6.16704	31.4839	0.898944	0	0	in	FC(F)(CS(=O)(=O)O)C(F)(F)C(F)(F)C(F)(F)C(F)(F)C(F)(F)C(F)(F)C(F)(F)C(F)(F)C(F)(F)C(F)(F)F
771	DTXSID701032833	Perfluoropropane-1-sulfinic acid	36.9414	TRUE	TRUE	234.092	37.3	-0.114305	-9.2449	25.6667	0.15406	0	0	in	FC(F)(C(F)(F)S(=O)O)C(F)(F)F
772	DTXSID401035826	Perfluoro-1-undecanesulfonamide	37.1064	TRUE	TRUE	649.163	60.16	4.23e-05	-1.90917	32.8276	0.896632	0	0	in	FC(F)(C(F)(F)S(N)(=O)=O)C(F)(F)C(F)(F)C(F)(F)C(F)(F)C(F)(F)C(F)(F)C(F)(F)C(F)(F)C(F)(F)F
773	DTXSID00880940	Perfluoro-3-{[1-(ethenyloxy)propan-2-yl]oxy}propanoic acid	37.2207	TRUE	TRUE	408.066	55.76	-0.413028	-11.9763	33.1458	1.00094	0	0	in	FC(F)(OC(\F)=C(\F)F)C(F)(OC(F)(F)C(F)(F)C(=O)O)C(F)(F)F
774	DTXSID00377825	Perfluoropentanoic anhydride	37.2551	TRUE	TRUE	510.071	43.37	0.693763	-0.187305	35.25	0.879256	0	0	in	FC(F)(C(=O)OC(=O)C(F)(F)C(F)(F)C(F)(F)C(F)(F)F)C(F)(F)C(F)(F)C(F)(F)F
775	DTXSID901034904	Perfluoro-5-propylcyclohexane-1-carboxylic acid	37.2698	TRUE	TRUE	476.082	37.3	0.343094	-11.5556	32.9714	0.950505	0	0	in	FC1(F)C(F)(C(F)(F)C(F)(C(=O)O)C(F)(F)C1(F)F)C(F)(F)C(F)(F)C(F)(F)F
776	DTXSID501033730	Ammonium 2,2,3,3,4,4,5,5-octafluoropentanolate	37.3929	TRUE	TRUE	249.101	59.56	0.243467	-8.07438	19.0556	0.868382	0	0	in	[NH4+].FC(F)(C(F)(F)C(F)F)C(F)(F)C[O-]
777	DTXSID80896261	4,9-Dimethoxy-7-(nonafluorobutyl)-5H-furo[3,2-g][1]benzopyran-5-one	37.4859	TRUE	TRUE	464.236	61.81	-0.14004	-18.96	13.8229	1.05031	0	0	in	FC(F)(F)C(F)(F)C(F)(F)C(F)(F)C1=CC(=O)c2c(O1)c(OC)c1occc1c2OC
778	DTXSID901035419	(7E)‐nonadecafluorodec‐7‐ene‐1‐sulfonic acid	37.5081	TRUE	TRUE	562.144	54.37	-0.0099993	-6.18339	32.8636	0.926797	0	0	in	FC(F)(C(F)(F)S(=O)(=O)O)C(F)(F)C(F)(F)C(F)(F)C(F)(F)C(/F)=C(\F)C(F)(F)C(F)(F)F
779	DTXSID301034782	N-Methyl perfluoro-1-undecane sulfonamide	37.5173	TRUE	TRUE	663.19	46.17	0.000418172	-12.4211	30.125	0.903729	0	0	in	FC(F)(C(F)(F)C(F)(F)C(F)(F)C(F)(F)C(F)(F)C(F)(F)C(F)(F)C(F)(F)C(F)(F)C(F)(F)F)S(=O)(=O)NC
780	DTXSID60892367	Perfluoro-3-ethoxypropanoic acid	37.84	TRUE	TRUE	280.042	46.53	0.018652	-10.7901	32.4348	0.92049	0	0	in	FC(F)(OC(F)(F)C(F)(F)F)C(F)(F)C(=O)O
781	DTXSID70452113	1-Azido-1,1,2,3,3,3-hexafluoropropane	37.8822	TRUE	TRUE	193.05	48.76	0.00160367	-10.142	25	0.643449	0	0	in	FC(C(F)(F)F)C(F)(F)\N=[N+]=[N-]
782	DTXSID50452833	Bis(perfluorobutyryl)peroxide	37.9554	TRUE	TRUE	426.056	52.6	0.323777	3.5503	34.4286	0.62355	0	0	in	FC(F)(C(=O)OOC(=O)C(F)(F)C(F)(F)C(F)(F)F)C(F)(F)C(F)(F)F
783	DTXSID501035136	(E)-Perfluoro-2-non-7-eneoxyacetic acid	38.2067	TRUE	TRUE	542.088	46.53	0.0150349	15.4429	35.4627	0.970309	0	1	in	FC(F)(OC(F)(F)C(F)(F)C(F)(F)C(F)(F)C(F)(F)C(F)(F)C(/F)=C(\F)C(F)(F)F)C(=O)O
784	DTXSID701035825	Perfluoro-1-decanesulfonamide	38.4118	TRUE	TRUE	599.156	60.16	9.92e-05	-2.73971	32.4615	0.892713	0	0	in	FC(F)(C(F)(F)S(N)(=O)=O)C(F)(F)C(F)(F)C(F)(F)C(F)(F)C(F)(F)C(F)(F)C(F)(F)C(F)(F)F
785	DTXSID80575049	3-(1,1,2,2,3,3,3-Heptafluoropropane-1-sulfonyl)benzoic acid	38.4295	TRUE	TRUE	354.199	71.44	0.109074	-9.31581	14.7415	1.03666	0	0	in	O=S(=O)(c1cc(ccc1)C(=O)O)C(F)(F)C(F)(F)C(F)(F)F
786	DTXSID60892968	6-Chloroperfluoro-1-hexanesulfonic acid	38.711	TRUE	TRUE	416.567	54.37	-0.0276233	-8.87937	29.7436	0.908644	0	0	in	FC(F)(C(F)(F)S(=O)(=O)O)C(F)(F)C(F)(F)C(F)(F)C(Cl)(F)F
787	DTXSID50191038	5H-Octafluoropentanoic acid	38.7119	TRUE	TRUE	246.053	37.3	0.190118	-15.9965	24.3889	0.694558	0	0	in	FC(F)(C(F)(F)C(=O)O)C(F)(F)C(F)F
788	DTXSID50623102	Bis(4-chloro-2,2,3,3,4,4-hexafluoro-1-oxobutyl)peroxide	38.7135	TRUE	TRUE	458.966	52.6	0.21029	-5.62963	29.0952	0.827268	0	0	in	FC(F)(C(=O)OOC(=O)C(F)(F)C(F)(F)C(Cl)(F)F)C(F)(F)C(Cl)(F)F
789	DTXSID301034899	Perfluorocyclopentane-1-carboxylic acid	38.912	TRUE	TRUE	276.054	37.3	-0.228077	-17.4568	22	0.333808	0	0	in	FC1(F)C(F)(F)C(F)(C(=O)O)C(F)(F)C1(F)F
790	DTXSID80879832	(Perfluorooctyl)phosphonic acid	39.1152	TRUE	TRUE	500.041	57.53	0.00095382	-4.54234	31.6667	0.855537	0	0	in	FC(F)(C(F)(F)P(=O)(O)O)C(F)(F)C(F)(F)C(F)(F)C(F)(F)C(F)(F)C(F)(F)F
791	DTXSID50881088	1-Chloroperfluorohexanesulfonic acid	39.352	TRUE	TRUE	416.567	54.37	-0.00593775	-8.87937	29.7436	0.908644	0	0	in	FC(F)(C(Cl)(F)S(=O)(=O)O)C(F)(F)C(F)(F)C(F)(F)C(F)(F)F
792	DTXSID101032330	5H-Perfluorohexanesulfonic acid	39.5031	TRUE	TRUE	382.122	54.37	0.0448365	-8.41435	29.0085	0.889329	0	0	in	FC(F)(C(F)(F)S(=O)(=O)O)C(F)(F)C(F)(F)C(F)C(F)(F)F
793	DTXSID50896218	N-[8-(Heptafluoropropyl)-9H-purin-6-yl]acetamide	39.5058	TRUE	TRUE	345.178	83.56	0.0691872	-2.56005	13.8571	0.963919	0	0	in	FC(F)(F)C(F)(F)C(F)(F)c1nc2c(ncnc2NC(C)=O)[NH]1
794	DTXSID701035570	(Perfluorodecyl)methane-1-sulfonic acid	39.5802	TRUE	TRUE	614.167	54.37	-0.000197627	-7.79925	31	0.89511	0	0	in	FC(F)(CS(=O)(=O)O)C(F)(F)C(F)(F)C(F)(F)C(F)(F)C(F)(F)C(F)(F)C(F)(F)C(F)(F)C(F)(F)F
795	DTXSID40524775	2,2,3,3-Tetrafluoro-3-(pentafluorophenoxy)propanoic acid	39.5851	TRUE	TRUE	328.086	46.53	-0.35889	-21.7521	27.4483	0.997744	0	0	in	FC(F)(Oc1c(F)c(F)c(F)c(F)c1F)C(F)(F)C(=O)O
796	DTXSID50517633	4-(1,2-Dichloro-1,2,2-trifluoroethoxy)-2,2,3,3,4,4-hexafluorobutanoic acid	39.5973	TRUE	TRUE	362.959	46.53	-0.456038	-23.5416	25.6667	0.94964	0	0	in	FC(F)(OC(Cl)(F)C(F)(Cl)F)C(F)(F)C(F)(F)C(=O)O
797	DTXSID6070514	Ethyl N-ethyl-N-((nonafluorobutyl)sulfonyl)glycinate	39.9323	TRUE	TRUE	413.258	63.68	0.273196	-12.2254	11.1273	0.884466	0	0	in	CCOC(=O)CN(CC)S(=O)(=O)C(F)(F)C(F)(F)C(F)(F)C(F)(F)F
798	DTXSID001035824	Perfluoro-1-nonanesulfonamide	40.2136	TRUE	TRUE	549.149	60.16	0.00045526	-3.8466	32	0.889044	0	0	in	FC(F)(C(F)(F)S(N)(=O)=O)C(F)(F)C(F)(F)C(F)(F)C(F)(F)C(F)(F)C(F)(F)C(F)(F)F
799	DTXSID90793994	Tridecafluorohexane-1-sulfinyl azide	40.3316	TRUE	TRUE	409.127	65.83	-0.0271009	0.585648	34.4615	0.900994	0	0	in	FC(F)(S(=O)\N=[N+]=[N-])C(F)(F)C(F)(F)C(F)(F)C(F)(F)C(F)(F)F
800	DTXSID901034485	1-Hydroxy-4:2 fluorotelomer sulfonic acid	40.4114	TRUE	TRUE	344.151	74.6	-0.144086	-6.40889	18.5581	0.868926	0	0	in	FC(F)(CC(O)S(=O)(=O)O)C(F)(F)C(F)(F)C(F)(F)F
801	DTXSID801035147	Perfluoro-2-tetradec-7-eneoxyacetic acid	40.8089	TRUE	TRUE	792.123	46.53	0.0086868	13.5577	35.3208	0.997657	0	1	in	FC(F)(OC(F)(F)C(F)(F)C(F)(F)C(F)(F)C(F)(F)C(F)(F)C(/F)=C(\F)C(F)(F)C(F)(F)C(F)(F)C(F)(F)C(F)(F)C(F)(F)F)C(=O)O
802	DTXSID901029303	2-(Methylamino)-2-((nonafluorobutyl)sulfonyl)ethyl prop-2-enoate	40.8226	TRUE	TRUE	411.242	72.47	0.195228	-9.37361	11.7468	0.959558	0	0	in	FC(F)(C(F)(F)C(F)(F)C(F)(F)F)S(=O)(=O)C(NC)COC(=O)C=C
803	DTXSID301035154	(E)-Perfluoro-2-pentadec-7-eneoxyacetic acid	40.8731	TRUE	TRUE	842.13	46.53	0.00910646	13.5607	35.3739	0.998278	0	1	in	FC(F)(OC(F)(F)C(F)(F)C(F)(F)C(F)(F)C(F)(F)C(F)(F)C(/F)=C(\F)C(F)(F)C(F)(F)C(F)(F)C(F)(F)C(F)(F)C(F)(F)C(F)(F)F)C(=O)O
804	DTXSID301032324	6H-Perfluoroheptanesulfonic acid	40.9473	TRUE	TRUE	432.129	54.37	0.0311755	-8.32739	30.25	0.884413	0	0	in	FC(F)(C(F)(F)S(=O)(=O)O)C(F)(F)C(F)(F)C(F)(F)C(F)C(F)(F)F
805	DTXSID50379713	1-(Nitroethenyl)perfluorobutane	41.0857	TRUE	TRUE	291.069	43.14	-0.148382	-18.93	26.5556	0.812576	0	0	in	FC(F)(C=C[N+]([O-])=O)C(F)(F)C(F)(F)C(F)(F)F
806	DTXSID801035135	(E)-Perfluoro-2-oct-6-eneoxyacetic acid	41.116	TRUE	TRUE	492.081	46.53	0.108897	15.4547	35.3793	0.963745	0	1	in	FC(F)(OC(F)(F)C(F)(F)C(F)(F)C(F)(F)C(F)(F)C(/F)=C(\F)C(F)(F)F)C(=O)O
807	DTXSID901035140	(E)-Perfluoro-2-dodec-7-eneoxyacetic acid	41.2183	TRUE	TRUE	692.109	46.53	0.0225946	13.5035	35.1818	0.995779	0	1	in	FC(F)(OC(F)(F)C(F)(F)C(F)(F)C(F)(F)C(F)(F)C(F)(F)C(/F)=C(\F)C(F)(F)C(F)(F)C(F)(F)C(F)(F)F)C(=O)O
808	DTXSID10544086	2,2,3,3,5,5,5-Heptafluoro-4-oxopentanoic acid	41.4842	TRUE	TRUE	242.046	54.37	0.40462	-1.125	30.5	0.767762	0	0	in	FC(F)(C(=O)C(F)(F)F)C(F)(F)C(=O)O
809	DTXSID601034917	Perfluoro-5-(pentafluoroethyl)cyclohexanesulfonate	41.6256	TRUE	TRUE	461.122	57.2	0.0515853	-2.88935	37.1056	0.942379	0	0	in	FC1(S(=O)([O-])=O)C(F)(F)C(F)(C(F)(F)C(F)(F)C1(F)F)C(F)(F)C(F)(F)F
810	DTXSID101032297	1-Chloroperfluoropentanesulfonic acid	41.8158	TRUE	TRUE	366.56	54.37	-0.0821012	-13.0307	27.8667	0.945893	0	0	in	FC(F)(C(Cl)(F)S(=O)(=O)O)C(F)(F)C(F)(F)C(F)(F)F
811	DTXSID701026658	Perfluoropentane sulfonamidoethanol	41.9058	TRUE	TRUE	393.174	66.4	-0.0147108	-11.3524	20.4151	1.01527	0	0	in	FC(F)(C(F)(F)C(F)(F)C(F)(F)C(F)(F)F)S(=O)(=O)NCCO
812	DTXSID701034784	N-Methyl perfluoro-1-decane sulfonamide	42.6151	TRUE	TRUE	613.183	46.17	0.000475109	-15.1492	29.5172	0.899833	0	0	in	FC(F)(C(F)(F)C(F)(F)C(F)(F)C(F)(F)C(F)(F)C(F)(F)C(F)(F)C(F)(F)C(F)(F)F)S(=O)(=O)NC
813	DTXSID101034148	2-[2-[Difluoro(trifluoromethoxy)methoxy]-1,1,2,2-tetrafluoroethoxy]-2-fluoroacetic acid	42.7021	TRUE	TRUE	344.057	64.99	0.0559466	-1.99244	30.8125	0.880466	0	0	in	FC(F)(OC(F)(F)C(F)(F)OC(F)C(=O)O)OC(F)(F)F
814	DTXSID201032371	Perfluoro-4-oxopentane-1-sulfonic acid	42.7569	TRUE	TRUE	328.108	71.44	-0.122452	2.22222	30.7654	0.708347	0	0	in	FC(F)(C(F)(F)S(=O)(=O)O)C(F)(F)C(=O)C(F)(F)F
815	DTXSID70381151	Perfluorooctanamidine	42.7595	TRUE	TRUE	412.096	49.87	-0.00862911	-13.9592	28.9412	0.924013	0	0	in	FC(F)(C(F)(F)C(=N)N)C(F)(F)C(F)(F)C(F)(F)C(F)(F)C(F)(F)F
816	DTXSID3038939	Perfluorooctanesulfonamide	42.7699	TRUE	TRUE	499.142	60.16	0.00112443	-5.35137	31.4	0.886066	0	0	in	FC(F)(C(F)(F)S(N)(=O)=O)C(F)(F)C(F)(F)C(F)(F)C(F)(F)C(F)(F)C(F)(F)F
817	DTXSID20892727	1,1,2,2,3,3,4,4,5,5,6,6,7,7,8,8,8-Heptadecafluorooctane-1-(~2~H_2_)sulfonamide	42.7699	TRUE	TRUE	501.154	60.16	0.00112443	-5.35137	31.4	0.886066	0	0	in	FC(F)(C(F)(F)C(F)(F)C(F)(F)C(F)(F)C(F)(F)C(F)(F)C(F)(F)F)S(=O)(=O)N([2H])[2H]
818	DTXSID70477407	1,2-Dihydro-5-(tridecafluorohexyl)-3H-1,2,4-triazole-3-thione	42.8959	TRUE	TRUE	419.166	44.47	-0.0212082	-17.7924	28	0.908536	0	0	in	FC(F)(C1=NC(=S)NN1)C(F)(F)C(F)(F)C(F)(F)C(F)(F)C(F)(F)F
819	DTXSID60787002	1-Nitro-3-[1,1,2,2-tetrafluoro-2-(trifluoromethoxy)ethoxy]benzene	42.908	TRUE	TRUE	323.12	61.6	-0.46716	-17.8	20.675	0.838049	0	0	in	FC(F)(Oc1cccc(c1)[N+]([O-])=O)C(F)(F)OC(F)(F)F
820	DTXSID201022287	(2R)-2-Amino-4,4,5,5,5-pentafluoropentanoic acid	43.0388	TRUE	TRUE	207.098	63.32	0.261392	-11.6925	13.2692	0.836856	0	0	in	FC(F)(C[C@@H](N)C(=O)O)C(F)(F)F
821	DTXSID60631394	2,2'-[(1,1,2,2-Tetrafluoroethane-1,2-diyl)bis(oxy)]bis(difluoroacetyl fluoride)	43.1335	TRUE	TRUE	326.042	52.6	0.529012	5.71	38.8387	0.706354	0	0	in	FC(F)(OC(F)(F)C(F)=O)C(F)(F)OC(F)(F)C(F)=O
822	DTXSID50381073	Perfluoro-3,6-dioxadecanoic acid	43.1432	TRUE	TRUE	446.062	55.76	0.281439	27.551	37.234	0.743337	0	1	in	FC(F)(OC(F)(F)C(=O)O)C(F)(F)OC(F)(F)C(F)(F)C(F)(F)C(F)(F)F
823	DTXSID401035571	(Perfluorononyl)methane-1-sulfonic acid	43.4916	TRUE	TRUE	564.16	54.37	-0.000506052	-9.91255	30.4	0.8914	0	0	in	FC(F)(CS(=O)(=O)O)C(F)(F)C(F)(F)C(F)(F)C(F)(F)C(F)(F)C(F)(F)C(F)(F)C(F)(F)F
824	DTXSID50525031	Methyl 4,4,5,5,6,6,6-heptafluoro-3,3-dihydroxyhexanoate	43.7351	TRUE	TRUE	288.115	66.76	-0.501615	-21.4304	12.0435	0.82913	0	0	in	OC(O)(CC(=O)OC)C(F)(F)C(F)(F)C(F)(F)F
825	DTXSID901022195	1-Heptanesulfonamide, 1,1,2,2,3,3,4,4,5,5,6,7,7,7-tetradecafluoro-6-(trifluoromethyl)-	43.7605	TRUE	TRUE	499.142	60.16	0.03136	-5.35137	31.4	0.886066	0	0	in	FC(F)(C(F)(F)S(N)(=O)=O)C(F)(F)C(F)(F)C(F)(F)C(F)(C(F)(F)F)C(F)(F)F
826	DTXSID301035142	(E)-Perfluoro-2-tridec-7-eneoxyacetic acid	43.809	TRUE	TRUE	742.116	46.53	0.103276	13.5406	35.2577	0.99685	0	1	in	FC(F)(OC(F)(F)C(F)(F)C(F)(F)C(F)(F)C(F)(F)C(F)(F)C(/F)=C(\F)C(F)(F)C(F)(F)C(F)(F)C(F)(F)C(F)(F)F)C(=O)O
827	DTXSID60897039	N-(4-Nitrophenyl)perfluorobutanamide	43.8733	TRUE	TRUE	334.147	72.24	0.143585	-9.10014	13.0244	0.866897	0	0	in	O=C(Nc1ccc(cc1)[N+]([O-])=O)C(F)(F)C(F)(F)C(F)(F)F
828	DTXSID90880439	Perfluorohexyl phosphonic acid	44.3613	TRUE	TRUE	400.027	57.53	-0.0332174	-9.1091	29.8095	0.881641	0	0	in	FC(F)(C(F)(F)P(=O)(O)O)C(F)(F)C(F)(F)C(F)(F)C(F)(F)F
829	DTXSID20881318	Bis(3,5,6-trichloro-2,2,3,4,4,5,6,6-octafluoro-1-oxohexyl)peroxide	44.4559	TRUE	TRUE	724.814	52.6	-0.0565905	-18.2123	24.8349	1.01808	0	0	in	FC(F)(C(=O)OOC(=O)C(F)(F)C(Cl)(F)C(F)(F)C(Cl)(F)C(Cl)(F)F)C(Cl)(F)C(F)(F)C(Cl)(F)C(Cl)(F)F
830	DTXSID50896571	Perfluoro-3-methyl-2-(2-propyl)butanoic acid	44.5469	TRUE	TRUE	414.064	37.3	0.409003	-14.9822	33.0909	1.01557	0	0	in	FC(C(F)(C(=O)O)C(F)(C(F)(F)F)C(F)(F)F)(C(F)(F)F)C(F)(F)F
831	DTXSID101034950	Perfluoro-5-(pentafluoroethyl)cyclohexanesulfonic acid	44.6186	TRUE	TRUE	462.13	54.37	0.173834	-6.73243	32.8535	0.921084	0	0	in	FC1(S(O)(=O)=O)C(F)(F)C(F)(C(F)(F)C(F)(F)C1(F)F)C(F)(F)C(F)(F)F
832	DTXSID40896500	2,3,3,3-Tetrafluoro-2-{1,1,2,3,3,3-hexafluoro-2-[1,1,2,3,3,3-hexafluoro-2-(heptafluoropropoxy)propoxy]propoxy}propan-1-ol	44.7893	TRUE	TRUE	648.106	47.92	-0.444216	-23.0408	30.9792	1.0599	0	0	in	FC(F)(OC(F)(C(F)(F)F)C(F)(F)OC(F)(CO)C(F)(F)F)C(F)(OC(F)(F)C(F)(F)C(F)(F)F)C(F)(F)F
833	DTXSID40614988	Perfluorohexane-1,6-disulfonyl difluoride	44.844	TRUE	TRUE	466.168	68.28	-0.00843678	0.333333	34.1333	0.887441	0	0	in	FC(F)(C(F)(F)S(F)(=O)=O)C(F)(F)C(F)(F)C(F)(F)C(F)(F)S(F)(=O)=O
834	DTXSID1032646	N-Ethylperfluorooctane sulfonamide	44.961	TRUE	TRUE	527.196	46.17	0.00379556	-19.1955	25.0769	0.900128	0	0	in	FC(F)(C(F)(F)C(F)(F)C(F)(F)C(F)(F)C(F)(F)C(F)(F)C(F)(F)F)S(=O)(=O)NCC
835	DTXSID80276963	bis(2,2,3,3,4,4,5,5-octafluoropentyl) benzene-1,2-dicarboxylate	45.2058	TRUE	TRUE	594.242	52.6	0.129929	-18.5469	15.7849	0.805928	0	0	in	FC(F)C(F)(F)C(F)(F)C(F)(F)COC(=O)c1ccccc1C(=O)OCC(F)(F)C(F)(F)C(F)(F)C(F)F
836	DTXSID801019228	5-(Difluoromethyl)perfluoropentane-1-sulfonic acid	45.2199	TRUE	TRUE	382.122	54.37	-0.00880978	-11.7477	28.9231	0.889329	0	0	in	FC(F)(C(F)(F)S(=O)(=O)O)C(F)(F)C(F)(F)C(F)(F)C(F)F
837	DTXSID901035138	(E)-Perfluoro-2-undec-7-eneoxyacetic acid	45.4206	TRUE	TRUE	642.102	46.53	-0.0681225	9.6875	34.8228	1.02364	0	1	in	FC(F)(OC(F)(F)C(F)(F)C(F)(F)C(F)(F)C(F)(F)C(F)(F)C(/F)=C(\F)C(F)(F)C(F)(F)C(F)(F)F)C(=O)O
838	DTXSID201034927	Perfluoro-5-(nonafluorobutyl)cyclohexanesulfonate	45.7468	TRUE	TRUE	561.136	57.2	0.0433438	-6.54515	35.4658	0.979648	0	0	in	FC1(S(=O)([O-])=O)C(F)(F)C(F)(C(F)(F)C(F)(F)C1(F)F)C(F)(F)C(F)(F)C(F)(F)C(F)(F)F
839	DTXSID40750734	4-Cyanophenyl 4-(undecafluoropentyl)benzoate	45.8036	TRUE	TRUE	491.256	50.09	0.0372863	-21.9096	15.6203	0.817916	0	0	in	O=C(Oc1ccc(cc1)C#N)c1ccc(cc1)C(F)(F)C(F)(F)C(F)(F)C(F)(F)C(F)(F)F
840	DTXSID10896759	(Perfluoropentyl)methanediol	46.1548	TRUE	TRUE	316.066	40.46	0.0401641	-21	26.1818	0.853951	0	0	in	FC(F)(C(F)(F)C(O)O)C(F)(F)C(F)(F)C(F)(F)F
841	DTXSID601026643	Perfluoroheptane sulfonamide	46.2818	TRUE	TRUE	449.135	60.16	-0.00492822	-7.44728	30.5882	0.884664	0	0	in	FC(F)(C(F)(F)S(N)(=O)=O)C(F)(F)C(F)(F)C(F)(F)C(F)(F)C(F)(F)F
842	DTXSID10236732	Heptadecafluoro-N-(1-methylethyl)-1-octanesulfonamide	46.6561	TRUE	TRUE	541.223	46.17	0.00613116	-21.5092	22.8966	0.908278	0	0	in	CC(C)NS(=O)(=O)C(F)(F)C(F)(F)C(F)(F)C(F)(F)C(F)(F)C(F)(F)C(F)(F)C(F)(F)F
843	DTXSID201035137	(E)-Perfluoro-2-dec-7-eneoxyacetic acid	46.7631	TRUE	TRUE	592.095	46.53	0.0136328	10.5486	34.9726	1.01513	0	1	in	FC(F)(OC(F)(F)C(F)(F)C(F)(F)C(F)(F)C(F)(F)C(F)(F)C(/F)=C(\F)C(F)(F)C(F)(F)F)C(=O)O
844	DTXSID201026746	4,4,5,5,6,6,7,7,8,8,8-Undecafluorooctane-1,2-diol	46.7913	TRUE	TRUE	344.12	40.46	0.176146	-26.0204	18	0.911549	0	0	in	FC(F)(CC(O)CO)C(F)(F)C(F)(F)C(F)(F)C(F)(F)F
845	DTXSID30896579	Perfluoro-2,2,3-trimethylpentanoic acid	46.8431	TRUE	TRUE	414.064	37.3	0.736322	-1.2071	36.8	0.578175	0	0	in	FC(F)(F)C(C(=O)O)(C(F)(C(F)(F)C(F)(F)F)C(F)(F)F)C(F)(F)F
846	DTXSID601026962	1-(1,1,2,2,3,3,4,4,4-Nonafluorobutylsulfonyl)piperazine	47.2945	TRUE	TRUE	368.221	49.41	0.305662	-23.8888	12.4545	0.967008	0	0	in	O=S(=O)(N1CCNCC1)C(F)(F)C(F)(F)C(F)(F)C(F)(F)F
847	DTXSID401035214	1,2,3,4,5,6,7,8,8,9,9,9-Dodecafluorononyl hydrogen sulfate	47.8792	TRUE	TRUE	440.202	63.6	0.00907698	-16.9146	14.5894	0.881298	0	0	in	FC(C(F)OS(=O)(=O)O)C(F)C(F)C(F)C(F)C(F)C(F)(F)C(F)(F)F
848	DTXSID70375111	(Heptafluoropropyl)(phenyl)iodanium trifluoromethanesulfonate	47.9956	TRUE	TRUE	522.098	57.2	0.0520863	-20.0235	11.5556	0.750755	0	0	in	FC(F)([I+]c1ccccc1)C(F)(F)C(F)(F)F.FC(F)(F)S([O-])(=O)=O
849	DTXSID801034937	1-Chloro-perfluoro-1-propanesulfonic acid	48.0644	TRUE	TRUE	266.546	54.37	-0.115538	-0.607243	29.75	0.120495	0	0	in	FC(F)(C(Cl)(F)S(=O)(=O)O)C(F)(F)F
850	DTXSID701023028	3-Cyano-2,2,3,3-tetrafluoropropanoic acid	48.0743	TRUE	TRUE	171.049	61.09	-0.0567633	-15	11	0.479153	0	0	in	FC(F)(C#N)C(F)(F)C(=O)O
851	DTXSID30710165	2,2,3,3,3-Pentafluoropropanoyl nitrite	48.0796	TRUE	TRUE	193.027	55.73	0.0520525	-2.83333	35.5	0.66734	0	0	in	FC(F)(C(=O)ON=O)C(F)(F)F
852	DTXSID40611957	Bis(2,2,3,3,4,4-hexafluoro-1-oxobutyl)peroxide	48.2144	TRUE	TRUE	390.076	52.6	0.0780964	-8.88757	28	0.62606	0	0	in	FC(F)(C(=O)OOC(=O)C(F)(F)C(F)(F)C(F)F)C(F)(F)C(F)F
853	DTXSID701034558	Perfluoro-13-oxotetradecane-1-sulfonic acid	48.6436	TRUE	TRUE	778.171	71.44	9.92e-06	0.748453	34.4444	0.903898	0	0	in	FC(F)(C(F)(F)S(=O)(=O)O)C(F)(F)C(F)(F)C(F)(F)C(F)(F)C(F)(F)C(F)(F)C(F)(F)C(F)(F)C(F)(F)C(F)(F)C(=O)C(F)(F)F
854	DTXSID70411487	7H-Perfluoroheptanamide	48.7401	TRUE	TRUE	345.083	43.09	0.00973909	-21	26.7692	0.884616	0	0	in	FC(F)(C(F)(F)C(N)=O)C(F)(F)C(F)(F)C(F)(F)C(F)F
855	DTXSID301034813	Perfluoro-12-oxotridecane-1-sulfonic acid	48.9177	TRUE	TRUE	728.164	71.44	1.04e-05	0.606061	34.303	0.900368	0	0	in	FC(F)(C(F)(F)S(=O)(=O)O)C(F)(F)C(F)(F)C(F)(F)C(F)(F)C(F)(F)C(F)(F)C(F)(F)C(F)(F)C(F)(F)C(=O)C(F)(F)F
856	DTXSID101035572	(Perfluorooctyl)methane-1-sulfonic acid	49.1686	TRUE	TRUE	514.153	54.37	-0.00247916	-12.7003	29.6364	0.888115	0	0	in	FC(F)(CS(=O)(=O)O)C(F)(F)C(F)(F)C(F)(F)C(F)(F)C(F)(F)C(F)(F)C(F)(F)F
857	DTXSID101032380	Perfluoro-11-oxododecane-1-sulfonic acid	49.2782	TRUE	TRUE	678.157	71.44	1.47e-05	0.412453	34.1333	0.896806	0	0	in	FC(F)(C(F)(F)S(=O)(=O)O)C(F)(F)C(F)(F)C(F)(F)C(F)(F)C(F)(F)C(F)(F)C(F)(F)C(F)(F)C(=O)C(F)(F)F
858	DTXSID30892354	Perfluoro-3,6-dioxa-4-methyl-7-octene-1-sulfonic acid	49.728	TRUE	TRUE	444.121	72.83	-0.350974	-5.3469	31.9388	0.893195	0	0	in	FC(F)(C(F)(F)OC(F)(C(F)(F)F)C(F)(F)OC(\F)=C(/F)F)S(=O)(=O)O
859	DTXSID801032379	Perfluoro-10-oxoundecane-1-sulfonic acid	49.7572	TRUE	TRUE	628.15	71.44	3.33e-05	0.147738	33.9259	0.893341	0	0	in	FC(F)(C(F)(F)S(=O)(=O)O)C(F)(F)C(F)(F)C(F)(F)C(F)(F)C(F)(F)C(F)(F)C(F)(F)C(=O)C(F)(F)F
860	DTXSID90693006	2,2,3,3,4,4,4-Heptafluorobutanoyl nitrite	50.0996	TRUE	TRUE	243.034	55.73	-0.0897814	0.613333	37.5	0.386632	0	0	in	FC(F)(C(=O)ON=O)C(F)(F)C(F)(F)F
861	DTXSID40239599	Ammonium bis((perfluoro-11-methyldodecyl)ethyl) phosphate	50.1442	TRUE	TRUE	1507.3	95.09	0.128564	9.16696	28.3902	1.05891	0	0	in	[NH4+].FC(F)(F)C(F)(C(F)(F)F)C(F)(F)C(F)(F)C(F)(F)C(F)(F)C(F)(F)C(F)(F)C(F)(F)C(F)(F)C(F)(F)C(F)(F)CCOP([O-])(=O)OCCC(F)(F)C(F)(F)C(F)(F)C(F)(F)C(F)(F)C(F)(F)C(F)(F)C(F)(F)C(F)(F)C(F)(F)C(F)(C(F)(F)F)C(F)(F)F
862	DTXSID401034785	N-Methyl perfluoro-1-nonane sulfonamide	50.1627	TRUE	TRUE	563.176	46.17	0.000832318	-18.6345	28.7692	0.895929	0	0	in	FC(F)(C(F)(F)C(F)(F)C(F)(F)C(F)(F)C(F)(F)C(F)(F)C(F)(F)C(F)(F)F)S(=O)(=O)NC
863	DTXSID401032377	Perfluoro-9-oxodecane-1-sulfonic acid	50.3975	TRUE	TRUE	578.143	71.44	-1.39e-05	-0.217687	33.6667	0.89021	0	0	in	FC(F)(C(F)(F)S(=O)(=O)O)C(F)(F)C(F)(F)C(F)(F)C(F)(F)C(F)(F)C(F)(F)C(=O)C(F)(F)F
864	DTXSID50469320	Perfluorohexanesulfonamide	50.5062	TRUE	TRUE	399.128	60.16	-0.0431708	-10.4555	29.4286	0.886701	0	0	in	FC(F)(C(F)(F)S(N)(=O)=O)C(F)(F)C(F)(F)C(F)(F)C(F)(F)F
865	DTXSID201036892	2‐(N‐Methyl-perfluorononanesulfonamido)acetic acid	50.544	TRUE	TRUE	621.212	74.68	0.0174197	-4.89862	25.2079	0.94322	0	0	in	FC(F)(C(F)(F)C(F)(F)C(F)(F)C(F)(F)C(F)(F)C(F)(F)C(F)(F)C(F)(F)F)S(=O)(=O)N(C)CC(=O)O
866	DTXSID40591422	2,4,4,5,7,7,8,10,10,11,13,13,14,14,15,15,15-Heptadecafluoro-2,5,8,11-tetrakis(trifluoromethyl)-3,6,9,12-tetraoxapentadecan-1-ol	50.5753	TRUE	TRUE	814.126	57.15	-0.469564	-19.3831	32.0236	1.05589	0	0	in	FC(F)(OC(F)(C(F)(F)F)C(F)(F)OC(F)(C(F)(F)F)C(F)(F)OC(F)(CO)C(F)(F)F)C(F)(OC(F)(F)C(F)(F)C(F)(F)F)C(F)(F)F
867	DTXSID40892567	5:2 Fluorotelomer carboxylic acid	50.6078	TRUE	TRUE	328.077	37.3	0.154534	-23.4102	26	0.871682	0	0	in	FC(F)(C(F)(F)CC(=O)O)C(F)(F)C(F)(F)C(F)(F)F
868	DTXSID60400587	Nonafluoropentanamide	51.1544	TRUE	TRUE	263.059	43.09	0.338506	-15.4074	25.7143	0.733833	0	0	in	FC(F)(C(F)(F)C(N)=O)C(F)(F)C(F)(F)F
869	DTXSID701032376	Perfluoro-8-oxononane-1-sulfonic acid	51.2382	TRUE	TRUE	528.136	71.44	-0.000859983	-0.729167	33.3333	0.88785	0	0	in	FC(F)(C(F)(F)S(=O)(=O)O)C(F)(F)C(F)(F)C(F)(F)C(F)(F)C(F)(F)C(=O)C(F)(F)F
870	DTXSID10892352	5-(1,2,2,2-Tetrafluoro)ethoxy-perfluoro-3-oxa-4-methylpentanesulfonic acid	51.3165	TRUE	TRUE	464.127	72.83	-0.337663	-6.88889	30.2909	0.893039	0	0	in	FC(F)(C(F)(F)OC(F)(C(F)(F)F)C(F)(F)OC(F)C(F)(F)F)S(=O)(=O)O
871	DTXSID101026979	1-(1,1,2,2,3,3,4,4,5,5,6,6,7,7,8,8,8-Heptadecafluorooctylsulfonyloxy)ethyl 1,1,2,2,3,3,4,4,5,5,6,6,7,7,8,8,8-heptadecafluorooctane-1-sulfonate	51.4301	TRUE	TRUE	1026.29	86.74	0.0377511	2.54818	27.2906	1.00893	0	0	in	O=S(=O)(OC(C)OS(=O)(=O)C(F)(F)C(F)(F)C(F)(F)C(F)(F)C(F)(F)C(F)(F)C(F)(F)C(F)(F)F)C(F)(F)C(F)(F)C(F)(F)C(F)(F)C(F)(F)C(F)(F)C(F)(F)C(F)(F)F
872	DTXSID70863104	Perfluorocyclohexane sulfonic acid	52.347	TRUE	TRUE	362.116	54.37	0.169164	-4.88889	31.6162	0.586593	0	0	in	FC1(S(O)(=O)=O)C(F)(F)C(F)(F)C(F)(F)C(F)(F)C1(F)F
873	DTXSID70881085	Perfluoro-7-oxooctane-1-sulfonic acid	52.3497	TRUE	TRUE	478.129	71.44	-0.003227	-1.45858	32.8889	0.887094	0	0	in	FC(F)(C(F)(F)S(=O)(=O)O)C(F)(F)C(F)(F)C(F)(F)C(F)(F)C(=O)C(F)(F)F
874	DTXSID801009908	8-Chloroperfluorooctylphosphonic acid	52.3726	TRUE	TRUE	516.496	57.53	0.000100791	-11.3451	29.8	0.858789	0	0	in	FC(F)(C(F)(F)P(=O)(O)O)C(F)(F)C(F)(F)C(F)(F)C(F)(F)C(F)(F)C(Cl)(F)F
875	DTXSID701015592	Perfluorotetradecanedioic acid	52.3926	TRUE	TRUE	690.118	74.6	3.15e-05	-0.613636	33.4545	0.971875	0	0	in	FC(F)(C(F)(F)C(=O)O)C(F)(F)C(F)(F)C(F)(F)C(F)(F)C(F)(F)C(F)(F)C(F)(F)C(F)(F)C(F)(F)C(F)(F)C(=O)O
876	DTXSID60527006	Perfluoro-2-(nonafluorobutoxy)ethane-1-sulfonyl fluoride	52.524	TRUE	TRUE	418.102	43.37	-0.240735	3.80324	35.0303	0.966061	0	1	in	FC(F)(C(F)(F)OC(F)(F)C(F)(F)C(F)(F)C(F)(F)F)S(F)(=O)=O
877	DTXSID201036523	2‐Hydroxy‐3‐oxo‐3‐[[3-(perfluorohexyl)propanoyl]sulfanyl]propanoic acid	52.8536	TRUE	TRUE	510.224	91.67	0.17647	0.50354	19	1.04685	0	0	in	OC(C(=O)SC(=O)CCC(F)(F)C(F)(F)C(F)(F)C(F)(F)C(F)(F)C(F)(F)F)C(=O)O
878	DTXSID70896159	2,2,3,3,4,4,4-Heptafluoro-N-(2-oxo-2,3-dihydropyrimidin-4-yl)butanamide	52.9483	TRUE	TRUE	307.125	74.85	-0.190311	-13.8889	15.3529	0.852256	0	0	in	O=C1N=CC=C(NC(=O)C(F)(F)C(F)(F)C(F)(F)F)N1
879	DTXSID10892473	Perfluoro-1-(perfluoroethyl)cyclohexanesulfonic acid	53.1899	TRUE	TRUE	462.13	54.37	0.221089	-2.39229	34.4915	0.583056	0	0	in	FC1(F)C(F)(F)C(C(F)(F)C(F)(F)C1(F)F)(C(F)(F)C(F)(F)F)S(=O)(=O)O
880	DTXSID90895523	2,2,3,3,4,4,5,5,6,6,7,7,7-Tridecafluoroheptanimidamide	53.2724	TRUE	TRUE	362.089	49.87	-0.0262759	-18.8928	27.4286	0.897116	0	0	in	FC(F)(C(F)(F)C(=N)N)C(F)(F)C(F)(F)C(F)(F)C(F)(F)F
881	DTXSID0073249	[2,2,2-Trifluoro-1-(trifluoromethyl)ethylidene]propanedinitrile	53.3318	TRUE	TRUE	214.068	47.58	0	-8.08163	35	0.515662	0	0	in	N#C/C(C#N)=C(/C(F)(F)F)C(F)(F)F
882	DTXSID001015591	Perfluorotridecanedioic acid	53.4603	TRUE	TRUE	640.111	74.6	3.19e-05	-1.09221	33.2	0.967551	0	0	in	FC(F)(C(F)(F)C(=O)O)C(F)(F)C(F)(F)C(F)(F)C(F)(F)C(F)(F)C(F)(F)C(F)(F)C(F)(F)C(F)(F)C(=O)O
883	DTXSID201034953	Perfluoro-5-(nonafluorobutyl)cyclohexanesulfonic acid	53.6378	TRUE	TRUE	562.144	54.37	0.0542275	-13.01	32.2421	0.963946	0	0	in	FC1(S(O)(=O)=O)C(F)(F)C(F)(C(F)(F)C(F)(F)C1(F)F)C(F)(F)C(F)(F)C(F)(F)C(F)(F)F
884	DTXSID6070510	2-(N-Methylperfluorobutanesulfonamido)ethyl methacrylate	53.9517	TRUE	TRUE	425.269	63.68	0.333035	-18.173	10.9198	0.945194	0	0	in	FC(F)(C(F)(F)C(F)(F)C(F)(F)F)S(=O)(=O)N(C)CCOC(=O)C(=C)C
885	DTXSID70896593	Perfluoro-2-methylheptanoic acid	54.34	TRUE	TRUE	414.064	37.3	0.0283539	-21.7633	32.25	0.848261	0	0	in	FC(F)(C(F)(C(=O)O)C(F)(F)F)C(F)(F)C(F)(F)C(F)(F)C(F)(F)F
886	DTXSID601032373	Perfluoro-6-oxoheptane-1-sulfonic acid	54.4533	TRUE	TRUE	428.122	71.44	0.00699272	-2.52465	32.2667	0.889624	0	0	in	FC(F)(C(F)(F)S(=O)(=O)O)C(F)(F)C(F)(F)C(F)(F)C(=O)C(F)(F)F
887	DTXSID401026542	3,3,4,4,5,5,6,6,7,7,8,8,9,9,10,10,11,11,12,12,12-Henicosafluoro-1-dodecanesulfonate anion	54.5553	TRUE	TRUE	627.186	57.2	-0.0802538	-14.167	29.7333	0.898703	0	0	in	FC(F)(CCS([O-])(=O)=O)C(F)(F)C(F)(F)C(F)(F)C(F)(F)C(F)(F)C(F)(F)C(F)(F)C(F)(F)C(F)(F)F
888	DTXSID60379789	Perfluorododecanedioic acid	54.9368	TRUE	TRUE	590.104	74.6	3.65e-05	-1.72022	32.8889	0.961973	0	0	in	FC(F)(C(F)(F)C(=O)O)C(F)(F)C(F)(F)C(F)(F)C(F)(F)C(F)(F)C(F)(F)C(F)(F)C(F)(F)C(=O)O
889	DTXSID60607534	[(Tridecafluorohexyl)oxy]acetic acid	55.0502	TRUE	TRUE	394.083	46.53	-0.0567453	3.90123	29.7391	0.955401	0	1	in	FC(F)(C(F)(F)OCC(O)=O)C(F)(F)C(F)(F)C(F)(F)C(F)(F)F
890	DTXSID001035117	(E)-5-((Perfluorodec-1-enyl)fluoromethyl)perfluoropentane-1-sulfonic acid	56.5292	TRUE	TRUE	844.196	54.37	0.0244684	-13.9487	31.7949	0.919117	0	0	in	FC(F)(C(F)(F)S(=O)(=O)O)C(F)(F)C(F)(F)C(F)(F)C(F)C(/F)=C(\F)C(F)(F)C(F)(F)C(F)(F)C(F)(F)C(F)(F)C(F)(F)C(F)(F)C(F)(F)F
891	DTXSID7070507	2-(N-Methylperfluorobutylsulfonamido)ethyl acrylate	56.6481	TRUE	TRUE	411.242	63.68	0.303038	-18.0872	11.2588	0.876422	0	0	in	FC(F)(C(F)(F)C(F)(F)C(F)(F)F)S(=O)(=O)N(C)CCOC(=O)C=C
892	DTXSID601026681	1,1,2-Trifluoro-2-(1,1,2,2,2-pentafluoroethoxy)ethanesulfonic acid	56.6756	TRUE	TRUE	298.107	63.6	0.0169073	-17.0628	23.4583	1.0728	0	0	in	FC(F)(C(F)OC(F)(F)C(F)(F)F)S(=O)(=O)O
893	DTXSID901026735	2-(1-Ethenoxy-perfluoropropan-2-yl)oxy-perfluoroethanesulfonyl fluoride	57.0013	TRUE	TRUE	392.142	52.6	-0.372281	-25.7311	24.8478	0.927594	0	0	in	FC(F)(C(F)(F)OC(F)(C(F)(F)F)C(F)(F)OC=C)S(F)(=O)=O
894	DTXSID301015590	Perfluoroundecanedioic acid	57.021	TRUE	TRUE	540.097	74.6	7.68e-05	-2.55673	32.5	0.954577	0	0	in	FC(F)(C(F)(F)C(=O)O)C(F)(F)C(F)(F)C(F)(F)C(F)(F)C(F)(F)C(F)(F)C(F)(F)C(=O)O
895	DTXSID901032372	Perfluoro-5-oxohexane-1-sulfonic acid	57.1819	TRUE	TRUE	378.115	71.44	0.0151043	-4.13359	31.3333	0.899126	0	0	in	FC(F)(C(F)(F)S(=O)(=O)O)C(F)(F)C(F)(F)C(=O)C(F)(F)F
896	DTXSID80895971	2,2,3,3,4,4,5,5,6,6,7,7,7-Tridecafluoroheptanehydrazide	57.6147	TRUE	TRUE	378.088	55.12	-0.0238912	-17.0414	28	0.911019	0	0	in	FC(F)(C(F)(F)C(=O)NN)C(F)(F)C(F)(F)C(F)(F)C(F)(F)F
897	DTXSID201026758	1,1,2,2,2-Pentafluoroethyl trifluoromethyl phosphate	57.618	TRUE	TRUE	282.987	58.59	-0.259961	-2.19155	37	0.337222	0	0	in	[O-]P(=O)(OC(F)(F)C(F)(F)F)OC(F)(F)F
898	DTXSID301034932	Perfluoro-5-(tridecafluorohexyl)cyclohexanesulfonate	57.8008	TRUE	TRUE	661.15	57.2	0.3324	-6.64629	35.566	0.973362	0	0	in	FC1(S(=O)([O-])=O)C(F)(F)C(F)(C(F)(F)C(F)(F)C1(F)F)C(F)(F)C(F)(F)C(F)(F)C(F)(F)C(F)(F)C(F)(F)F
899	DTXSID301033691	(Perfluoroheptyl)methanesulfonic acid	57.8729	TRUE	TRUE	464.146	54.37	-0.00705667	-16.4607	28.6316	0.885843	0	0	in	FC(F)(CS(=O)(=O)O)C(F)(F)C(F)(F)C(F)(F)C(F)(F)C(F)(F)C(F)(F)F
900	DTXSID20575043	Methyl 4-(1,1,2,2,3,3,3-heptafluoropropane-1-sulfonyl)benzoate	58.1715	TRUE	TRUE	368.226	60.44	-0.102503	-23.7136	12.2303	0.76953	0	0	in	O=S(=O)(c1ccc(cc1)C(=O)OC)C(F)(F)C(F)(F)C(F)(F)F
901	DTXSID80451435	Methyl 5-(pentafluoroethyl)-2-propyl-1H-imidazole-4-carboxylate	58.4102	TRUE	TRUE	286.2	54.98	0.409406	-26.5556	10.6364	1.0975	0	0	in	CCCc1nc(C(=O)OC)c([NH]1)C(F)(F)C(F)(F)F
902	DTXSID80526672	6-Azido-2,2,3,3,4,4,5,5-octafluoro-2,3,4,5-tetrahydropyridine	58.5917	TRUE	TRUE	268.067	61.12	-0.00156594	-0.83737	35.0667	0.461543	0	0	in	FC1(F)C(F)(F)C(F)(F)C(\N=[N+]=[N-])=NC1(F)F
903	DTXSID40696688	2,3-Bis(1,1,1,2,3,3-hexafluoropropan-2-yl)but-2-enedioate	58.623	TRUE	TRUE	414.098	80.26	0.178657	-0.612245	30.1233	1.05739	0	0	in	FC(C(=C(C([O-])=O)C(F)(C(F)F)C(F)(F)F)C([O-])=O)(C(F)F)C(F)(F)F
904	DTXSID70191136	Perfluoro-3-methoxypropanoic acid	59.3014	TRUE	TRUE	230.035	46.53	0.467032	-12.4178	30.1429	0.803457	0	0	in	FC(F)(OC(F)(F)F)C(F)(F)C(=O)O
905	DTXSID601034929	Perfluoro-5-(undecafluoropentyl)cyclohexanesulfonate	59.3837	TRUE	TRUE	611.143	57.2	0.376812	-6.59671	35.5211	0.975831	0	0	in	FC1(S(=O)([O-])=O)C(F)(F)C(F)(C(F)(F)C(F)(F)C1(F)F)C(F)(F)C(F)(F)C(F)(F)C(F)(F)C(F)(F)F
906	DTXSID901024715	1,1,2,2-Tetrafluoro-2-[(1,1,1,2,3,3,4,4-octafluorobutan-2-yl)oxy]ethane-1-sulfonic acid	59.422	TRUE	TRUE	398.121	63.6	-0.363427	-14.9813	29.3778	0.827842	0	0	in	FC(F)(C(F)(F)OC(F)(C(F)(F)C(F)F)C(F)(F)F)S(=O)(=O)O
907	DTXSID001036303	3-Fluoro-3-(perfluorobutyl)prop‐2‐ene‐1‐sulfonic acid	59.5217	TRUE	TRUE	358.153	54.37	0.172464	-21.565	20.8684	0.985426	0	0	in	FC(=CCS(=O)(=O)O)C(F)(F)C(F)(F)C(F)(F)C(F)(F)F
908	DTXSID30372247	1,4-Butanedisulfonyl dichloride, 1,1,2,2,3,3,4,4-octafluoro-	59.6016	TRUE	TRUE	399.064	68.28	0.0424742	-12.9907	25.0041	1.02661	0	0	in	FC(F)(C(F)(F)S(Cl)(=O)=O)C(F)(F)C(F)(F)S(Cl)(=O)=O
909	DTXSID301035116	(E)-5-((Perfluoronon-1-enyl)fluoromethyl)perfluoropentane-1-sulfonic acid	59.6621	TRUE	TRUE	794.189	54.37	0.0196965	-15.2292	31.4444	0.917064	0	0	in	FC(F)(C(F)(F)S(=O)(=O)O)C(F)(F)C(F)(F)C(F)(F)C(F)C(/F)=C(\F)C(F)(F)C(F)(F)C(F)(F)C(F)(F)C(F)(F)C(F)(F)C(F)(F)F
910	DTXSID50184728	Perfluorodecanedioic acid	60.0493	TRUE	TRUE	490.09	74.6	0.0002684	-3.69141	32	0.944429	0	0	in	FC(F)(C(F)(F)C(=O)O)C(F)(F)C(F)(F)C(F)(F)C(F)(F)C(F)(F)C(F)(F)C(=O)O
911	DTXSID20660160	2,4,4,5,7,7,8,10,10,11,13,13,14,16,16,17,17,18,18,18-Icosafluoro-2,5,8,11,14-pentakis(trifluoromethyl)-3,6,9,12,15-pentaoxaoctadecan-1-ol	60.0761	TRUE	TRUE	980.146	66.38	-0.494914	-16.9771	32.6582	1.05323	0	0	in	FC(F)(OC(F)(C(F)(F)F)C(F)(F)OC(F)(C(F)(F)F)C(F)(F)OC(F)(CO)C(F)(F)F)C(F)(OC(F)(F)C(F)(OC(F)(F)C(F)(F)C(F)(F)F)C(F)(F)F)C(F)(F)F
912	DTXSID5030030	Perfluorobutanesulfonic acid	60.4153	TRUE	TRUE	300.098	54.37	0.348476	-15.5267	29.2381	1.10136	0	0	in	FC(F)(C(F)(F)S(=O)(=O)O)C(F)(F)C(F)(F)F
913	DTXSID30870531	Perfluoropropanesulfonic acid	60.4791	TRUE	TRUE	250.091	54.37	-0.11553	-5.2163	29.75	0.139716	0	0	in	FC(F)(C(F)(F)S(=O)(=O)O)C(F)(F)F
914	DTXSID60470543	4,4,5-Trifluoro-2,5-bis(trifluoromethyl)-1,3-dioxolane-2-carboxylic acid	60.8751	TRUE	TRUE	308.052	55.76	0.581001	-8.25	31.2258	0.989039	0	0	in	FC1(OC(OC1(F)F)(C(=O)O)C(F)(F)F)C(F)(F)F
915	DTXSID201032426	Perfluorohexane sulfonic anhydride	61.1019	TRUE	TRUE	782.209	77.51	-0.0783965	-5.29844	33.125	1.10075	0	0	in	O=S(=O)(OS(=O)(=O)C(F)(F)C(F)(F)C(F)(F)C(F)(F)C(F)(F)C(F)(F)F)C(F)(F)C(F)(F)C(F)(F)C(F)(F)C(F)(F)C(F)(F)F
916	DTXSID301026656	Perfluoropentane sulfonamide	61.2266	TRUE	TRUE	349.121	60.16	-0.00655495	-14.9394	27.6364	0.896497	0	0	in	FC(F)(C(F)(F)S(N)(=O)=O)C(F)(F)C(F)(F)C(F)(F)F
917	DTXSID1067629	N-Methylperfluorooctanesulfonamide	62.0164	TRUE	TRUE	513.169	46.17	0.00151388	-23.1684	27.8261	0.89223	0	0	in	FC(F)(C(F)(F)C(F)(F)C(F)(F)C(F)(F)C(F)(F)C(F)(F)C(F)(F)F)S(=O)(=O)NC
918	DTXSID101034962	Perfluoro-5-(tridecafluorohexyl)cyclohexanesulfonic acid	62.1303	TRUE	TRUE	662.158	54.37	0.316905	-11.5556	32.9052	0.96247	0	0	in	FC1(S(O)(=O)=O)C(F)(F)C(F)(C(F)(F)C(F)(F)C1(F)F)C(F)(F)C(F)(F)C(F)(F)C(F)(F)C(F)(F)C(F)(F)F
919	DTXSID30243746	S-(1,1,2,2,3,3-Hexafluoropropyl)-L-cysteine	62.1882	TRUE	TRUE	271.182	63.32	0.0429447	-26.5556	8.3	0.92237	0	0	in	FC(F)(C(F)F)C(F)(F)SC[C@H](N)C(=O)O
920	DTXSID50375114	Perfluoro-3,6,9-trioxatridecanoic acid	62.3821	TRUE	TRUE	562.075	64.99	0.717071	32.6482	37.6667	0.741173	0	1	in	FC(F)(OC(F)(F)C(F)(F)OC(F)(F)C(=O)O)C(F)(F)OC(F)(F)C(F)(F)C(F)(F)C(F)(F)F
921	DTXSID90149518	Perfluoro(2-sulfoethyl vinyl ether) tetrafluoroethylene copolymer	62.4021	TRUE	TRUE	378.115	63.6	-0.0387871	-16.0765	26.7407	0.998271	0	0	in	FC(F)(C(F)(F)OC(\F)=C(/F)F)S(=O)(=O)O.F/C(F)=C(/F)F
922	DTXSID70936620	5,5,5,5',5',5'-Hexafluoroleucine--hydrogen chloride (1/1)	62.7474	TRUE	TRUE	275.576	63.32	0.755066	-14.7323	10.9143	0.915002	0	0	in	Cl.FC(F)(F)C(CC(N)C(=O)O)C(F)(F)F
923	DTXSID901036443	3-(Perfluorononyl)-propane‐1‐sulfonic acid	62.9494	TRUE	TRUE	592.214	54.37	0.103219	-20.8428	22.7312	0.901286	0	0	in	FC(F)(CCCS(=O)(=O)O)C(F)(F)C(F)(F)C(F)(F)C(F)(F)C(F)(F)C(F)(F)C(F)(F)C(F)(F)F
924	DTXSID10881125	Heptadecafluoro-N-methylisooctanesulphonamide	63.4618	TRUE	TRUE	513.169	46.17	0.031936	-23.1684	27.8261	0.89223	0	0	in	FC(F)(C(F)(F)C(F)(F)C(F)(F)C(F)(F)C(F)(C(F)(F)F)C(F)(F)F)S(=O)(=O)NC
925	DTXSID901035114	(E)-5-((Perfluorooct-1-enyl)fluoromethyl)perfluoropentane-1-sulfonic acid	63.7255	TRUE	TRUE	744.182	54.37	0.0180047	-16.736	31.0303	0.915177	0	0	in	FC(F)(C(F)(F)S(=O)(=O)O)C(F)(F)C(F)(F)C(F)(F)C(F)C(/F)=C(\F)C(F)(F)C(F)(F)C(F)(F)C(F)(F)C(F)(F)C(F)(F)F
926	DTXSID901034659	14:2 Fluorotelomer ketone sulfonate	63.7807	TRUE	TRUE	856.232	71.44	0.107987	-6.94785	28.9403	0.923867	0	0	in	O=C(CC(F)(F)C(F)(F)C(F)(F)C(F)(F)C(F)(F)C(F)(F)C(F)(F)C(F)(F)C(F)(F)C(F)(F)C(F)(F)C(F)(F)C(F)(F)C(F)(F)F)CS(=O)(=O)O
927	DTXSID801033008	Perfluorodecane sulfonic anhydride	64.2888	TRUE	TRUE	1182.27	77.51	0.00208587	-3.12735	34.3571	1.03524	0	0	in	O=S(=O)(OS(=O)(=O)C(F)(F)C(F)(F)C(F)(F)C(F)(F)C(F)(F)C(F)(F)C(F)(F)C(F)(F)C(F)(F)C(F)(F)F)C(F)(F)C(F)(F)C(F)(F)C(F)(F)C(F)(F)C(F)(F)C(F)(F)C(F)(F)C(F)(F)C(F)(F)F
928	DTXSID10379774	Perfluorononanedioic acid	64.5947	TRUE	TRUE	440.083	74.6	0.000224811	-5.26516	31.3333	0.929889	0	0	in	FC(F)(C(F)(F)C(=O)O)C(F)(F)C(F)(F)C(F)(F)C(F)(F)C(F)(F)C(=O)O
929	DTXSID001032701	Perfluoroheptane sulfonic anhydride	64.6839	TRUE	TRUE	882.223	77.51	-0.00260712	-4.52493	33.5789	1.07458	0	0	in	O=S(=O)(OS(=O)(=O)C(F)(F)C(F)(F)C(F)(F)C(F)(F)C(F)(F)C(F)(F)C(F)(F)F)C(F)(F)C(F)(F)C(F)(F)C(F)(F)C(F)(F)C(F)(F)C(F)(F)F
930	DTXSID401032915	Perfluorooctane sulfonic anhydride	64.9053	TRUE	TRUE	982.237	77.51	0.00536944	-3.94255	33.9091	1.05689	0	0	in	O=S(=O)(OS(=O)(=O)C(F)(F)C(F)(F)C(F)(F)C(F)(F)C(F)(F)C(F)(F)C(F)(F)C(F)(F)F)C(F)(F)C(F)(F)C(F)(F)C(F)(F)C(F)(F)C(F)(F)C(F)(F)C(F)(F)F
931	DTXSID00787364	3,6-Bis(heptafluoropropyl)-1,2,4,5-tetrazine	65.5992	TRUE	TRUE	418.088	51.56	0.309882	-12.8107	30.3226	0.769067	0	0	in	FC(F)(c1nnc(nn1)C(F)(F)C(F)(F)C(F)(F)F)C(F)(F)C(F)(F)F
932	DTXSID10293289	3-(Heptafluoropropyl)-1,2,4-oxadiazol-5(2H)-one	65.9436	TRUE	TRUE	254.061	58.89	-0.190607	-19.09	26.5	0.816579	0	0	in	FC(F)(C1=NC(=O)ON1)C(F)(F)C(F)(F)F
933	DTXSID701026846	5-(1,3,3,3-Tetrafluoropropyl)perfluoropentylsulfonate	66.052	TRUE	TRUE	445.148	57.2	-0.0395495	-18.0055	28.2222	0.88704	0	0	in	FC(F)(C(F)(F)S([O-])(=O)=O)C(F)(F)C(F)(F)C(F)(F)C(F)CC(F)(F)F
934	DTXSID40892264	2‐{[3‐(1,1,2,2-Tetrafluoroethoxy)perfluoropropan‐2‐yl]oxy}perfluoroethane‐1‐sulfonic acid	66.4054	TRUE	TRUE	464.127	72.83	-0.303736	-11.2222	30.3091	0.894428	0	0	in	FC(F)(C(F)(F)OC(F)(C(F)(F)F)C(F)(F)OC(F)(F)C(F)F)S(=O)(=O)O
935	DTXSID401034959	Perfluoro-5-(undecafluoropentyl)cyclohexanesulfonic acid	66.5048	TRUE	TRUE	612.151	54.37	0.375727	-12.2083	32.6057	0.962868	0	0	in	FC1(S(O)(=O)=O)C(F)(F)C(F)(C(F)(F)C(F)(F)C1(F)F)C(F)(F)C(F)(F)C(F)(F)C(F)(F)C(F)(F)F
936	DTXSID701034839	Perfluoro-3-propylcyclopentane-1-sulfonic acid	66.6124	TRUE	TRUE	462.13	54.37	-0.069185	-18.0272	31.193	0.877309	0	0	in	FC1(F)C(F)(F)C(F)(C(F)(F)C1(F)S(O)(=O)=O)C(F)(F)C(F)(F)C(F)(F)F
937	DTXSID50379814	Perfluoro-2-ethoxyethanesulfonic acid	67.0712	TRUE	TRUE	316.097	63.6	0.012759	-15.7765	29.5833	1.06007	0	0	in	FC(F)(C(F)(F)OC(F)(F)C(F)(F)F)S(=O)(=O)O
938	DTXSID601019189	3,3,4,4,5,5,6,6,6-Nonafluorohexyl 3,3,4,4,5,5,6,6,7,7,8,8,8-tridecafluorooctyl hydrogen phosphate	67.2977	TRUE	TRUE	690.152	55.76	0.217599	-27.0459	16.463	1.07802	0	0	in	FC(F)(CCOP(O)(=O)OCCC(F)(F)C(F)(F)C(F)(F)C(F)(F)C(F)(F)C(F)(F)F)C(F)(F)C(F)(F)C(F)(F)F
939	DTXSID90836794	2,2,3,3,4,4,4-Heptafluoro-1-(1H-tetrazol-1-yl)butan-1-one	67.5066	TRUE	TRUE	266.076	60.67	-0.0566957	-15.963	26.4286	0.777748	0	0	in	FC(F)(C(=O)n1cnnn1)C(F)(F)C(F)(F)F
940	DTXSID30895966	3-(Heptafluoropropyl)-1H-1,2,4-triazol-5-amine	68.1468	TRUE	TRUE	252.093	67.59	0.00966677	-19.6177	20.4	1.02981	0	0	in	FC(F)(c1nc(N)[NH]n1)C(F)(F)C(F)(F)F
941	DTXSID90896575	Perfluoro-2-ethyl-4-methylpentanoic acid	68.4129	TRUE	TRUE	414.064	37.3	0.375884	-25.8107	31	1.0689	0	0	in	FC(F)(C(F)(C(=O)O)C(F)(F)C(F)(F)F)C(F)(C(F)(F)F)C(F)(F)F
942	DTXSID801020615	Perfluoro-2-cyclohexylethane-1-sulfonic acid	68.5316	TRUE	TRUE	462.13	54.37	0.683114	-7.26304	33.4178	0.92772	0	0	in	FC1(S(O)(=O)=O)C(F)(C(F)(F)C(F)(F)C(F)(F)C1(F)F)C(F)(F)C(F)(F)F
943	DTXSID101026767	1,1,2,2,2-Pentafluoroethylsulfonyl 2,2,2-trifluoroacetate	69.2315	TRUE	TRUE	296.091	60.44	-0.18234	-12.1107	33.3333	0.694747	0	0	in	FC(F)(C(F)(F)F)S(=O)(=O)OC(=O)C(F)(F)F
944	DTXSID70575053	4-[1,1,1,3,3,3-Hexafluoro-2-(trifluoromethyl)propane-2-sulfonyl]benzoic acid	69.5671	TRUE	TRUE	404.206	71.44	0.061849	-22.4691	10.7821	0.959756	0	0	in	O=S(=O)(c1ccc(cc1)C(=O)O)C(C(F)(F)F)(C(F)(F)F)C(F)(F)F
945	DTXSID20896407	1,2,4-Trifluoro-3,5-bis(1,1,1,2,3,3,3-heptafluoropropan-2-yl)-6-nitrobenzene	70.2847	TRUE	TRUE	513.103	43.14	-0.0794069	-27.1875	33.2593	1.03941	0	0	in	Fc1c(F)c(c(F)c(c1[N+](=O)[O-])C(F)(C(F)(F)F)C(F)(F)F)C(F)(C(F)(F)F)C(F)(F)F
946	DTXSID301023145	2-(Perfluorohexyl)-1-ethanol 1-(hydrogen sulfate)	70.3357	TRUE	TRUE	444.165	63.6	0.111358	-18.7825	20.2333	0.885691	0	0	in	O=S(=O)(O)OCCC(F)(F)C(F)(F)C(F)(F)C(F)(F)C(F)(F)C(F)(F)F
947	DTXSID00377688	Methyl difluoro{1,1,2,2-tetrafluoro-2-[1,1,2,2-tetrafluoro-2-(trifluoromethoxy)ethoxy]ethoxy}acetate	70.9822	TRUE	TRUE	426.081	53.99	0.780178	0.156956	32.4444	0.484789	0	0	in	FC(F)(OC(F)(F)F)C(F)(F)OC(F)(F)C(F)(F)OC(F)(F)C(=O)OC
948	DTXSID00369821	Perfluorooctanedioic acid	71.4678	TRUE	TRUE	390.076	74.6	-0.00614198	-7.50888	30.4	0.907838	0	0	in	FC(F)(C(F)(F)C(=O)O)C(F)(F)C(F)(F)C(F)(F)C(F)(F)C(=O)O
949	DTXSID701035213	1,2,3,4,5,6,6,7,7,7-Decafluoroheptyl hydrogen sulfate	72.1071	TRUE	TRUE	376.168	63.6	-0.0575289	-24.5833	15.817	0.878827	0	0	in	FC(C(F)OS(=O)(=O)O)C(F)C(F)C(F)C(F)(F)C(F)(F)F
950	DTXSID401009906	6-Chloroperfluorohexylphosphonic acid	72.8928	TRUE	TRUE	416.482	57.53	-0.018515	-20.2859	27.1429	0.897896	0	0	in	FC(F)(C(F)(F)P(=O)(O)O)C(F)(F)C(F)(F)C(F)(F)C(Cl)(F)F
951	DTXSID60896522	2,4,4,5,7,7,8,10,10,11,13,13,14,16,16,17,19,19,20,20,21,21,21-Tricosafluoro-2,5,8,11,14,17-hexakis(trifluoromethyl)-3,6,9,12,15,18-hexaoxahenicosan-1-ol	73.0308	TRUE	TRUE	1146.17	75.61	-0.520264	-15.1597	33.0847	1.05132	0	0	in	FC(F)(F)C(F)(CO)OC(F)(F)C(F)(OC(F)(F)C(F)(OC(F)(F)C(F)(OC(F)(F)C(F)(OC(F)(F)C(F)(OC(F)(F)C(F)(F)C(F)(F)F)C(F)(F)F)C(F)(F)F)C(F)(F)F)C(F)(F)F)C(F)(F)F
952	DTXSID201035549	(Perfluorohexyl)methane-1-sulfonic acid	73.8083	TRUE	TRUE	414.139	54.37	0.0127137	-21.6717	27.25	0.885758	0	0	in	FC(F)(CS(=O)(=O)O)C(F)(F)C(F)(F)C(F)(F)C(F)(F)C(F)(F)F
953	DTXSID70895728	12-Azido-1,1,1,2,2,3,3,4,4,5,5,6,6,7,7,8,8,9,9,10,10-henicosafluorododecane	73.9338	TRUE	TRUE	589.143	48.76	3.52e-05	-25.5425	28.8276	0.968783	0	0	in	FC(F)(CC\N=[N+]=[N-])C(F)(F)C(F)(F)C(F)(F)C(F)(F)C(F)(F)C(F)(F)C(F)(F)C(F)(F)C(F)(F)F
954	DTXSID501035112	(E)-5-((Perfluorohept-1-enyl)fluoromethyl)perfluoropentane-1-sulfonic acid	73.9356	TRUE	TRUE	694.175	54.37	0.10967	-18.5297	30.5333	0.913605	0	0	in	FC(F)(C(F)(F)S(=O)(=O)O)C(F)(F)C(F)(F)C(F)(F)C(F)C(/F)=C(\F)C(F)(F)C(F)(F)C(F)(F)C(F)(F)C(F)(F)F
955	DTXSID30558584	Bis(heptafluoropropyl)phosphinic acid	74.3271	TRUE	TRUE	402.018	37.3	-0.246277	-25.7124	30.4286	0.439271	0	0	in	FC(F)(C(F)(F)C(F)(F)F)P(=O)(O)C(F)(F)C(F)(F)C(F)(F)F
956	DTXSID50896697	Nonafluorobutane-1-sulfonoperoxoic acid	75.4226	TRUE	TRUE	316.097	63.6	0.227913	-14.5836	30.0833	1.0603	0	0	in	FC(F)(C(F)(F)C(F)(F)C(F)(F)F)S(=O)(=O)OO
957	DTXSID80873416	2-(Perfluorooctyl)ethane-1-sulfonate	75.5446	TRUE	TRUE	527.172	57.2	-0.102311	-21.5173	28.1667	0.892104	0	0	in	FC(F)(CCS([O-])(=O)=O)C(F)(F)C(F)(F)C(F)(F)C(F)(F)C(F)(F)C(F)(F)C(F)(F)F
958	DTXSID801026782	7-(3,3,3-Trifluoropropyl)perfluoroheptylsulfonate	75.5572	TRUE	TRUE	527.172	57.2	-0.102091	-21.5173	28.1667	0.892104	0	0	in	FC(F)(C(F)(F)S([O-])(=O)=O)C(F)(F)C(F)(F)C(F)(F)C(F)(F)C(F)(F)CCC(F)(F)F
959	DTXSID30768525	1,1,2,2,3,3-Hexafluoro-1,3-dinitrosopropane	76.0648	TRUE	TRUE	210.033	58.86	0.020765	0.449704	38	0.162671	0	0	in	FC(F)(C(F)(F)N=O)C(F)(F)N=O
960	DTXSID101034843	Perfluoro-3-methylcyclopentane-1-sulfonic acid	76.2784	TRUE	TRUE	362.116	54.37	0.296477	-16.3747	29.3333	0.859099	0	0	in	FC1(F)C(F)(F)C(F)(C(F)(F)C1(F)S(O)(=O)=O)C(F)(F)F
961	DTXSID501034926	Perfluoro-5-(heptafluoropropyl)cyclohexanesulfonate	76.3858	TRUE	TRUE	511.129	57.2	0.160022	-15.4933	35.2657	1.03242	0	0	in	FC1(S(=O)([O-])=O)C(F)(F)C(F)(C(F)(F)C(F)(F)C1(F)F)C(F)(F)C(F)(F)C(F)(F)F
962	DTXSID00575046	4-(1,1,2,2,3,3,3-Heptafluoropropane-1-sulfonyl)benzoic acid	77.215	TRUE	TRUE	354.199	71.44	-0.070642	-19.3446	13.5238	0.667059	0	0	in	O=S(=O)(c1ccc(cc1)C(=O)O)C(F)(F)C(F)(F)C(F)(F)F
963	DTXSID501034657	13:2 Fluorotelomer ketone sulfonate	77.2508	TRUE	TRUE	806.225	71.44	0.107987	-10.8247	28.432	0.921222	0	0	in	O=C(CC(F)(F)C(F)(F)C(F)(F)C(F)(F)C(F)(F)C(F)(F)C(F)(F)C(F)(F)C(F)(F)C(F)(F)C(F)(F)C(F)(F)C(F)(F)F)CS(=O)(=O)O
964	DTXSID001035050	(E)-5-((Perfluorohex-1-enyl)fluoromethyl)perfluoropentane-1-sulfonic acid	77.2827	TRUE	TRUE	644.168	54.37	0.0434624	-20.6933	29.9259	0.912589	0	0	in	FC(F)(C(F)(F)S(=O)(=O)O)C(F)(F)C(F)(F)C(F)(F)C(F)C(/F)=C(\F)C(F)(F)C(F)(F)C(F)(F)C(F)(F)F
965	DTXSID701034560	Pentafluoroethyl hydrogen sulfate	77.7044	TRUE	TRUE	216.083	63.6	-0.115239	-4.34122	29.75	0.136443	0	0	in	FC(F)(OS(=O)(=O)O)C(F)(F)F
966	DTXSID20527007	Perfluoro-3-oxanonane-1-sulfonyl fluoride	80.051	TRUE	TRUE	518.116	43.37	-0.0936559	-2.03704	35.2549	0.979042	0	1	in	FC(F)(C(F)(F)OC(F)(F)C(F)(F)C(F)(F)C(F)(F)C(F)(F)C(F)(F)F)S(F)(=O)=O
967	DTXSID00239595	Ammonium bis(2-(perfluorododecyl)ethyl) phosphate	80.0575	TRUE	TRUE	1407.28	95.09	0.128544	-0.0722737	27.7895	1.06518	0	0	in	[NH4+].FC(F)(F)C(F)(F)C(F)(F)C(F)(F)C(F)(F)C(F)(F)C(F)(F)C(F)(F)C(F)(F)C(F)(F)C(F)(F)C(F)(F)CCOP([O-])(=O)OCCC(F)(F)C(F)(F)C(F)(F)C(F)(F)C(F)(F)C(F)(F)C(F)(F)C(F)(F)C(F)(F)C(F)(F)C(F)(F)C(F)(F)F
968	DTXSID90663108	2,2,3,3,4,4,5,5,6,6,7,7-Dodecafluoro-7-[(1,1,1,2,3,3,3-heptafluoropropan-2-yl)oxy]heptanoic acid	80.1127	TRUE	TRUE	530.077	46.53	-0.0353695	0.969697	34.9091	0.946282	0	1	in	FC(F)(C(F)(F)OC(F)(C(F)(F)F)C(F)(F)F)C(F)(F)C(F)(F)C(F)(F)C(F)(F)C(=O)O
969	DTXSID80895456	2,2,3,3,4,4,5,5,6,6,6-Undecafluorohexanimidamide	80.5951	TRUE	TRUE	312.082	49.87	0.0629908	-26.1818	25.0909	0.851155	0	0	in	FC(F)(C(F)(F)C(=N)N)C(F)(F)C(F)(F)C(F)(F)F
970	DTXSID30399510	Perfluoroheptanedioic acid	81.9201	TRUE	TRUE	340.069	74.6	-0.0356765	-10.8204	29	0.871659	0	0	in	FC(F)(C(F)(F)C(=O)O)C(F)(F)C(F)(F)C(F)(F)C(=O)O
971	DTXSID801034844	Perfluorocyclopentanesulfonic acid	82.203	TRUE	TRUE	312.109	54.37	-0.179824	-14.7849	26.4444	0.177305	0	0	in	FC1(F)C(F)(F)C(F)(F)C(F)(F)C1(F)S(O)(=O)=O
972	DTXSID10844614	[1,1,2,2-Tetrafluoro-2-(trifluoromethoxy)ethoxy]acetic acid	82.3752	TRUE	TRUE	260.061	55.76	0.61942	-8.51524	27.1538	0.543118	0	0	in	FC(F)(OC(F)(F)F)C(F)(F)OCC(=O)O
973	DTXSID101034243	Perfluoro-6-(ethoxy)hexanoic acid	83.0927	TRUE	TRUE	430.063	46.53	-0.0274062	0.658436	34.5	0.914769	0	1	in	FC(F)(OC(F)(F)C(F)(F)F)C(F)(F)C(F)(F)C(F)(F)C(F)(F)C(=O)O
974	DTXSID10624392	2-(N-Methylperfluorooctanesulfonamido)acetic acid	83.2305	TRUE	TRUE	571.205	74.68	0.0181186	-14.8889	24.1522	0.941837	0	0	in	FC(F)(C(F)(F)C(F)(F)C(F)(F)C(F)(F)C(F)(F)C(F)(F)C(F)(F)F)S(=O)(=O)N(C)CC(=O)O
975	DTXSID50602255	(Nonafluorobutoxy)acetic acid	83.4393	TRUE	TRUE	294.069	46.53	-0.0394072	-2.57143	25.9286	0.741168	0	1	in	FC(F)(C(F)(F)OCC(O)=O)C(F)(F)C(F)(F)F
976	DTXSID20896604	Perfluoro-2,4-dimethylhexanoic acid	84.3536	TRUE	TRUE	414.064	37.3	0.415003	-25.9882	33.0526	0.967422	0	0	in	FC(F)(C(F)(C(=O)O)C(F)(F)F)C(F)(C(F)(F)C(F)(F)F)C(F)(F)F
977	DTXSID80887674	Perfluoro-5-methyl-4,7-dioxa-8-nonenamide	86.3994	TRUE	TRUE	407.082	61.55	-0.234911	-22.3333	31.0392	0.951959	0	0	in	FC(F)(OC(\F)=C(/F)F)C(F)(OC(F)(F)C(F)(F)C(N)=O)C(F)(F)F
978	DTXSID80510950	11-Chloroperfluoro-3-oxaundecanesulfonyl fluoride	89.2462	TRUE	TRUE	634.585	43.37	-0.0331654	-3.68599	33.8261	0.948928	0	1	in	FC(F)(C(F)(F)OC(F)(F)C(F)(F)C(F)(F)C(F)(F)C(F)(F)C(F)(F)C(F)(F)C(Cl)(F)F)S(F)(=O)=O
979	DTXSID40377687	Methyl perfluoro-3,6-dioxaheptanoate	89.5256	TRUE	TRUE	310.068	44.76	0.332672	-15.8017	29.0286	0.337196	0	0	in	FC(F)(OC(F)(F)F)C(F)(F)OC(F)(F)C(=O)OC
980	DTXSID90511175	1,2,2,3,3,4,4,5,5,6-Decafluorohexane-1,6-disulfonyl difluoride	90.1256	TRUE	TRUE	430.188	68.28	-0.0187145	-17.3176	27.7556	0.891376	0	0	in	FC(F)(C(F)S(F)(=O)=O)C(F)(F)C(F)(F)C(F)(F)C(F)S(F)(=O)=O
981	DTXSID10456372	5-(Nonafluorobutyl)-1H-pyrimidine-2,4-dione	90.4387	TRUE	TRUE	330.106	65.72	-0.18571	-25.5625	21.8462	0.902551	0	0	in	O=C1NC(=O)NC=C1C(F)(F)C(F)(F)C(F)(F)C(F)(F)F
982	DTXSID60896587	Perfluoro-2-propylpentanoic acid	91.2159	TRUE	TRUE	414.064	37.3	0.755729	-25.8107	31	1.0689	0	0	in	FC(F)(C(F)(C(=O)O)C(F)(F)C(F)(F)C(F)(F)F)C(F)(F)C(F)(F)F
983	DTXSID70381090	1H,1H,8H,8H-Perfluoro-3,6-dioxaoctane-1,8-diol	91.4908	TRUE	TRUE	294.094	58.92	0.184838	-24.5625	21.4359	0.884305	0	0	in	FC(F)(OC(F)(F)CO)C(F)(F)OC(F)(F)CO
984	DTXSID60895676	(3,3,4,4,5,5,6,6,7,7,8,8,8-Tridecafluorooctyl)propanedioic acid	93.6198	TRUE	TRUE	450.147	74.6	0.349788	-16.6661	17.2632	0.908237	0	0	in	FC(F)(CCC(C(=O)O)C(=O)O)C(F)(F)C(F)(F)C(F)(F)C(F)(F)C(F)(F)F
985	DTXSID901035833	N-[(Perfluoropropyl)sulfonyl]glycine	93.8094	TRUE	TRUE	307.143	83.47	-0.125219	-12.4151	19.375	0.660792	0	0	in	FC(F)(C(F)(F)C(F)(F)F)S(=O)(=O)NCC(O)=O
986	DTXSID30458595	9-Iodoperfluoro-3-oxanonanesulfonyl fluoride	94.1891	TRUE	TRUE	626.022	43.37	-0.0389101	-5.13174	32.8392	0.929949	0	1	in	FC(F)(C(F)(F)OC(F)(F)C(F)(F)C(F)(F)C(F)(F)C(F)(F)C(F)(F)I)S(F)(=O)=O
987	DTXSID401024708	4-(2-Carboxy-1,1,2,2-tetrafluoroethoxy)-perfluoropentanoic acid	96.0259	TRUE	TRUE	406.075	83.83	-0.318782	-12.7778	31.1887	0.988718	0	0	in	FC(F)(C(=O)O)C(F)(F)OC(F)(C(F)(F)F)C(F)(F)C(F)(F)C(=O)O
988	DTXSID801034656	12:2 Fluorotelomer ketone sulfonate	96.5337	TRUE	TRUE	756.218	71.44	0.107987	-15.3362	27.8448	0.918474	0	0	in	O=C(CC(F)(F)C(F)(F)C(F)(F)C(F)(F)C(F)(F)C(F)(F)C(F)(F)C(F)(F)C(F)(F)C(F)(F)C(F)(F)C(F)(F)F)CS(=O)(=O)O
989	DTXSID701034241	6-(1,2,2,2-Tetrafluoroethoxy)perfluorohexanoic acid	97.6373	TRUE	TRUE	412.073	46.53	-0.0294901	-4.47737	31.5	0.915615	0	1	in	FC(F)(C(F)(F)OC(F)C(F)(F)F)C(F)(F)C(F)(F)C(F)(F)C(=O)O
990	DTXSID30895921	Perfluoro-1-methylheptanesulfonic acid	101.223	TRUE	TRUE	500.126	54.37	0.0156361	-23.4148	32	0.839625	0	0	in	FC(F)(F)C(F)(C(F)(F)C(F)(F)C(F)(F)C(F)(F)C(F)(F)C(F)(F)F)S(=O)(=O)O
991	DTXSID501034952	Perfluoro-5-(heptafluoropropyl)cyclohexanesulfonic acid	103.621	TRUE	TRUE	512.137	54.37	0.29904	-23.0145	31.6711	1.01031	0	0	in	FC1(S(O)(=O)=O)C(F)(F)C(F)(C(F)(F)C(F)(F)C1(F)F)C(F)(F)C(F)(F)C(F)(F)F
992	DTXSID401032860	Perfluoro-3-butoxypropanoic acid	107.076	TRUE	TRUE	380.056	46.53	-0.130271	-4.11111	33.8286	0.805825	0	1	in	FC(F)(OC(F)(F)C(F)(F)C(F)(F)C(F)(F)F)C(F)(F)C(=O)O
993	DTXSID4059833	Perfluorohexanedioic acid	108.217	TRUE	TRUE	290.062	74.6	0.00354939	-15.93	26.6667	0.804957	0	0	in	FC(F)(C(F)(F)C(=O)O)C(F)(F)C(F)(F)C(=O)O
994	DTXSID70622576	2,2,3,3,4,4,4-Heptafluorobutanal--water (1/1)	109.52	TRUE	TRUE	216.052	48.57	0	-23.1562	21	0.0800984	0	0	in	O.FC(F)(C(F)(F)F)C(F)(F)C=O
995	DTXSID301034837	Perfluorobutyl hydrogen sulfate	110.574	TRUE	TRUE	316.097	63.6	-0.24021	1.41644	30.75	0.82443	0	1	in	FC(F)(OS(=O)(=O)O)C(F)(F)C(F)(F)C(F)(F)F
996	DTXSID30663107	2,2,3,3,4,4,5,5,6,6-Decafluoro-6-[(1,1,1,2,3,3,3-heptafluoropropan-2-yl)oxy]hexanamide	111.251	TRUE	TRUE	479.086	52.32	0.0214119	-2.59729	32.4	0.943101	0	1	in	FC(F)(C(F)(F)OC(F)(C(F)(F)F)C(F)(F)F)C(F)(F)C(F)(F)C(F)(F)C(N)=O
997	DTXSID60477597	1,1,2,2-Tetrafluoro-2-(1,1,2,2-tetrafluoroethoxy)ethane-1-sulfonyl azide	118.302	TRUE	TRUE	323.121	92.13	0.025619	-10.3967	28.0494	1.06651	0	0	in	FC(F)(C(F)(F)OC(F)(F)C(F)F)S(=O)(=O)\N=[N+]=[N-]
998	DTXSID90461500	Bis(Perfluorooctylsulfonyl)amine	124.395	TRUE	TRUE	981.253	80.31	0.00384456	-15.6163	31.913	1.04587	0	0	in	O=S(=O)(NS(=O)(=O)C(F)(F)C(F)(F)C(F)(F)C(F)(F)C(F)(F)C(F)(F)C(F)(F)C(F)(F)F)C(F)(F)C(F)(F)C(F)(F)C(F)(F)C(F)(F)C(F)(F)C(F)(F)C(F)(F)F
999	DTXSID401034654	11:2 Fluorotelomer ketone sulfonate	125.407	TRUE	TRUE	706.211	71.44	0.107985	-20.6385	27.1589	0.915649	0	0	in	O=C(CC(F)(F)C(F)(F)C(F)(F)C(F)(F)C(F)(F)C(F)(F)C(F)(F)C(F)(F)C(F)(F)C(F)(F)C(F)(F)F)CS(=O)(=O)O
1000	DTXSID40283714	5-Fluoro-6-(pentafluoroethyl)pyrimidine-2,4(1H,3H)-dione	125.506	TRUE	TRUE	248.082	65.72	0.402102	-20.7037	26.875	0.95081	0	0	in	FC(F)(C=1NC(=O)NC(=O)C=1F)C(F)(F)F
1001	DTXSID401032434	Bis(perfluoroheptanesulfonyl)imide	133.841	TRUE	TRUE	881.239	80.31	-0.0067334	-17.8008	31.3	1.06017	0	0	in	O=S(=O)(NS(=O)(=O)C(F)(F)C(F)(F)C(F)(F)C(F)(F)C(F)(F)C(F)(F)C(F)(F)F)C(F)(F)C(F)(F)C(F)(F)C(F)(F)C(F)(F)C(F)(F)C(F)(F)F
1002	DTXSID701026503	Perfluoro-4-ethenyloxybutane-1-sulfonyl fluoride	134.547	TRUE	TRUE	380.106	43.37	0.348399	-5.69697	35.0707	0.98464	0	1	in	FC(F)(C(F)(F)S(F)(=O)=O)C(F)(F)C(F)(F)OC(\F)=C(/F)F
1003	DTXSID40276525	1-Perfluoromethylcyclohexane-1-sulfonic acid	138.667	TRUE	TRUE	412.123	54.37	0.366092	-18.7822	32.8105	0.549268	0	0	in	FC1(F)C(F)(F)C(C(F)(F)C(F)(F)C1(F)F)(C(F)(F)F)S(=O)(=O)O
1004	DTXSID80239598	Ammonium bis(2-(perfluoro-9-methyldecyl)ethyl) phosphate	139.689	TRUE	TRUE	1307.27	95.09	0.129195	-11.05	27.0857	1.07273	0	0	in	[NH4+].FC(F)(F)C(F)(C(F)(F)F)C(F)(F)C(F)(F)C(F)(F)C(F)(F)C(F)(F)C(F)(F)C(F)(F)C(F)(F)CCOP([O-])(=O)OCCC(F)(F)C(F)(F)C(F)(F)C(F)(F)C(F)(F)C(F)(F)C(F)(F)C(F)(F)C(F)(C(F)(F)F)C(F)(F)F
1005	DTXSID401034230	2-[Perfluoro(propoxy)ethoxy]acetic acid	140.25	TRUE	TRUE	360.075	55.76	0.557541	-26.9792	27.7368	1.01387	0	0	in	FC(F)(OC(F)(F)C(F)(F)C(F)(F)F)C(F)(F)OCC(=O)O
1006	DTXSID901032627	Perfluoro-N-(hexanesulfonyl)hexane‐1‐sulfonamide	140.861	TRUE	TRUE	781.225	80.31	-0.0761159	-20.6679	30.4706	1.08107	0	0	in	O=S(=O)(NS(=O)(=O)C(F)(F)C(F)(F)C(F)(F)C(F)(F)C(F)(F)C(F)(F)F)C(F)(F)C(F)(F)C(F)(F)C(F)(F)C(F)(F)C(F)(F)F
1007	DTXSID10568808	4-(Chlorosulfonyl)-1,1,2,2,3,3,4,4-octafluorobutane-1-sulfonic acid	141.209	TRUE	TRUE	380.618	88.51	0.0547921	-15.013	25.037	0.920091	0	0	in	FC(F)(C(F)(F)S(Cl)(=O)=O)C(F)(F)C(F)(F)S(=O)(=O)O
1008	DTXSID90547494	Octafluorobutane-2,2-diol	143.889	TRUE	TRUE	234.042	40.46	0	-26.0156	29.4	0.0105307	0	0	in	FC(F)(F)C(O)(O)C(F)(F)C(F)(F)F
1009	DTXSID401034797	Perfluoro-14-methoxytetradecane-1-sulfonic acid	145.795	TRUE	TRUE	866.174	63.6	-0.000132238	1.04783	34.9268	0.912428	0	1	in	FC(F)(C(F)(F)S(=O)(=O)O)C(F)(F)C(F)(F)C(F)(F)C(F)(F)C(F)(F)C(F)(F)C(F)(F)C(F)(F)C(F)(F)C(F)(F)C(F)(F)C(F)(F)OC(F)(F)F
1010	DTXSID701034796	Perfluoro-13-methoxytridecane-1-sulfonic acid	146.104	TRUE	TRUE	816.167	63.6	-0.000132227	1.01013	34.8421	0.908902	0	1	in	FC(F)(C(F)(F)S(=O)(=O)O)C(F)(F)C(F)(F)C(F)(F)C(F)(F)C(F)(F)C(F)(F)C(F)(F)C(F)(F)C(F)(F)C(F)(F)C(F)(F)OC(F)(F)F
1011	DTXSID001034826	Perfluorotetradecyl hydrogen sulfate	146.316	TRUE	TRUE	816.167	63.6	0.00178882	1.01013	34.8421	0.908902	0	1	in	FC(F)(OS(=O)(=O)O)C(F)(F)C(F)(F)C(F)(F)C(F)(F)C(F)(F)C(F)(F)C(F)(F)C(F)(F)C(F)(F)C(F)(F)C(F)(F)C(F)(F)C(F)(F)F
1012	DTXSID001034795	Perfluoro-12-methoxydodecane-1-sulfonic acid	146.51	TRUE	TRUE	766.16	63.6	-0.000131938	0.953371	34.7429	0.905176	0	1	in	FC(F)(C(F)(F)S(=O)(=O)O)C(F)(F)C(F)(F)C(F)(F)C(F)(F)C(F)(F)C(F)(F)C(F)(F)C(F)(F)C(F)(F)C(F)(F)OC(F)(F)F
1013	DTXSID701034827	Perfluorotridecyl hydrogen sulfate	146.723	TRUE	TRUE	766.16	63.6	0.00178886	0.953371	34.7429	0.905176	0	1	in	FC(F)(OS(=O)(=O)O)C(F)(F)C(F)(F)C(F)(F)C(F)(F)C(F)(F)C(F)(F)C(F)(F)C(F)(F)C(F)(F)C(F)(F)C(F)(F)C(F)(F)F
1014	DTXSID301034794	Perfluoro-11-methoxyundecane-1-sulfonic acid	147.046	TRUE	TRUE	716.153	63.6	-0.000127018	0.87038	34.625	0.901273	0	1	in	FC(F)(C(F)(F)S(=O)(=O)O)C(F)(F)C(F)(F)C(F)(F)C(F)(F)C(F)(F)C(F)(F)C(F)(F)C(F)(F)C(F)(F)OC(F)(F)F
1015	DTXSID401034828	Perfluorododecyl hydrogen sulfate	147.26	TRUE	TRUE	716.153	63.6	0.00178968	0.87038	34.625	0.901273	0	1	in	FC(F)(OS(=O)(=O)O)C(F)(F)C(F)(F)C(F)(F)C(F)(F)C(F)(F)C(F)(F)C(F)(F)C(F)(F)C(F)(F)C(F)(F)C(F)(F)F
1016	DTXSID801032236	10-(Perfluoromethoxy)perfluorodecane sulfonic acid	147.762	TRUE	TRUE	666.146	63.6	-7.37e-05	0.750833	34.4828	0.897245	0	1	in	FC(F)(C(F)(F)S(=O)(=O)O)C(F)(F)C(F)(F)C(F)(F)C(F)(F)C(F)(F)C(F)(F)C(F)(F)C(F)(F)OC(F)(F)F
1017	DTXSID101034829	Perfluoroundecyl hydrogen sulfate	147.973	TRUE	TRUE	666.146	63.6	0.00180291	0.750833	34.4828	0.897245	0	1	in	FC(F)(OS(=O)(=O)O)C(F)(F)C(F)(F)C(F)(F)C(F)(F)C(F)(F)C(F)(F)C(F)(F)C(F)(F)C(F)(F)C(F)(F)F
1018	DTXSID101032235	9-(Perfluoromethoxy)perfluorononane sulfonic acid	148.747	TRUE	TRUE	616.139	63.6	0.000261675	0.579498	34.3077	0.8932	0	1	in	FC(F)(C(F)(F)S(=O)(=O)O)C(F)(F)C(F)(F)C(F)(F)C(F)(F)C(F)(F)C(F)(F)C(F)(F)OC(F)(F)F
1019	DTXSID401034830	Perfluorodecyl hydrogen sulfate	148.936	TRUE	TRUE	616.139	63.6	0.00193266	0.579498	34.3077	0.8932	0	1	in	FC(F)(OS(=O)(=O)O)C(F)(F)C(F)(F)C(F)(F)C(F)(F)C(F)(F)C(F)(F)C(F)(F)C(F)(F)C(F)(F)F
1020	DTXSID001032232	6-(Perfluoromethoxy)perfluorohexane sulfonic acid	149.475	TRUE	TRUE	466.118	63.6	-0.0399425	-0.54932	33.4118	0.884316	0	1	in	FC(F)(C(F)(F)S(=O)(=O)O)C(F)(F)C(F)(F)C(F)(F)C(F)(F)OC(F)(F)F
1021	DTXSID901034835	Perfluorohexyl hydrogen sulfate	150.011	TRUE	TRUE	416.111	63.6	-0.0622898	-1.34187	32.8571	0.88575	0	1	in	FC(F)(OS(=O)(=O)O)C(F)(F)C(F)(F)C(F)(F)C(F)(F)C(F)(F)F
1022	DTXSID701032233	Perfluoro-8-methoxyoctanesulfonic acid	150.092	TRUE	TRUE	566.132	63.6	0.000895494	0.333333	34.087	0.889349	0	1	in	FC(F)(C(F)(F)S(=O)(=O)O)C(F)(F)C(F)(F)C(F)(F)C(F)(F)C(F)(F)C(F)(F)OC(F)(F)F
1023	DTXSID101034831	Perfluorononyl hydrogen sulfate	150.285	TRUE	TRUE	566.132	63.6	0.00258821	0.333333	34.087	0.889349	0	1	in	FC(F)(OS(=O)(=O)O)C(F)(F)C(F)(F)C(F)(F)C(F)(F)C(F)(F)C(F)(F)C(F)(F)C(F)(F)F
1024	DTXSID10515852	Octafluorobutane-1,4-disulfinic acid	150.493	TRUE	TRUE	330.174	74.6	0.15134	-24.2856	22.6337	0.891795	0	0	in	FC(F)(C(F)(F)S(=O)O)C(F)(F)C(F)(F)S(=O)O
1025	DTXSID601032230	7-(Perfluoromethoxy)perfluoroheptane sulfonic acid	151.166	TRUE	TRUE	516.125	63.6	-0.00478722	-0.0235865	33.8	0.886109	0	1	in	FC(F)(C(F)(F)S(=O)(=O)O)C(F)(F)C(F)(F)C(F)(F)C(F)(F)C(F)(F)OC(F)(F)F
1026	DTXSID501034833	Perfluorooctyl hydrogen sulfate	151.989	TRUE	TRUE	516.125	63.6	0.00238283	-0.0235865	33.8	0.886109	0	1	in	FC(F)(OS(=O)(=O)O)C(F)(F)C(F)(F)C(F)(F)C(F)(F)C(F)(F)C(F)(F)C(F)(F)F
1027	DTXSID201034834	Perfluoroheptyl hydrogen sulfate	152.294	TRUE	TRUE	466.118	63.6	-0.0152671	-0.54932	33.4118	0.884316	0	1	in	FC(F)(OS(=O)(=O)O)C(F)(F)C(F)(F)C(F)(F)C(F)(F)C(F)(F)C(F)(F)F
1028	DTXSID801033084	[N-Methyl(perfluoroheptane-1-sulfonyl)amino]acetic acid	152.362	TRUE	TRUE	521.198	74.68	0.0122765	-27.108	22.8675	0.940769	0	0	in	FC(F)(C(F)(F)C(F)(F)C(F)(F)C(F)(F)C(F)(F)C(F)(F)F)S(=O)(=O)N(C)CC(=O)O
1029	DTXSID401034947	Perfluoro-5-(trifluoromethyl)cyclohexanesulfonic acid	156.957	TRUE	TRUE	412.123	54.37	0.840524	-24.5689	31.0278	1.06916	0	0	in	FC1(S(O)(=O)=O)C(F)(F)C(F)(C(F)(F)C(F)(F)C1(F)F)C(F)(F)F
1030	DTXSID30881086	5-(Perfluoromethoxy)perfluoropentane sulfonic acid	157.797	TRUE	TRUE	416.111	63.6	0.00452392	-1.34187	32.8571	0.88575	0	1	in	FC(F)(C(F)(F)S(=O)(=O)O)C(F)(F)C(F)(F)C(F)(F)OC(F)(F)F
1031	DTXSID30458858	Cyclohexafluoropropane-1,3-bis(sulfonyl)imide	161.81	TRUE	TRUE	293.166	80.31	0	-2.13918	33.6	0.0413539	0	0	in	O=S1(=O)NS(=O)(=O)C(F)(F)C(F)(F)C1(F)F
1032	DTXSID501026676	Perfluoropentanedioate	170.768	TRUE	TRUE	238.039	80.26	0.67365	1.01333	39	0.569599	0	0	in	FC(F)(C(F)(F)C([O-])=O)C(F)(F)C([O-])=O
1033	DTXSID001034652	10:2 Fluorotelomer ketone sulfonate	171.092	TRUE	TRUE	656.204	71.44	0.107953	-26.9403	26.3469	0.912798	0	0	in	O=C(CC(F)(F)C(F)(F)C(F)(F)C(F)(F)C(F)(F)C(F)(F)C(F)(F)C(F)(F)C(F)(F)C(F)(F)F)CS(=O)(=O)O
1034	DTXSID301022204	Perfluorodecyl dihydrogen phosphate	185.138	TRUE	TRUE	616.054	66.76	0.00360207	-1.95004	32.7901	0.853703	0	1	in	FC(F)(OP(=O)(O)O)C(F)(F)C(F)(F)C(F)(F)C(F)(F)C(F)(F)C(F)(F)C(F)(F)C(F)(F)C(F)(F)F
1035	DTXSID80380014	Perfluorosebacamide	187.448	TRUE	TRUE	488.122	86.18	2.45e-06	-21	28.1739	0.963044	0	0	in	FC(F)(C(F)(F)C(N)=O)C(F)(F)C(F)(F)C(F)(F)C(F)(F)C(F)(F)C(F)(F)C(N)=O
1036	DTXSID601034836	Perfluoropentyl hydrogen sulfate	198.221	TRUE	TRUE	366.104	63.6	0.271211	-2.57576	32	0.894559	0	1	in	FC(F)(OS(=O)(=O)O)C(F)(F)C(F)(F)C(F)(F)C(F)(F)F
1037	DTXSID501021290	Pentadecafluoroheptyl dihydrogen phosphate	209.028	TRUE	TRUE	466.033	66.76	-0.0147378	-5.71683	31.1852	0.861321	0	1	in	FC(F)(OP(=O)(O)O)C(F)(F)C(F)(F)C(F)(F)C(F)(F)C(F)(F)C(F)(F)F
1038	DTXSID50844613	3-(Nonafluorobutoxy)propanoic acid	221.91	TRUE	TRUE	308.096	46.53	0.0710117	-26.1111	17.3714	0.795004	0	1	in	FC(F)(OCCC(O)=O)C(F)(F)C(F)(F)C(F)(F)F
1039	DTXSID8059926	Perfluoropentanedioic acid	242.734	TRUE	TRUE	240.055	74.6	0.525726	-24.2907	22	0.655515	0	0	in	FC(F)(C(F)(F)C(=O)O)C(F)(F)C(=O)O
1040	DTXSID80377686	Methyl difluoro[1,1,2,2-tetrafluoro-2-(nonafluorobutoxy)ethoxy]acetate	245.165	TRUE	TRUE	460.089	44.76	0.340303	-11.8543	31.6429	0.595081	0	1	in	FC(F)(OC(F)(F)C(=O)OC)C(F)(F)OC(F)(F)C(F)(F)C(F)(F)C(F)(F)F
1041	DTXSID60904575	Perfluoro-3-oxanonane-1-sulfonic acid	258.112	TRUE	TRUE	516.125	63.6	-0.00641389	-11.5567	33.1481	0.949701	0	1	in	FC(F)(C(F)(F)OC(F)(F)C(F)(F)C(F)(F)C(F)(F)C(F)(F)C(F)(F)F)S(=O)(=O)O
1042	DTXSID60377684	Methyl perfluoro-3,6,9-trioxatridecanoate	264.917	TRUE	TRUE	576.102	53.99	0.776	-1.03047	33.44	0.630667	0	1	in	FC(F)(OC(F)(F)C(F)(F)OC(F)(F)C(=O)OC)C(F)(F)OC(F)(F)C(F)(F)C(F)(F)C(F)(F)F
1043	DTXSID20881353	Perfluoro-N-[(methyl)sulfonyl]-1-butanesulfonamide	269.349	TRUE	TRUE	431.176	80.31	0.274574	-26.6667	29.3333	0.969351	0	0	in	O=S(=O)(NS(=O)(=O)C(F)(F)F)C(F)(F)C(F)(F)C(F)(F)C(F)(F)F
1044	DTXSID301032229	4-(Perfluoromethoxy)perfluorobutane sulfonic acid	276.758	TRUE	TRUE	366.104	63.6	0.349452	-9.24242	31.798	0.976855	0	1	in	FC(F)(C(F)(F)S(=O)(=O)O)C(F)(F)C(F)(F)OC(F)(F)F
1045	DTXSID80892364	Perfluoro-2-(perfluorobutoxy)-2-(perfluoromethyl)propanoic acid	286.086	TRUE	TRUE	430.063	46.53	-0.11393	-22.9163	31.9615	0.772848	0	1	in	FC(F)(C(F)(F)OC(C(=O)O)(C(F)(F)F)C(F)(F)F)C(F)(F)C(F)(F)F
1046	DTXSID40892507	11-Chloroperfluoro-3-oxaundecanesulfonic acid	304.463	TRUE	TRUE	632.594	63.6	0.0541044	-14.0352	32.3056	0.930476	0	1	in	FC(F)(C(F)(F)OC(F)(F)C(F)(F)C(F)(F)C(F)(F)C(F)(F)C(F)(F)C(F)(F)C(Cl)(F)F)S(=O)(=O)O
1047	DTXSID80892506	Perfluoro(2-((6-chlorohexyl)oxy)ethanesulfonic acid)	327.057	TRUE	TRUE	532.58	63.6	0.0333666	-16.8444	31.0741	0.949486	0	1	in	FC(F)(C(F)(F)OC(F)(F)C(F)(F)C(F)(F)C(F)(F)C(F)(F)C(Cl)(F)F)S(=O)(=O)O
1048	DTXSID201015597	2-[(5-Chloro-1,1,2,2,3,3,4,4,5,5-decafluoropentyl)oxy]-1,1,2,2-tetrafluoroethane-1-sulfonic acid	424.29	TRUE	TRUE	482.573	63.6	0.293477	-19.0614	30.0889	0.970013	0	1	in	FC(F)(C(F)(F)OC(F)(F)C(F)(F)C(F)(F)C(F)(F)C(Cl)(F)F)S(=O)(=O)O
1049	DTXSID501032487	Tetrakis[2-[(perfluorodecyl)thio]ethyl]silane	7.56e-51	FALSE	FALSE	2344.84	0	0.191249	2164.66	20.7895	1.4038	0	0	out	FC(F)(C(F)(F)C(F)(F)C(F)(F)C(F)(F)C(F)(F)C(F)(F)C(F)(F)SCC[Si](CCSC(F)(F)C(F)(F)C(F)(F)C(F)(F)C(F)(F)C(F)(F)C(F)(F)C(F)(F)C(F)(F)C(F)(F)F)(CCSC(F)(F)C(F)(F)C(F)(F)C(F)(F)C(F)(F)C(F)(F)C(F)(F)C(F)(F)C(F)(F)C(F)(F)F)CCSC(F)(F)C(F)(F)C(F)(F)C(F)(F)C(F)(F)C(F)(F)C(F)(F)C(F)(F)C(F)(F)C(F)(F)F)C(F)(F)C(F)(F)F
1050	DTXSID60895636	1,1,1,2,2,3,3,4,4,5,5,6,6,7,7,8,8,9,9,10,10,11,11,12,12,35,35,36,36,37,37,38,38,39,39,40,40,41,41,42,42,43,43,44,44,45,45,46,46,46-Pentacontafluoro-14,33-diiodohexatetracontane	1.26e-46	FALSE	FALSE	1798.55	0	-6.3e-06	1983.94	16.0574	1.03519	0	0	out	FC(F)(F)C(F)(F)C(F)(F)C(F)(F)C(F)(F)C(F)(F)C(F)(F)C(F)(F)C(F)(F)C(F)(F)C(F)(F)C(F)(F)CC(I)CCCCCCCCCCCCCCCCCCC(I)CC(F)(F)C(F)(F)C(F)(F)C(F)(F)C(F)(F)C(F)(F)C(F)(F)C(F)(F)C(F)(F)C(F)(F)C(F)(F)C(F)(F)F
1051	DTXSID30895582	1,1,1,2,2,3,3,4,4,5,5,6,6,7,7,8,8,9,9,10,10,11,11,12,12,35,35,36,36,37,37,38,38,39,39,40,40,41,41,42,42,43,43,44,44,45,45,46,46,46-Pentacontafluorohexatetracontane	1.34e-46	FALSE	FALSE	1546.76	0	-2.93e-07	1983.75	15.938	0.9746	0	0	out	FC(F)(F)C(F)(F)C(F)(F)C(F)(F)C(F)(F)C(F)(F)C(F)(F)C(F)(F)C(F)(F)C(F)(F)C(F)(F)C(F)(F)CCCCCCCCCCCCCCCCCCCCCCC(F)(F)C(F)(F)C(F)(F)C(F)(F)C(F)(F)C(F)(F)C(F)(F)C(F)(F)C(F)(F)C(F)(F)C(F)(F)C(F)(F)F
1052	DTXSID70895581	1,1,1,2,2,3,3,4,4,5,5,6,6,7,7,8,8,9,9,10,10,11,11,12,12,33,33,34,34,35,35,36,36,37,37,38,38,39,39,40,40,41,41,42,42,43,43,44,44,44-Pentacontafluorotetratetracontane	1.59e-43	FALSE	FALSE	1518.7	0	-2.93e-07	1852.42	16.6938	0.974263	0	0	out	FC(F)(F)C(F)(F)C(F)(F)C(F)(F)C(F)(F)C(F)(F)C(F)(F)C(F)(F)C(F)(F)C(F)(F)C(F)(F)C(F)(F)CCCCCCCCCCCCCCCCCCCCC(F)(F)C(F)(F)C(F)(F)C(F)(F)C(F)(F)C(F)(F)C(F)(F)C(F)(F)C(F)(F)C(F)(F)C(F)(F)C(F)(F)F
1053	DTXSID101032728	3-[Hexyl[(perfluorododecyl)sulfonyl]amino]-2-hydroxypropyl hexatriacontanoate	7.01e-43	FALSE	FALSE	1376.37	83.91	0.0508606	1867.17	7.51742	1.08023	0	0	out	FC(F)(C(F)(F)C(F)(F)C(F)(F)C(F)(F)C(F)(F)C(F)(F)C(F)(F)C(F)(F)C(F)(F)C(F)(F)C(F)(F)F)S(=O)(=O)N(CC(O)COC(=O)CCCCCCCCCCCCCCCCCCCCCCCCCCCCCCCCCCC)CCCCCC
1054	DTXSID00882707	7,7,8,8,9,9,10,10,12,12,13,13,14,14,15,15,16,16,18,18,19,19,20,20,21,21,22,22,24,24,25,25,26,26,27,27,27-Heptatriacontafluoro-3-hexadecyl-4-oxo-5,11,17,23-tetraoxaheptacosan-1-oic acid	6.53e-41	FALSE	FALSE	1321.65	94.12	0.548091	1829.7	16.7742	0.950158	0	1	out	FC(F)(OC(F)(F)C(F)(F)C(F)(F)C(F)(F)F)C(F)(F)C(F)(F)C(F)(F)C(F)(F)OC(F)(F)C(F)(F)C(F)(F)C(F)(F)C(F)(F)OC(F)(F)C(F)(F)C(F)(F)C(F)(F)COC(=O)C(CC([O-])=O)CCCCCCCCCCCCCCCC
1055	DTXSID5072143	Perfluoro(4-[(4-ethyl-3,4-dimethylhex-2-en-2-yl)oxy])benzene-1-sulfonate tributylammonium	1.59e-40	FALSE	FALSE	839.596	70.87	1.63411	1793.59	19.0698	0.802131	0	0	out	O=S([O-])(=O)c1ccc(OC(=C(C(C(F)(F)C(F)(F)F)(C(F)(F)C(F)(F)F)C(F)(F)F)C(F)(F)F)C(F)(F)F)cc1.CCCC[NH+](CCCC)CCCC
1056	DTXSID701026527	(Perfluorohexadecyl)hexadecane	5.01e-35	FALSE	FALSE	1044.55	0	-6.76e-08	1488.01	16.8123	0.978658	0	0	out	FC(F)(C(F)(F)C(F)(F)F)C(F)(F)C(F)(F)C(F)(F)C(F)(F)C(F)(F)C(F)(F)C(F)(F)C(F)(F)C(F)(F)C(F)(F)C(F)(F)C(F)(F)C(F)(F)CCCCCCCCCCCCCCCC
1057	DTXSID101026529	(Perfluorohexadecyl)hexadecene	5.98e-35	FALSE	FALSE	1042.53	0	1.06e-05	1485.4	17.7831	0.979669	0	0	out	FC(F)(C(F)(F)C(F)(F)F)C(F)(F)C(F)(F)C(F)(F)C(F)(F)C(F)(F)C(F)(F)C(F)(F)C(F)(F)C(F)(F)C(F)(F)C(F)(F)C(F)(F)C(F)(F)\C=C\CCCCCCCCCCCCCC
1058	DTXSID5069128	Tetraethylammonium perfluorooctanesulfonate	8.97e-33	FALSE	FALSE	629.373	57.2	0.0447067	1426.19	12.0741	0.77654	0	0	out	FC(F)(C(F)(F)S([O-])(=O)=O)C(F)(F)C(F)(F)C(F)(F)C(F)(F)C(F)(F)C(F)(F)F.CC[N+](CC)(CC)CC
1059	DTXSID50881124	Tetraethylammonium perfluoroisooctanesulfonate	9.18e-33	FALSE	FALSE	629.373	57.2	0.0759986	1426.19	12.0741	0.77654	0	0	out	FC(F)(C(F)(F)S([O-])(=O)=O)C(F)(F)C(F)(F)C(F)(F)C(F)(C(F)(F)F)C(F)(F)F.CC[N+](CC)(CC)CC
1060	DTXSID001033016	30,30,31,31,31-Pentafluoro-29-(1,1,2,2,2-pentafluoroethyl)-27,28,29-tris(trifluoromethyl)-2,5,8,11,14,17,20,23,26-nonaoxahentriacont-27-ene	1.69e-32	FALSE	FALSE	864.53	83.07	1.77038	1456.25	17.1103	0.856866	0	0	out	FC(F)(F)C(F)(F)C(C(=C(OCCOCCOCCOCCOCCOCCOCCOCCOC)C(F)(F)F)C(F)(F)F)(C(F)(F)C(F)(F)F)C(F)(F)F
1061	DTXSID50895928	N,N,N-Triethyldecan-1-aminium heptadecafluorooctane-1-sulfonate	1.95e-32	FALSE	FALSE	741.589	57.2	0.0269938	1407.67	8.54701	0.852308	0	0	out	FC(F)(C(F)(F)S([O-])(=O)=O)C(F)(F)C(F)(F)C(F)(F)C(F)(F)C(F)(F)C(F)(F)F.CC[N+](CC)(CC)CCCCCCCCCC
1062	DTXSID00895453	1,1,1,2,2,3,3,4,4,5,5,6,6,7,7,8,8,9,9,10,10,11,11,12,12-Pentacosafluorodotriacontane	7.6e-32	FALSE	FALSE	900.63	0	-1.47e-07	1348.26	11.908	0.9749	0	0	out	FC(F)(C(F)(F)C(F)(F)F)C(F)(F)C(F)(F)C(F)(F)C(F)(F)C(F)(F)C(F)(F)C(F)(F)C(F)(F)C(F)(F)CCCCCCCCCCCCCCCCCCCC
1063	DTXSID90895482	1,1,1,2,2,3,3,4,4,5,5,6,6,7,7,8,8,9,9,10,10,11,11,12,12,13,13,14,14-Nonacosafluorotriacontane	7.63e-32	FALSE	FALSE	944.536	0	-6.76e-08	1350.58	15.3909	0.976366	0	0	out	FC(F)(C(F)(F)C(F)(F)F)C(F)(F)C(F)(F)C(F)(F)C(F)(F)C(F)(F)C(F)(F)C(F)(F)C(F)(F)C(F)(F)C(F)(F)C(F)(F)CCCCCCCCCCCCCCCC
1064	DTXSID60895459	1,1,1,2,2,3,3,4,4,5,5,6,6,7,7,8,8,9,9,10,10,11,11,12,12-Pentacosafluorohentriacontane	5.06e-31	FALSE	FALSE	886.603	0	-1.47e-07	1313.24	12.3175	0.974555	0	0	out	FC(F)(C(F)(F)C(F)(F)F)C(F)(F)C(F)(F)C(F)(F)C(F)(F)C(F)(F)C(F)(F)C(F)(F)C(F)(F)C(F)(F)CCCCCCCCCCCCCCCCCCC
1065	DTXSID60896648	N,N-Diethyl-1,1,1,2,2,3,3,5,6,6,8,9,9,11-tetradecafluoro-N-methyl-12-oxo-5,8,11-tris(trifluoromethyl)-4,7,10-trioxa-13-azahexadecan-16-aminium iodide	6.22e-31	FALSE	FALSE	916.248	56.79	-0.509117	1303.97	15.5865	0.437708	1	0	out	[I-].FC(F)(OC(F)(C(F)(F)F)C(F)(F)OC(F)(C(=O)NCCC[N+](C)(CC)CC)C(F)(F)F)C(F)(OC(F)(F)C(F)(F)C(F)(F)F)C(F)(F)F
1066	DTXSID30895567	N,N,N-Triethylethanaminium perfluorooctanoate	3.22e-30	FALSE	FALSE	543.311	40.13	0.0330758	1304.6	10.56	0.813637	0	0	out	FC(F)(C(F)(F)C([O-])=O)C(F)(F)C(F)(F)C(F)(F)C(F)(F)C(F)(F)F.CC[N+](CC)(CC)CC
1067	DTXSID60895454	1,1,1,2,2,3,3,4,4,5,5,6,6,7,7,8,8,9,9,10,10,11,11,12,12-Pentacosafluorotriacontane	3.87e-30	FALSE	FALSE	872.576	0	-1.47e-07	1275.65	12.7572	0.974218	0	0	out	FC(F)(C(F)(F)C(F)(F)F)C(F)(F)C(F)(F)C(F)(F)C(F)(F)C(F)(F)C(F)(F)C(F)(F)C(F)(F)C(F)(F)CCCCCCCCCCCCCCCCCC
1068	DTXSID201032921	Tetraethylammonium perfluoroheptane sulfonate	8.18e-30	FALSE	FALSE	579.366	57.2	0.0344433	1298.35	10.6667	0.764311	0	0	out	FC(F)(C(F)(F)S([O-])(=O)=O)C(F)(F)C(F)(F)C(F)(F)C(F)(F)C(F)(F)F.CC[N+](CC)(CC)CC
1069	DTXSID101032742	2,4,6,8-Tetramethyl-2-[3-(2-oxiranylmethoxy)propyl]-4,6-bis[3-[(perfluoro(2-[2-(propoxy)propoxy]-2-ethyl))methoxyl]propyl]cyclotetrasiloxane	2.42e-29	FALSE	FALSE	1398.96	114.06	-1.37583	1286.55	10.7382	1.08564	0	0	out	C[SiH]1O[Si](C)(O[Si](C)(O[Si](C)(O1)CCCOCC1CO1)CCCOCC(F)(F)C(F)(F)OC(F)(F)C(F)(OC(F)(F)C(F)(F)C(F)(F)F)C(F)(F)F)CCCOCC(F)(F)C(F)(F)OC(F)(F)C(F)(OC(F)(F)C(F)(F)C(F)(F)F)C(F)(F)F
1070	DTXSID00882964	N-Decyl-N,N-dimethyl-1-decanaminium perfluorooctanesulfonate	2.91e-29	FALSE	FALSE	825.751	57.2	0.00105704	1269.85	8.06349	0.913335	0	0	out	FC(F)(C(F)(F)S([O-])(=O)=O)C(F)(F)C(F)(F)C(F)(F)C(F)(F)C(F)(F)C(F)(F)F.CCCCCCCCCC[N+](C)(C)CCCCCCCCCC
1071	DTXSID701032633	Tetrabutylphosphonium perfluorooctane sulfonate	3.15e-29	FALSE	FALSE	758.556	57.2	0.0315986	1262.79	8.66667	1.28837	0	0	out	FC(F)(C(F)(F)S([O-])(=O)=O)C(F)(F)C(F)(F)C(F)(F)C(F)(F)C(F)(F)C(F)(F)F.CCCC[P+](CCCC)(CCCC)CCCC
1072	DTXSID50895448	1,1,1,2,2,3,3,4,4,5,5,6,6,7,7,8,8,9,9,10,10,11,11,12,12-Pentacosafluorononacosane	3.46e-29	FALSE	FALSE	858.549	0	-1.47e-07	1235.19	13.2308	0.973891	0	0	out	FC(F)(C(F)(F)C(F)(F)F)C(F)(F)C(F)(F)C(F)(F)C(F)(F)C(F)(F)C(F)(F)C(F)(F)C(F)(F)C(F)(F)CCCCCCCCCCCCCCCCC
1073	DTXSID70895602	1-(Perfluorododecyl)-hexadec-1-ene	1.46e-28	FALSE	FALSE	842.506	0	1.06e-05	1209.39	14.7042	0.974706	0	0	out	FC(F)(C(F)(F)C(F)(F)F)C(F)(F)C(F)(F)C(F)(F)C(F)(F)C(F)(F)C(F)(F)C(F)(F)C(F)(F)C(F)(F)C=CCCCCCCCCCCCCCC
1074	DTXSID00895433	1,1,1,2,2,3,3,4,4,5,5,6,6,7,7,8,8,9,9,10,10,11,11,12,12-Pentacosafluorooctacosane	3.68e-28	FALSE	FALSE	844.522	0	-1.47e-07	1191.53	13.7422	0.973581	0	0	out	FC(F)(C(F)(F)C(F)(F)F)C(F)(F)C(F)(F)C(F)(F)C(F)(F)C(F)(F)C(F)(F)C(F)(F)C(F)(F)C(F)(F)CCCCCCCCCCCCCCCC
1075	DTXSID90895927	N,N,N-Tripropylpentan-1-aminium heptadecafluorooctane-1-sulfonate	5.75e-28	FALSE	FALSE	713.535	57.2	0.099087	1214.21	9.26852	1.04795	0	0	out	FC(F)(C(F)(F)S([O-])(=O)=O)C(F)(F)C(F)(F)C(F)(F)C(F)(F)C(F)(F)C(F)(F)F.CCC[N+](CCC)(CCC)CCCCC
1076	DTXSID40895634	1-(3,3,4,4,5,5,6,6,7,7,8,8,9,9,10,10,10-Heptadecafluorodecyl)-N,N,N',N',N'',N''-hexamethylsilanetriamine	5.89e-28	FALSE	FALSE	607.425	9.72	0.428444	1194.36	9.14815	0.801035	0	0	out	CN(C)[Si](CCC(F)(F)C(F)(F)C(F)(F)C(F)(F)C(F)(F)C(F)(F)C(F)(F)C(F)(F)F)(N(C)C)N(C)C
1077	DTXSID80895557	1,1,1,2,2,3,3,4,4,5,5,6,6,7,7,8,8,9,9,10,10,11,11,12,12,25,25,26,26,27,27,28,28,29,29,30,30,31,31,32,32,33,33,34,34,35,35,36,36,36-Pentacontafluorohexatriacontane	1.74e-27	FALSE	FALSE	1406.49	0	-2.91e-07	1167.36	20.633	0.973519	0	0	out	FC(F)(C(F)(F)C(F)(F)F)C(F)(F)C(F)(F)C(F)(F)C(F)(F)C(F)(F)C(F)(F)C(F)(F)C(F)(F)C(F)(F)CCCCCCCCCCCCC(F)(F)C(F)(F)C(F)(F)C(F)(F)C(F)(F)C(F)(F)C(F)(F)C(F)(F)C(F)(F)C(F)(F)C(F)(F)C(F)(F)F
1078	DTXSID80895618	1,1,1,2,2,3,3,4,4,5,5,6,6,7,7,8,8,9,9,10,10,11,11,12,12,25,25,26,26,27,27,28,28,29,29,30,30,31,31,32,32,33,33,34,34,35,35,36,36,36-Pentacontafluoro-14,23-diiodohexatriacontane	2.93e-27	FALSE	FALSE	1658.28	0	2.35e-05	1156.45	20.7886	1.05369	0	0	out	FC(F)(F)C(F)(F)C(F)(F)C(F)(F)C(F)(F)C(F)(F)C(F)(F)C(F)(F)C(F)(F)C(F)(F)C(F)(F)C(F)(F)CC(I)CCCCCCCCC(I)CC(F)(F)C(F)(F)C(F)(F)C(F)(F)C(F)(F)C(F)(F)C(F)(F)C(F)(F)C(F)(F)C(F)(F)C(F)(F)C(F)(F)F
1079	DTXSID90896257	(2S)-2-{Bis[4-(heptadecafluorooctyl)phenyl][(triethylsilyl)oxy]methyl}pyrrolidine	4.65e-27	FALSE	FALSE	1203.7	21.26	-0.299113	1145.71	12.0882	1.31299	0	0	out	FC(F)(F)C(F)(F)C(F)(F)C(F)(F)C(F)(F)C(F)(F)C(F)(F)C(F)(F)c1ccc(cc1)C(O[Si](CC)(CC)CC)([C@@H]1CCCN1)c1ccc(cc1)C(F)(F)C(F)(F)C(F)(F)C(F)(F)C(F)(F)C(F)(F)C(F)(F)C(F)(F)F
1080	DTXSID60895439	1,1,1,2,2,3,3,4,4,5,5,6,6,7,7,8,8,9,9,10,10,11,11,12,12-Pentacosafluoroheptacosane	4.75e-27	FALSE	FALSE	830.495	0	-1.47e-07	1144.28	14.2963	0.973292	0	0	out	FC(F)(C(F)(F)C(F)(F)F)C(F)(F)C(F)(F)C(F)(F)C(F)(F)C(F)(F)C(F)(F)C(F)(F)C(F)(F)C(F)(F)CCCCCCCCCCCCCCC
1081	DTXSID201032852	N,N,N-Triethyl-3-[[(perfluorooctyl)sulfonyl]amino]-1-propanaminium	5.79e-27	FALSE	FALSE	641.408	46.17	0.0768282	1166.79	10.1426	0.940247	0	0	out	FC(F)(F)C(F)(F)C(F)(F)C(F)(F)C(F)(F)C(F)(F)C(F)(F)C(F)(F)S(=O)(=O)NCCC[N+](CC)(CC)CC
1082	DTXSID50895600	1-(3,3,4,4,5,5,6,6,7,7,8,8,9,9,10,10,10-Heptadecafluorodecyl)-N,N,N',N',1-pentamethylsilanediamine	6.46e-27	FALSE	FALSE	578.383	6.48	0.228842	1148.64	10.0317	0.626389	0	0	out	C[Si](CCC(F)(F)C(F)(F)C(F)(F)C(F)(F)C(F)(F)C(F)(F)C(F)(F)C(F)(F)F)(N(C)C)N(C)C
1083	DTXSID50895488	1,1,1,2,2,3,3,4,4,5,5,6,6,7,7,8,8,9,9,10,10-Henicosafluoro-12-iodotriacontane	7.1e-27	FALSE	FALSE	926.512	0	-4.01e-05	1132.66	10.2186	1.04958	0	0	out	FC(F)(F)C(F)(F)C(F)(F)C(F)(F)C(F)(F)C(F)(F)C(F)(F)C(F)(F)C(F)(F)C(F)(F)CC(I)CCCCCCCCCCCCCCCCCC
1084	DTXSID40584995	Tetrabutylammonium perfluorooctanesulfonate	7.2e-27	FALSE	FALSE	741.589	57.2	0.0402211	1168.75	8.66667	0.880617	0	0	out	FC(F)(C(F)(F)S([O-])(=O)=O)C(F)(F)C(F)(F)C(F)(F)C(F)(F)C(F)(F)C(F)(F)F.CCCC[N+](CCCC)(CCCC)CCCC
1085	DTXSID40880449	p-((Perfluoro-4-ethyl-3,4-dimethylhex-2-en-2-yl)oxy)-N-(3-(triethoxysilyl)propyl)benzenesulfonamide	9.67e-27	FALSE	FALSE	857.599	83.09	0.777245	1201.19	18.7	0.579595	0	0	out	O=S(=O)(NCCC[Si](OCC)(OCC)OCC)c1ccc(OC(=C(C(C(F)(F)C(F)(F)F)(C(F)(F)C(F)(F)F)C(F)(F)F)C(F)(F)F)C(F)(F)F)cc1
1086	DTXSID40895437	1,1,1,2,2,3,3,4,4,5,5,6,6,7,7,8,8,9,9,10,10-Henicosafluorotriacontane	1.09e-26	FALSE	FALSE	800.616	0	-3.74e-05	1125.95	10.1235	0.972194	0	0	out	FC(F)(C(F)(F)C(F)(F)F)C(F)(F)C(F)(F)C(F)(F)C(F)(F)C(F)(F)C(F)(F)C(F)(F)CCCCCCCCCCCCCCCCCCCC
1087	DTXSID901032853	N,N,N-Triethyl-3-[[(perfluorooctyl)sulfonyl]amino]-1-propanaminium sulfate (1:1)	1.29e-26	FALSE	FALSE	738.479	123.6	0.083572	1199.64	10.1426	0.841317	0	0	out	O=S(=O)(NCCC[N+](CC)(CC)CC)C(F)(F)C(F)(F)C(F)(F)C(F)(F)C(F)(F)C(F)(F)C(F)(F)C(F)(F)F.[O-]S(=O)(=O)O
1088	DTXSID901032427	Tetraethylammonium perfluorohexane sulfonate	1.65e-26	FALSE	FALSE	529.359	57.2	-0.0113313	1155.1	9.08333	0.750651	0	0	out	FC(F)(C(F)(F)S([O-])(=O)=O)C(F)(F)C(F)(F)C(F)(F)C(F)(F)F.CC[N+](CC)(CC)CC
1089	DTXSID90897486	(3β,5α)-Cholestan-3-ol 2,3,3,4,4,5,5,6,6,7,7,8,8,8-tetradecafluorooctanoate	2.3e-26	FALSE	FALSE	766.739	26.3	-0.00216624	1123.11	4.21346	0.996427	0	0	out	FC(F)(F)C(F)(F)C(F)(F)C(F)(F)C(F)(F)C(F)(F)C(F)C(=O)O[C@H]1CC[C@]2(C)[C@H]3CC[C@]4(C)[C@H](CC[C@H]4[C@@H]3CC[C@H]2C1)[C@H](C)CCCC(C)C
1090	DTXSID801034963	N-(2-Hydroxyethyl)-N-methyl-3-[(perfluorododecanesulfonyl)amino]-N-(3-sulfopropyl)propan-1-aminium	3.93e-26	FALSE	FALSE	937.499	120.77	0.105928	1179.86	14.6667	0.888967	0	0	out	C[N+](CCCS(=O)(=O)O)(CCCNS(=O)(=O)C(F)(F)C(F)(F)C(F)(F)C(F)(F)C(F)(F)C(F)(F)C(F)(F)C(F)(F)C(F)(F)C(F)(F)C(F)(F)C(F)(F)F)CCO
1091	DTXSID50895428	1,1,1,2,2,3,3,4,4,5,5,6,6,7,7,8,8,9,9,10,10,11,11-Tricosafluoroheptacosane	4.3e-26	FALSE	FALSE	794.515	0	-2.17e-06	1102.26	12.8148	0.971953	0	0	out	FC(F)(C(F)(F)C(F)(F)F)C(F)(F)C(F)(F)C(F)(F)C(F)(F)C(F)(F)C(F)(F)C(F)(F)C(F)(F)CCCCCCCCCCCCCCCC
1092	DTXSID60895414	1,1,1,2,2,3,3,4,4,5,5,6,6,7,7,8,8,9,9,10,10-Henicosafluorononacosane	4.63e-26	FALSE	FALSE	786.589	0	-3.74e-05	1099.27	10.4957	0.971683	0	0	out	FC(F)(C(F)(F)C(F)(F)F)C(F)(F)C(F)(F)C(F)(F)C(F)(F)C(F)(F)C(F)(F)C(F)(F)CCCCCCCCCCCCCCCCCCC
1093	DTXSID401032646	Bis[(perfluorooctyl)undecyl] hydrogen phosphate	4.73e-26	FALSE	FALSE	1242.68	55.76	0.00442773	1132.25	11.2908	0.991968	0	0	out	FC(F)(F)C(F)(F)C(F)(F)C(F)(F)C(F)(F)C(F)(F)C(F)(F)C(F)(F)CCCCCCCCCCCOP(=O)(O)OCCCCCCCCCCCC(F)(F)C(F)(F)C(F)(F)C(F)(F)C(F)(F)C(F)(F)C(F)(F)C(F)(F)F
1094	DTXSID70895920	N,N-Dibutyl-N-methylbutan-1-aminium heptadecafluorooctane-1-sulfonate	6.01e-26	FALSE	FALSE	699.508	57.2	0.0245282	1130.69	10.5556	0.859125	0	0	out	FC(F)(C(F)(F)S([O-])(=O)=O)C(F)(F)C(F)(F)C(F)(F)C(F)(F)C(F)(F)C(F)(F)F.CCCC[N+](C)(CCCC)CCCC
1095	DTXSID40895432	1,1,1,2,2,3,3,4,4,5,5,6,6,7,7,8,8,9,9,10,10,11,11,12,12-Pentacosafluorohexacosane	7.64e-26	FALSE	FALSE	816.468	0	-1.47e-07	1092.98	14.8986	0.973033	0	0	out	FC(F)(C(F)(F)C(F)(F)F)C(F)(F)C(F)(F)C(F)(F)C(F)(F)C(F)(F)C(F)(F)C(F)(F)C(F)(F)C(F)(F)CCCCCCCCCCCCCC
1096	DTXSID20896164	1-[3,5-Bis({[tert-butyl(dimethyl)silyl]oxy}methyl)phenyl]-2,2,3,3,4,4,5,5,6,6,7,7,7-tridecafluoroheptan-1-one	8.33e-26	FALSE	FALSE	712.736	35.53	0.105113	1114.17	6.2558	0.609963	0	0	out	FC(F)(F)C(F)(F)C(F)(F)C(F)(F)C(F)(F)C(F)(F)C(=O)c1cc(CO[Si](C)(C)C(C)(C)C)cc(c1)CO[Si](C)(C)C(C)(C)C
1097	DTXSID701032807	1-Hexadecylpyridinium perfluoro-1-octanesulfonate	1.15e-25	FALSE	FALSE	803.66	61.08	0.0152471	1119.51	10.1294	0.912167	0	0	out	FC(F)(F)C(F)(F)C(F)(F)C(F)(F)C(F)(F)C(F)(F)C(F)(F)C(F)(F)S([O-])(=O)=O.CCCCCCCCCCCCCCCC[n+]1ccccc1
1098	DTXSID30895466	1,1,1,2,2,3,3,4,4,5,5,6,6,7,7,8,8,9,9,10,10-Henicosafluoro-12-iodooctacosane	1.5e-25	FALSE	FALSE	898.458	0	-4.01e-05	1076.25	11.0005	1.05634	0	0	out	FC(F)(F)C(F)(F)C(F)(F)C(F)(F)C(F)(F)C(F)(F)C(F)(F)C(F)(F)C(F)(F)C(F)(F)CC(I)CCCCCCCCCCCCCCCC
1099	DTXSID901035514	N-Ethyl-3-{ethyl[(perfluorododecyl)sulfonyl]amino}-N,N-dimethyl-1-propanaminium	1.98e-25	FALSE	FALSE	841.436	37.38	0.0246552	1098.38	15.5647	0.963288	0	0	out	C[N+](C)(CCCN(CC)S(=O)(=O)C(F)(F)C(F)(F)C(F)(F)C(F)(F)C(F)(F)C(F)(F)C(F)(F)C(F)(F)C(F)(F)C(F)(F)C(F)(F)C(F)(F)F)CC
1100	DTXSID50895387	1,1,1,2,2,3,3,4,4,5,5,6,6,7,7,8,8,9,9,10,10-Henicosafluorooctacosane	2.21e-25	FALSE	FALSE	772.562	0	-3.74e-05	1070.47	10.8978	0.971168	0	0	out	FC(F)(C(F)(F)C(F)(F)F)C(F)(F)C(F)(F)C(F)(F)C(F)(F)C(F)(F)C(F)(F)C(F)(F)CCCCCCCCCCCCCCCCCC
1101	DTXSID20896225	N-{1-[3,5-Bis({[tert-butyl(dimethyl)silyl]oxy}methyl)phenyl]-2,2,3,3,4,4,5,5,6,6,7,7,7-tridecafluoroheptylidene}hydroxylamine	2.44e-25	FALSE	FALSE	727.751	51.05	-0.0122883	1101.81	6.359	0.60744	0	0	out	FC(F)(F)C(F)(F)C(F)(F)C(F)(F)C(F)(F)C(F)(F)C(=NO)c1cc(CO[Si](C)(C)C(C)(C)C)cc(c1)CO[Si](C)(C)C(C)(C)C
1102	DTXSID201004429	N-{3-[Diethyl(methyl)azaniumyl]propyl}-2,3,3,3-tetrafluoro-2-[1,1,2,3,3,3-hexafluoro-2-(heptafluoropropoxy)propoxy]propanimidate--hydrogen iodide (1/1)	3.84e-25	FALSE	FALSE	750.228	53.88	-0.451455	1053.48	12.8941	0.401513	1	0	out	I.FC(F)(C(F)(F)OC(F)(C(F)(F)OC(F)(C([O-])=NCCC[N+](C)(CC)CC)C(F)(F)F)C(F)(F)F)C(F)(F)F
1103	DTXSID90881027	32-(Perfluoro-9-methyldecyl)-2,5,8,11,14,17,20,23,26,29-decaoxodotriacontan-31-ol	4.55e-25	FALSE	FALSE	1174.78	190.93	-0.120319	1169.39	11.4069	0.950421	0	0	out	FC(F)(CC(O)CC(=O)CCC(=O)CCC(=O)CCC(=O)CCC(=O)CCC(=O)CCC(=O)CCC(=O)CCC(=O)CCC(C)=O)C(F)(F)C(F)(F)C(F)(F)C(F)(F)C(F)(F)C(F)(F)C(F)(F)C(F)(C(F)(F)F)C(F)(F)F
1104	DTXSID401034309	N,N-Dibutyl-2-(perfluorotridecyl)ethanaminium nitrate	7.13e-25	FALSE	FALSE	888.394	70.64	0.0633441	1095	16.715	1.00154	0	0	out	FC(F)(F)C(F)(F)C(F)(F)C(F)(F)C(F)(F)C(F)(F)C(F)(F)C(F)(F)C(F)(F)C(F)(F)C(F)(F)C(F)(F)C(F)(F)CC[NH+](CCCC)CCCC.[O-][N+]([O-])=O
1105	DTXSID501032499	N,N-Diethyl-N-[3-[[(perfluorooctyl)sulfonyl]amino]propyl]tetrahydro-2H-pyran-4-aminium ethyl sulfate (1:1)	7.98e-25	FALSE	FALSE	822.597	121.83	0.0534264	1118.59	8.07949	0.917797	0	0	out	[O-]S(=O)(=O)OCC.FC(F)(F)C(F)(F)C(F)(F)C(F)(F)C(F)(F)C(F)(F)C(F)(F)C(F)(F)S(=O)(=O)NCCC[N+](CC)(CC)C1CCOCC1
1106	DTXSID00893530	Tetrapropylammonium perfluorooctanoate	8.22e-25	FALSE	FALSE	599.419	40.13	0.137814	1065.87	8.64516	1.22207	0	0	out	FC(F)(C(F)(F)C([O-])=O)C(F)(F)C(F)(F)C(F)(F)C(F)(F)C(F)(F)F.CCC[N+](CCC)(CCC)CCC
1107	DTXSID80897152	N,N'-bis(Perfluorononanoyl)1,12-dodecandiamine	8.43e-25	FALSE	FALSE	1092.48	58.2	0.000248635	1084.34	16.6751	0.956641	0	0	out	FC(F)(F)C(F)(F)C(F)(F)C(F)(F)C(F)(F)C(F)(F)C(F)(F)C(F)(F)C(=O)NCCCCCCCCCCCCNC(=O)C(F)(F)C(F)(F)C(F)(F)C(F)(F)C(F)(F)C(F)(F)C(F)(F)C(F)(F)F
1108	DTXSID60895393	1,1,1,2,2,3,3,4,4,5,5,6,6,7,7,8,8,9,9,10,10-Henicosafluoroheptacosane	1.2e-24	FALSE	FALSE	758.535	0	-3.74e-05	1039.28	11.3333	0.97065	0	0	out	FC(F)(C(F)(F)C(F)(F)F)C(F)(F)C(F)(F)C(F)(F)C(F)(F)C(F)(F)C(F)(F)C(F)(F)CCCCCCCCCCCCCCCCC
1109	DTXSID50897548	(Z)-(Perfluorodecyl)ethyl 9-octadecenoate	1.25e-24	FALSE	FALSE	828.582	26.3	0.0204713	1054.82	11.8378	0.969784	0	0	out	FC(F)(CCOC(=O)CCCCCCC/C=C\CCCCCCCC)C(F)(F)C(F)(F)C(F)(F)C(F)(F)C(F)(F)C(F)(F)C(F)(F)C(F)(F)C(F)(F)F
1110	DTXSID601035472	3,4-Dihydroxy-N,N-dimethyl-N-(3-{[(perfluorododecyl)sulfonyl]amino}propyl)-1-butanaminium	1.56e-24	FALSE	FALSE	873.434	86.63	-0.21092	1085.76	16.2436	1.00246	0	0	out	C[N+](C)(CCCNS(=O)(=O)C(F)(F)C(F)(F)C(F)(F)C(F)(F)C(F)(F)C(F)(F)C(F)(F)C(F)(F)C(F)(F)C(F)(F)C(F)(F)C(F)(F)F)CCC(O)CO
1111	DTXSID80895436	1,1,1,2,2,3,3,4,4,5,5,6,6,7,7,8,8,9,9,10,10,11,11,12,12-Pentacosafluoropentacosane	1.57e-24	FALSE	FALSE	802.441	0	-1.47e-07	1037.11	15.5556	0.972814	0	0	out	FC(F)(C(F)(F)C(F)(F)F)C(F)(F)C(F)(F)C(F)(F)C(F)(F)C(F)(F)C(F)(F)C(F)(F)C(F)(F)C(F)(F)CCCCCCCCCCCCC
1112	DTXSID00895574	1-(Perfluorodecanyl)hexadec-1-ene	1.65e-24	FALSE	FALSE	742.492	0	-2.51e-06	1034.26	12.7385	0.971297	0	0	out	FC(F)(C(F)(F)C(F)(F)F)C(F)(F)C(F)(F)C(F)(F)C(F)(F)C(F)(F)C(F)(F)C(F)(F)C=CCCCCCCCCCCCCCC
1113	DTXSID90895447	1,1,1,2,2,3,3,4,4,5,5,6,6,7,7,8,8,9,9,10,10,11,11,12,12,13,13-Heptacosafluoropentacosane	1.66e-24	FALSE	FALSE	838.421	0	-7.4e-08	1037.22	17.1717	0.974465	0	0	out	FC(F)(C(F)(F)C(F)(F)F)C(F)(F)C(F)(F)C(F)(F)C(F)(F)C(F)(F)C(F)(F)C(F)(F)C(F)(F)C(F)(F)C(F)(F)CCCCCCCCCCCC
1114	DTXSID50895665	1,3-Bis(3,3,4,4,5,5,6,6,7,7,8,8,9,9,10,10,10-heptadecafluorodecyl)-1,1,3,3-tetramethyldisiloxane	1.66e-24	FALSE	FALSE	1026.53	9.23	-0.0711517	1038.87	15.2981	1.05972	0	0	out	FC(F)(F)C(F)(F)C(F)(F)C(F)(F)C(F)(F)C(F)(F)C(F)(F)C(F)(F)CC[Si](C)(C)O[Si](C)(C)CCC(F)(F)C(F)(F)C(F)(F)C(F)(F)C(F)(F)C(F)(F)C(F)(F)C(F)(F)F
1115	DTXSID401034961	N-(2-Hydroxyethyl)-N-methyl-3-[(perfluoroundecanesulfonyl)amino]-N-(3-sulfopropyl)propan-1-aminium	2.05e-24	FALSE	FALSE	887.492	120.77	0.103293	1105.62	13.8133	0.885366	0	0	out	C[N+](CCCS(=O)(=O)O)(CCCNS(=O)(=O)C(F)(F)C(F)(F)C(F)(F)C(F)(F)C(F)(F)C(F)(F)C(F)(F)C(F)(F)C(F)(F)C(F)(F)C(F)(F)F)CCO
1116	DTXSID101034031	Tris[4-[4,4,6,7,7,9,10,10,12,13,13,15,15,15-tetradecafluoro-6,9,12-tris(trifluoromethyl)-2,5,8,11,14-pentaoxapentadec-1-yl]phenyl]phosphine	2.05e-24	FALSE	FALSE	2290.64	138.45	0.887965	1134.18	23.3469	0.863685	0	0	out	FC(F)(OC(F)(C(F)(F)OC(F)(C(F)(F)F)C(F)(F)OC(F)(F)F)C(F)(F)F)C(F)(OC(F)(F)COCc1ccc(cc1)P(c1ccc(COCC(F)(F)OC(F)(C(F)(F)F)C(F)(F)OC(F)(C(F)(F)F)C(F)(F)OC(F)(C(F)(F)F)C(F)(F)OC(F)(F)F)cc1)c1ccc(cc1)COCC(F)(F)OC(F)(C(F)(F)F)C(F)(F)OC(F)(C(F)(F)F)C(F)(F)OC(F)(C(F)(F)F)C(F)(F)OC(F)(F)F)C(F)(F)F
1117	DTXSID10895540	(3,3,4,4,5,5,6,6,7,7,8,8,9,9,10,10,11,11,12,12,12-Henicosafluorododecyl)di(propan-2-yl)silane	2.49e-24	FALSE	FALSE	662.394	0	0.128913	1033.24	13.6222	0.72507	0	0	out	CC(C)[SiH](CCC(F)(F)C(F)(F)C(F)(F)C(F)(F)C(F)(F)C(F)(F)C(F)(F)C(F)(F)C(F)(F)C(F)(F)F)C(C)C
1118	DTXSID30881026	32-(Perfluoro-11-methyldodecyl)-2,5,8,11,14,17,20,23,26,29-decaoxadotriacontan-31-ol	2.89e-24	FALSE	FALSE	1154.68	112.53	0.950928	1106.01	12.5395	0.851178	0	0	out	FC(F)(F)C(F)(C(F)(F)F)C(F)(F)C(F)(F)C(F)(F)C(F)(F)C(F)(F)C(F)(F)C(F)(F)C(F)(F)C(F)(F)C(F)(F)CC(O)COCCOCCOCCOCCOCCOCCOCCOCCOCCOC
1119	DTXSID40896828	1,12-Bis(perfluorodecyl)-n-dodecane	3.86e-24	FALSE	FALSE	1206.46	0	-7.48e-05	1022.49	18.5134	0.968937	0	0	out	FC(F)(C(F)(F)C(F)(F)F)C(F)(F)C(F)(F)C(F)(F)C(F)(F)C(F)(F)C(F)(F)C(F)(F)CCCCCCCCCCCCC(F)(F)C(F)(F)C(F)(F)C(F)(F)C(F)(F)C(F)(F)C(F)(F)C(F)(F)C(F)(F)C(F)(F)F
1120	DTXSID30897485	4-[(Perfluorooctyl)sulfonyl]-1,1-dioctylpiperazinium iodide	4.11e-24	FALSE	FALSE	920.593	37.38	0.111195	1045.49	7.57514	0.503982	0	0	out	[I-].O=S(=O)(N1CC[N+](CCCCCCCC)(CC1)CCCCCCCC)C(F)(F)C(F)(F)C(F)(F)C(F)(F)C(F)(F)C(F)(F)C(F)(F)C(F)(F)F
1121	DTXSID80881031	(2-Carboxylatoethyl)-3-((perfluoro-11-methyldodecyl)-2-hydroxypropyl)aminopropyldimethylammonium	4.67e-24	FALSE	FALSE	900.405	72.39	-0.940825	1046.34	16.4072	1.0197	0	0	out	C[N+](C)(CCCNCC(O)CC(F)(F)C(F)(F)C(F)(F)C(F)(F)C(F)(F)C(F)(F)C(F)(F)C(F)(F)C(F)(F)C(F)(F)C(F)(C(F)(F)F)C(F)(F)F)CCC([O-])=O
1122	DTXSID60896825	1,12-Bis(perfluorodecyl)-2,11-diiodododecane	5.29e-24	FALSE	FALSE	1458.25	0	-5.04e-05	1015.09	18.6905	1.0669	0	0	out	FC(F)(F)C(F)(F)C(F)(F)C(F)(F)C(F)(F)C(F)(F)C(F)(F)C(F)(F)C(F)(F)C(F)(F)CC(I)CCCCCCCCC(I)CC(F)(F)C(F)(F)C(F)(F)C(F)(F)C(F)(F)C(F)(F)C(F)(F)C(F)(F)C(F)(F)C(F)(F)F
1123	DTXSID10895449	1,1,1,2,2,3,3,4,4,5,5,6,6,7,7,8,8,9,9,10,10-Henicosafluoro-12-iodohexacosane	5.38e-24	FALSE	FALSE	870.404	0	-4.01e-05	1010.09	11.9184	1.06448	0	0	out	FC(F)(F)C(F)(F)C(F)(F)C(F)(F)C(F)(F)C(F)(F)C(F)(F)C(F)(F)C(F)(F)C(F)(F)CC(I)CCCCCCCCCCCCCC
1124	DTXSID901035095	N,N-Dimethyl-3-{[(perfluorododecyl)sulfonyl](3-sulfopropyl)amino}-N-(3-sulfopropyl)-1-propanaminium	5.66e-24	FALSE	FALSE	1029.62	146.12	-0.169695	1098.19	14.0624	0.881331	0	0	out	FC(F)(F)C(F)(F)C(F)(F)C(F)(F)C(F)(F)C(F)(F)C(F)(F)C(F)(F)C(F)(F)C(F)(F)C(F)(F)C(F)(F)S(=O)(=O)N(CCCS(=O)(=O)O)CCC[N+](C)(C)CCCS(=O)(=O)O
1125	DTXSID101033340	2-Carboxy-N,N-diethyl-N-[2-[[(perfluorooctyl)sulfonyl]amino]ethyl]ethanaminium inner salt	6.97e-24	FALSE	FALSE	670.382	86.3	-0.407638	1053.55	10.8687	0.860417	0	0	out	FC(F)(F)C(F)(F)C(F)(F)C(F)(F)C(F)(F)C(F)(F)C(F)(F)C(F)(F)S(=O)(=O)NCC[N+](CCC([O-])=O)(CC)CC
1126	DTXSID30895385	1,1,1,2,2,3,3,4,4,5,5,6,6,7,7,8,8,9,9,10,10-Henicosafluorohexacosane	7.52e-24	FALSE	FALSE	744.508	0	-3.74e-05	1005.4	11.8068	0.970135	0	0	out	FC(F)(C(F)(F)C(F)(F)F)C(F)(F)C(F)(F)C(F)(F)C(F)(F)C(F)(F)C(F)(F)C(F)(F)CCCCCCCCCCCCCCCC
1127	DTXSID20895394	1,1,1,2,2,3,3,4,4,5,5,6,6,7,7,8,8,9,9-Nonadecafluorononacosane	8.06e-24	FALSE	FALSE	750.609	0	-0.000437033	1002.23	9.12821	0.97063	0	0	out	FC(F)(C(F)(F)C(F)(F)F)C(F)(F)C(F)(F)C(F)(F)C(F)(F)C(F)(F)C(F)(F)CCCCCCCCCCCCCCCCCCCC
1128	DTXSID201035513	N-Ethyl-3-{ethyl[(perfluoroundecyl)sulfonyl]amino}-N,N-dimethyl-1-propanaminium	8.12e-24	FALSE	FALSE	791.429	37.38	0.025226	1028.69	14.6889	0.961942	0	0	out	C[N+](C)(CCCN(CC)S(=O)(=O)C(F)(F)C(F)(F)C(F)(F)C(F)(F)C(F)(F)C(F)(F)C(F)(F)C(F)(F)C(F)(F)C(F)(F)C(F)(F)F)CC
1129	DTXSID901034873	3-[(3-{(2-Carboxyethyl)[(perfluorotetradecyl)sulfonyl]amino}propyl)(dimethyl)azaniumyl]propanoate	1.29e-23	FALSE	FALSE	1028.46	114.81	-0.743139	1054.44	16.96	1.10114	0	0	out	C[N+](C)(CCCN(CCC(=O)O)S(=O)(=O)C(F)(F)C(F)(F)C(F)(F)C(F)(F)C(F)(F)C(F)(F)C(F)(F)C(F)(F)C(F)(F)C(F)(F)C(F)(F)C(F)(F)C(F)(F)C(F)(F)F)CCC([O-])=O
1130	DTXSID20443293	4-[Tris(3,3,4,4,5,5,6,6,7,7,8,8,8-tridecafluorooctyl)silyl]benzoic acid	3.98e-23	FALSE	FALSE	1190.48	37.3	0.42482	998.799	12.876	1.22897	0	0	out	FC(F)(F)C(F)(F)C(F)(F)C(F)(F)C(F)(F)C(F)(F)CC[Si](CCC(F)(F)C(F)(F)C(F)(F)C(F)(F)C(F)(F)C(F)(F)F)(CCC(F)(F)C(F)(F)C(F)(F)C(F)(F)C(F)(F)C(F)(F)F)c1ccc(cc1)C(=O)O
1131	DTXSID30895380	1,1,1,2,2,3,3,4,4,5,5,6,6,7,7,8,8,9,9,10,10,11,11,12,12-Pentacosafluorotetracosane	4.29e-23	FALSE	FALSE	788.414	0	-1.51e-07	976.015	16.2751	0.972647	0	0	out	FC(F)(C(F)(F)C(F)(F)F)C(F)(F)C(F)(F)C(F)(F)C(F)(F)C(F)(F)C(F)(F)C(F)(F)C(F)(F)C(F)(F)CCCCCCCCCCCC
1132	DTXSID901035471	3,4-Dihydroxy-N,N-dimethyl-N-(3-{[(perfluoroundecyl)sulfonyl]amino}propyl)-1-butanaminium	5e-23	FALSE	FALSE	823.427	86.63	-0.211	1020.5	15.3501	1.00274	0	0	out	C[N+](C)(CCCNS(=O)(=O)C(F)(F)C(F)(F)C(F)(F)C(F)(F)C(F)(F)C(F)(F)C(F)(F)C(F)(F)C(F)(F)C(F)(F)C(F)(F)F)CCC(O)CO
1133	DTXSID80895390	1,1,1,2,2,3,3,4,4,5,5,6,6,7,7,8,8,9,9,10,10-Henicosafluoropentacosane	5.57e-23	FALSE	FALSE	730.481	0	-3.74e-05	968.475	12.3232	0.969627	0	0	out	FC(F)(C(F)(F)C(F)(F)F)C(F)(F)C(F)(F)C(F)(F)C(F)(F)C(F)(F)C(F)(F)C(F)(F)CCCCCCCCCCCCCCC
1134	DTXSID801032874	N-[3-[[(Perfluorooctyl)sulfonyl]amino]propyl]-N,N-dimethyl-1-decanaminium bromide (1:1)	5.82e-23	FALSE	FALSE	725.57	46.17	-0.00718536	992.192	9.43683	1.01501	0	0	out	C[N+](C)(CCCNS(=O)(=O)C(F)(F)C(F)(F)C(F)(F)C(F)(F)C(F)(F)C(F)(F)C(F)(F)C(F)(F)F)CCCCCCCCCC
1135	DTXSID30781916	Tetradecyl perfluorodecanoate	5.83e-23	FALSE	FALSE	710.456	26.3	0.000631902	983.936	13.1111	0.962507	0	0	out	FC(F)(F)C(F)(F)C(F)(F)C(F)(F)C(F)(F)C(F)(F)C(F)(F)C(F)(F)C(F)(F)C(=O)OCCCCCCCCCCCCCC
1136	DTXSID90897522	Triethylaminium perfluoro-2-(2-propoxypropoxy)propanoate	6.87e-23	FALSE	FALSE	597.262	63.03	-0.415929	956.76	18.3839	0.976468	1	0	out	FC(F)(C(F)(F)OC(F)(C(F)(F)OC(F)(C([O-])=O)C(F)(F)F)C(F)(F)F)C(F)(F)F.CC[NH+](CC)CC
1137	DTXSID101035089	3-(Dimethyl{3-[methyl(perfluorododecanesulfonyl)amino]propyl}azaniumyl)propane-1-sulfonate	6.96e-23	FALSE	FALSE	920.492	94.58	-0.157446	1021.58	15.7595	0.916155	0	0	out	[O-]S(=O)(=O)CCC[N+](C)(C)CCCN(C)S(=O)(=O)C(F)(F)C(F)(F)C(F)(F)C(F)(F)C(F)(F)C(F)(F)C(F)(F)C(F)(F)C(F)(F)C(F)(F)C(F)(F)C(F)(F)F
1138	DTXSID501032944	1-[(2-Dodecylhexadecyl)oxy]-3-[(perfluorooctyl)ethylthio]-2-propanol	8.14e-23	FALSE	FALSE	947.018	29.46	-0.0765444	972.998	5.49238	0.973526	0	0	out	FC(F)(CCSCC(O)COCC(CCCCCCCCCCCC)CCCCCCCCCCCCCC)C(F)(F)C(F)(F)C(F)(F)C(F)(F)C(F)(F)C(F)(F)C(F)(F)F
1139	DTXSID50881063	Diethyl(3-(((heptadecafluorooctyl)sulphonyl)amino)propyl)methylammonium iodide	9.16e-23	FALSE	FALSE	754.285	46.17	0.0462061	996.079	11.682	0.432134	0	0	out	[I-].C[N+](CCCNS(=O)(=O)C(F)(F)C(F)(F)C(F)(F)C(F)(F)C(F)(F)C(F)(F)C(F)(F)C(F)(F)F)(CC)CC
1140	DTXSID101027660	11-[(Perfluorododecanesulfonyl)amino]undecyl 2-methylprop-2-enoate	9.21e-23	FALSE	FALSE	937.541	72.47	0.0227225	1003.83	15.9497	1.03776	0	0	out	FC(F)(F)C(F)(F)C(F)(F)C(F)(F)C(F)(F)C(F)(F)C(F)(F)C(F)(F)C(F)(F)C(F)(F)C(F)(F)C(F)(F)S(=O)(=O)NCCCCCCCCCCCOC(=O)C(=C)C
1141	DTXSID70881126	Diethyl(3-(((heptadecafluoroisooctyl)sulphonyl)amino)propyl)methylammonium iodide	9.37e-23	FALSE	FALSE	754.285	46.17	0.0765315	996.079	11.682	0.432134	0	0	out	[I-].C[N+](CCCNS(=O)(=O)C(F)(F)C(F)(F)C(F)(F)C(F)(F)C(F)(F)C(F)(C(F)(F)F)C(F)(F)F)(CC)CC
1142	DTXSID10895404	1,1,1,2,2,3,3,4,4,5,5,6,6,7,7,8,8,9,9-Nonadecafluoroheptacosane	1.03e-22	FALSE	FALSE	722.555	0	-0.000437033	955.348	9.85185	0.969384	0	0	out	FC(F)(C(F)(F)C(F)(F)F)C(F)(F)C(F)(F)C(F)(F)C(F)(F)C(F)(F)C(F)(F)CCCCCCCCCCCCCCCCCC
1143	DTXSID80881016	(2-Carboxylatoethyl)dimethyl(((perfluorododecyl)-2-hydroxypropyl)amino)propylammonium	1.15e-22	FALSE	FALSE	850.398	76.83	-0.401717	996.637	15.5943	1.00434	0	0	out	FC(F)(F)C(F)(F)C(F)(F)C(F)(F)C(F)(F)C(F)(F)C(F)(F)C(F)(F)C(F)(F)C(F)(F)C(F)(F)C(F)(F)CC(O)CNCCC[NH+](CCC([O-])=O)CC
1144	DTXSID1072056	1-Propanaminium, 3-[[(heptadecafluorooctyl)sulfonyl]amino]-N,N,N-trimethyl-, sulfate (2:1)	1.15e-22	FALSE	FALSE	1294.72	172.6	-0.012243	1059.47	16.8389	1.02574	0	0	out	O=S(=O)(NCCC[N+](C)(C)C)C(F)(F)C(F)(F)C(F)(F)C(F)(F)C(F)(F)C(F)(F)C(F)(F)C(F)(F)F.FC(F)(F)C(F)(F)C(F)(F)C(F)(F)C(F)(F)C(F)(F)C(F)(F)C(F)(F)S(=O)(=O)NCCC[N+](C)(C)C.[O-]S([O-])(=O)=O
1145	DTXSID10404732	Tris[4-[(perfluorooctyl)ethyl]phenyl]phosphane	1.15e-22	FALSE	FALSE	1600.59	0	0.0661153	961.756	17.314	0.829034	0	0	out	FC(F)(F)C(F)(F)C(F)(F)C(F)(F)C(F)(F)C(F)(F)C(F)(F)C(F)(F)CCc1ccc(cc1)P(c1ccc(CCC(F)(F)C(F)(F)C(F)(F)C(F)(F)C(F)(F)C(F)(F)C(F)(F)C(F)(F)F)cc1)c1ccc(cc1)CCC(F)(F)C(F)(F)C(F)(F)C(F)(F)C(F)(F)C(F)(F)C(F)(F)C(F)(F)F
1146	DTXSID70881020	1,1'-(Oxybis((1-methylethylene)oxy))bis(3-(perfluoro-11-methyldodecyl)propan-2-ol)	1.23e-22	FALSE	FALSE	1586.5	68.15	0.538198	1007.16	22.0732	1.05217	0	0	out	FC(F)(F)C(F)(C(F)(F)F)C(F)(F)C(F)(F)C(F)(F)C(F)(F)C(F)(F)C(F)(F)C(F)(F)C(F)(F)C(F)(F)C(F)(F)CC(O)COCC(C)OC(C)COCC(O)CC(F)(F)C(F)(F)C(F)(F)C(F)(F)C(F)(F)C(F)(F)C(F)(F)C(F)(F)C(F)(F)C(F)(F)C(F)(C(F)(F)F)C(F)(F)F
1147	DTXSID701034960	N-(2-Hydroxyethyl)-N-methyl-3-[(perfluorodecanesulfonyl)amino]-N-(3-sulfopropyl)propan-1-aminium	1.49e-22	FALSE	FALSE	837.485	120.77	0.100483	1025.19	12.8889	0.881525	0	0	out	C[N+](CCCS(=O)(=O)O)(CCCNS(=O)(=O)C(F)(F)C(F)(F)C(F)(F)C(F)(F)C(F)(F)C(F)(F)C(F)(F)C(F)(F)C(F)(F)C(F)(F)F)CCO
1148	DTXSID301035009	3-(Dimethyl{3-[(Perfluorododecanesulfonyl)amino]propyl}azaniumyl)propane-1-sulfonate	1.63e-22	FALSE	FALSE	906.465	103.37	-0.119147	1012.45	16.9519	0.9115	0	0	out	[O-]S(=O)(=O)CCC[N+](C)(C)CCCNS(=O)(=O)C(F)(F)C(F)(F)C(F)(F)C(F)(F)C(F)(F)C(F)(F)C(F)(F)C(F)(F)C(F)(F)C(F)(F)C(F)(F)C(F)(F)F
1149	DTXSID001035012	3-[{3-[(Carboxymethyl)(perfluorododecanesulfonyl)amino]propyl}(dimethyl)azaniumyl]propane-1-sulfonate	1.84e-22	FALSE	FALSE	964.501	131.88	-0.265679	1023.72	16.1001	0.954547	0	0	out	[O-]S(=O)(=O)CCC[N+](C)(C)CCCN(CC(=O)O)S(=O)(=O)C(F)(F)C(F)(F)C(F)(F)C(F)(F)C(F)(F)C(F)(F)C(F)(F)C(F)(F)C(F)(F)C(F)(F)C(F)(F)C(F)(F)F
1150	DTXSID201034872	3-[(3-{(2-Carboxyethyl)[(perfluorotridecyl)sulfonyl]amino}propyl)(dimethyl)azaniumyl]propanoate	2.19e-22	FALSE	FALSE	978.453	114.81	-0.743139	1001.09	16.249	1.10521	0	0	out	C[N+](C)(CCCN(CCC(=O)O)S(=O)(=O)C(F)(F)C(F)(F)C(F)(F)C(F)(F)C(F)(F)C(F)(F)C(F)(F)C(F)(F)C(F)(F)C(F)(F)C(F)(F)C(F)(F)C(F)(F)F)CCC([O-])=O
1151	DTXSID201034858	3-[Dimethyl(3-{[(perfluorotetradecyl)sulfonyl]amino}propyl)ammonio]propanoate	2.21e-22	FALSE	FALSE	956.397	86.3	-0.784111	986.826	19.4815	1.03601	0	0	out	C[N+](C)(CCCNS(=O)(=O)C(F)(F)C(F)(F)C(F)(F)C(F)(F)C(F)(F)C(F)(F)C(F)(F)C(F)(F)C(F)(F)C(F)(F)C(F)(F)C(F)(F)C(F)(F)C(F)(F)F)CCC([O-])=O
1152	DTXSID00896566	33,33,34,34,35,35,36,36,37,37,38,38,39,39,40,40,41,41,42,42,43,43,44,44,44-Pentacosafluoro-2,5,8,11,14,17,20,23,26,29-decaoxatetratetracontan-31-ol	2.64e-22	FALSE	FALSE	1104.67	112.53	0.950918	1021.53	11.8237	0.844783	0	0	out	FC(F)(F)C(F)(F)C(F)(F)C(F)(F)C(F)(F)C(F)(F)C(F)(F)C(F)(F)C(F)(F)C(F)(F)C(F)(F)C(F)(F)CC(O)COCCOCCOCCOCCOCCOCCOCCOCCOCCOC
1153	DTXSID101023737	6,11,14,17-Tetraoxa-7-silaeicos-1-yn-3-ol, 7,7-dibutyl-13,15,15,16,18,18,19,19,20,20,20-undecafluoro-3-methyl-13,16-bis(trifluoromethyl)-	3.05e-22	FALSE	FALSE	778.613	57.15	-0.402499	956.282	8.49542	1.32735	0	0	out	OC(C)(CCO[Si](CCCOCC(F)(OC(F)(F)C(F)(OC(F)(F)C(F)(F)C(F)(F)F)C(F)(F)F)C(F)(F)F)(CCCC)CCCC)C#C
1154	DTXSID201035094	N,N-Dimethyl-3-{[(perfluoroundecyl)sulfonyl](3-sulfopropyl)amino}-N-(3-sulfopropyl)-1-propanaminium	3.07e-22	FALSE	FALSE	979.611	146.12	-0.172303	1023.25	13.2695	0.878382	0	0	out	FC(F)(F)C(F)(F)C(F)(F)C(F)(F)C(F)(F)C(F)(F)C(F)(F)C(F)(F)C(F)(F)C(F)(F)C(F)(F)S(=O)(=O)N(CCCS(=O)(=O)O)CCC[N+](C)(C)CCCS(=O)(=O)O
1155	DTXSID701034572	14:2 fluorotelomer dimethyl ethyl betaine	3.41e-22	FALSE	FALSE	820.289	0	0.0299278	942.35	20.9222	0.900258	0	0	out	FC(F)(C(F)(F)C(F)(F)F)C(F)(F)C(F)(F)C(F)(F)C(F)(F)C(F)(F)C(F)(F)C(F)(F)C(F)(F)C(F)(F)C(F)(F)C(F)(F)CC[N+](C)(C)CC
1156	DTXSID00895534	1,1,1,2,2,3,3,4,4,5,5,6,6,7,7,8,8,9,9,10,10,11,11,12,12,23,23,24,24,25,25,26,26,27,27,28,28,29,29,30,30,31,31,32,32,33,33,34,34,34-Pentacontafluorotetratriacontane	3.51e-22	FALSE	FALSE	1378.43	0	2.9e-06	940.834	21.9355	0.973618	0	0	out	FC(F)(C(F)(F)C(F)(F)F)C(F)(F)C(F)(F)C(F)(F)C(F)(F)C(F)(F)C(F)(F)C(F)(F)C(F)(F)C(F)(F)CCCCCCCCCCC(F)(F)C(F)(F)C(F)(F)C(F)(F)C(F)(F)C(F)(F)C(F)(F)C(F)(F)C(F)(F)C(F)(F)C(F)(F)C(F)(F)F
1157	DTXSID90881385	1-(Perfluorooctyl)tetracosane	3.67e-22	FALSE	FALSE	756.71	0	-0.00321324	929.578	7.00383	0.971604	0	0	out	FC(F)(C(F)(F)C(F)(F)F)C(F)(F)C(F)(F)C(F)(F)C(F)(F)C(F)(F)CCCCCCCCCCCCCCCCCCCCCCCC
1158	DTXSID70895425	1,1,1,2,2,3,3,4,4,5,5,6,6,7,7,8,8,9,9,10,10-Henicosafluoro-12-iodotetracosane	3.78e-22	FALSE	FALSE	842.35	0	-4.01e-05	931.465	13.0112	1.07444	0	0	out	FC(F)(F)C(F)(F)C(F)(F)C(F)(F)C(F)(F)C(F)(F)C(F)(F)C(F)(F)C(F)(F)C(F)(F)CC(I)CCCCCCCCCCCC
1159	DTXSID30403303	Tris[3-(3,3,4,4,5,5,6,6,7,7,8,8,9,9,10,10,10-heptadecafluorodecyl)phenyl]phosphane	4.46e-22	FALSE	FALSE	1600.59	0	-0.00259907	930.274	17.5053	1.14641	0	0	out	FC(F)(F)C(F)(F)C(F)(F)C(F)(F)C(F)(F)C(F)(F)C(F)(F)C(F)(F)CCc1cc(ccc1)P(c1cccc(CCC(F)(F)C(F)(F)C(F)(F)C(F)(F)C(F)(F)C(F)(F)C(F)(F)C(F)(F)F)c1)c1cc(ccc1)CCC(F)(F)C(F)(F)C(F)(F)C(F)(F)C(F)(F)C(F)(F)C(F)(F)C(F)(F)F
1160	DTXSID501035512	N-Ethyl-3-{ethyl[(perfluorodecyl)sulfonyl]amino}-N,N-dimethyl-1-propanaminium	4.63e-22	FALSE	FALSE	741.422	37.38	0.025878	952.746	13.7347	0.960497	0	0	out	C[N+](C)(CCCN(CC)S(=O)(=O)C(F)(F)C(F)(F)C(F)(F)C(F)(F)C(F)(F)C(F)(F)C(F)(F)C(F)(F)C(F)(F)C(F)(F)F)CC
1161	DTXSID00895357	1,1,1,2,2,3,3,4,4,5,5,6,6,7,7,8,8,9,9,10,10-Henicosafluorotetracosane	4.98e-22	FALSE	FALSE	716.454	0	-3.74e-05	928.074	12.8889	0.969133	0	0	out	FC(F)(C(F)(F)C(F)(F)F)C(F)(F)C(F)(F)C(F)(F)C(F)(F)C(F)(F)C(F)(F)C(F)(F)CCCCCCCCCCCCCC
1162	DTXSID801032943	1-[(2-Decyltetradecyl)oxy]-3-[(perfluorooctyl)ethylthio]-2-propanol	6.91e-22	FALSE	FALSE	890.91	29.46	-0.0765445	933.603	6.07113	0.972309	0	0	out	FC(F)(CCSCC(O)COCC(CCCCCCCCCC)CCCCCCCCCCCC)C(F)(F)C(F)(F)C(F)(F)C(F)(F)C(F)(F)C(F)(F)C(F)(F)F
1163	DTXSID301032643	Tetrabutylphosphonium perfluorohexane sulfonate	7.92e-22	FALSE	FALSE	658.542	57.2	-0.0244394	942.703	6.38889	1.30953	0	0	out	FC(F)(C(F)(F)S([O-])(=O)=O)C(F)(F)C(F)(F)C(F)(F)C(F)(F)F.CCCC[P+](CCCC)(CCCC)CCCC
1164	DTXSID901035619	N-(2-Hydroxyethyl)-3-{(2-hydroxyethyl)[(perfluorododecyl)sulfonyl]amino}-N,N-dimethyl-1-propanaminium	7.99e-22	FALSE	FALSE	873.434	77.84	0.0686934	967.361	15.7619	1.03341	0	0	out	FC(F)(C(F)(F)C(F)(F)C(F)(F)C(F)(F)C(F)(F)C(F)(F)C(F)(F)C(F)(F)C(F)(F)C(F)(F)C(F)(F)F)S(=O)(=O)N(CCO)CCC[N+](C)(C)CCO
1165	DTXSID00896980	N,N-Diethylethanaminium heptadecafluorononanoate	8.51e-22	FALSE	FALSE	565.264	44.57	0.0205987	950.076	18.1714	0.879781	0	0	out	FC(F)(C(F)(F)C([O-])=O)C(F)(F)C(F)(F)C(F)(F)C(F)(F)C(F)(F)C(F)(F)F.CC[NH+](CC)CC
1166	DTXSID701034908	3-[(3-{Ethyl[(perfluorododecyl)sulfonyl]amino}propyl)(dimethyl)azaniumyl]propanoate	1.18e-21	FALSE	FALSE	884.437	77.51	-0.793612	947.467	15.4252	1.03378	0	0	out	C[N+](C)(CCCN(CC)S(=O)(=O)C(F)(F)C(F)(F)C(F)(F)C(F)(F)C(F)(F)C(F)(F)C(F)(F)C(F)(F)C(F)(F)C(F)(F)C(F)(F)C(F)(F)F)CCC([O-])=O
1167	DTXSID601035503	3-({4-[(2,3-Dihydroxypropyl)(dimethyl)azaniumyl]-1-hydroxy-2-butanyl}[(perfluorododecyl)sulfonyl]amino)-1-propanesulfonate	1.38e-21	FALSE	FALSE	1010.57	155.27	-0.524847	994.116	13.4011	0.976342	0	0	out	O=S(=O)(N(CCCS(=O)(=O)[O-])C(CC[N+](C)(C)CC(O)CO)CO)C(F)(F)C(F)(F)C(F)(F)C(F)(F)C(F)(F)C(F)(F)C(F)(F)C(F)(F)C(F)(F)C(F)(F)C(F)(F)C(F)(F)F
1168	DTXSID20838882	2-({[1-(4-tert-Butylcyclohexyl)-4,4,5,5,6,6,7,7,8,8,9,9,10,10,11,11,11-heptadecafluoroundecyl]oxy}carbonyl)hydrazine-1-carboxylate	1.43e-21	FALSE	FALSE	717.437	90.49	-0.190889	957.704	9.82018	0.950085	0	0	out	FC(F)(F)C(F)(F)C(F)(F)C(F)(F)C(F)(F)C(F)(F)C(F)(F)C(F)(F)CCC(OC(=O)NNC([O-])=O)C1CCC(CC1)C(C)(C)C
1169	DTXSID80895375	1,1,1,2,2,3,3,4,4,5,5,6,6,7,7,8,8,9,9,10,10,11,11-Tricosafluorotricosane	1.53e-21	FALSE	FALSE	738.407	0	-2.18e-06	908.823	15.2889	0.970584	0	0	out	FC(F)(C(F)(F)C(F)(F)F)C(F)(F)C(F)(F)C(F)(F)C(F)(F)C(F)(F)C(F)(F)C(F)(F)C(F)(F)CCCCCCCCCCCC
1170	DTXSID20895399	1,1,1,2,2,3,3,4,4,5,5,6,6,7,7,8,8,9,9,10,10,11,11,12,12-Pentacosafluorotricosane	1.62e-21	FALSE	FALSE	774.387	0	-2.89e-07	908.963	17.0667	0.972548	0	0	out	FC(F)(C(F)(F)C(F)(F)F)C(F)(F)C(F)(F)C(F)(F)C(F)(F)C(F)(F)C(F)(F)C(F)(F)C(F)(F)C(F)(F)CCCCCCCCCCC
1171	DTXSID501035481	N-(2,3-Dihydroxypropyl)-4-hydroxy-N,N-dimethyl-3-{[(perfluorododecyl)sulfonyl]amino}-1-butanaminium	1.63e-21	FALSE	FALSE	889.433	106.86	-0.130529	968.288	15.8814	1.05138	0	0	out	FC(F)(C(F)(F)C(F)(F)C(F)(F)C(F)(F)C(F)(F)C(F)(F)C(F)(F)C(F)(F)C(F)(F)C(F)(F)C(F)(F)F)S(=O)(=O)NC(CO)CC[N+](C)(C)CC(O)CO
1172	DTXSID30881384	1-(Perfluorooctyl)docosane	1.69e-21	FALSE	FALSE	728.656	0	-0.00321324	901.48	7.48971	0.970299	0	0	out	FC(F)(C(F)(F)C(F)(F)F)C(F)(F)C(F)(F)C(F)(F)C(F)(F)C(F)(F)CCCCCCCCCCCCCCCCCCCCCC
1173	DTXSID40881017	1,1'-(Oxybis((1-methylethylene)oxy))bis(3-(perfluorododecyl)propan-2-ol)	1.81e-21	FALSE	FALSE	1486.48	68.15	0.538178	956.461	21.2645	1.05497	0	0	out	FC(F)(F)C(F)(F)C(F)(F)C(F)(F)C(F)(F)C(F)(F)C(F)(F)C(F)(F)C(F)(F)C(F)(F)C(F)(F)C(F)(F)CC(O)COCC(C)OC(C)COCC(O)CC(F)(F)C(F)(F)C(F)(F)C(F)(F)C(F)(F)C(F)(F)C(F)(F)C(F)(F)C(F)(F)C(F)(F)C(F)(F)C(F)(F)F
1174	DTXSID30893381	N-methyl-N-[(3-octadecyl-2-oxo-4-oxazolidinyl)methyl]perfluorooctanesulfonamide	1.92e-21	FALSE	FALSE	864.744	66.92	-0.0302528	938.23	8.23571	1.01289	0	0	out	O=S(=O)(N(C)CC1COC(=O)N1CCCCCCCCCCCCCCCCCC)C(F)(F)C(F)(F)C(F)(F)C(F)(F)C(F)(F)C(F)(F)C(F)(F)C(F)(F)F
1175	DTXSID501034857	3-[(3-{[(Perfluorotridecyl)sulfonyl]amino}propyl)(dimethyl)ammonio]propanoate	2.07e-21	FALSE	FALSE	906.39	86.3	-0.784111	944.642	18.7306	1.03796	0	0	out	C[N+](C)(CCCNS(=O)(=O)C(F)(F)C(F)(F)C(F)(F)C(F)(F)C(F)(F)C(F)(F)C(F)(F)C(F)(F)C(F)(F)C(F)(F)C(F)(F)C(F)(F)C(F)(F)F)CCC([O-])=O
1176	DTXSID401035088	3-(Dimethyl{3-[methyl(perfluoroundecanesulfonyl)amino]propyl}azaniumyl)propane-1-sulfonate	2.15e-21	FALSE	FALSE	870.485	94.58	-0.157441	957.124	14.8921	0.913674	0	0	out	[O-]S(=O)(=O)CCC[N+](C)(C)CCCN(C)S(=O)(=O)C(F)(F)C(F)(F)C(F)(F)C(F)(F)C(F)(F)C(F)(F)C(F)(F)C(F)(F)C(F)(F)C(F)(F)C(F)(F)F
1177	DTXSID201035470	N-(3-{[(Perfluorodecyl)sulfonyl]amino}propyl)-3,4-dihydroxy-N,N-dimethyl-1-butanaminium	2.22e-21	FALSE	FALSE	773.42	86.63	-0.211054	949.185	14.3719	1.00307	0	0	out	C[N+](C)(CCCNS(=O)(=O)C(F)(F)C(F)(F)C(F)(F)C(F)(F)C(F)(F)C(F)(F)C(F)(F)C(F)(F)C(F)(F)C(F)(F)F)CCC(O)CO
1178	DTXSID101033033	Triethylammonium perfluorooctane sulfonate	2.3e-21	FALSE	FALSE	601.319	61.64	0.0223004	942.146	18.1111	0.851572	0	0	out	FC(F)(C(F)(F)S([O-])(=O)=O)C(F)(F)C(F)(F)C(F)(F)C(F)(F)C(F)(F)C(F)(F)F.CC[NH+](CC)CC
1179	DTXSID90893347	N-Methyl-N-[(3-octadecyl-2-oxo-5-oxazolidinyl)methyl]perfluoro-1-octanesulfonamide	2.53e-21	FALSE	FALSE	864.744	66.92	-0.0426517	933.068	8.51838	1.01657	0	0	out	O=S(=O)(N(C)CC1CN(CCCCCCCCCCCCCCCCCC)C(=O)O1)C(F)(F)C(F)(F)C(F)(F)C(F)(F)C(F)(F)C(F)(F)C(F)(F)C(F)(F)F
1180	DTXSID601029611	8:2 Fluorotelomer stearate monoester	3.43e-21	FALSE	FALSE	730.584	26.3	0.0148371	905.441	9.12963	0.964026	0	0	out	FC(F)(CCOC(=O)CCCCCCCCCCCCCCCCC)C(F)(F)C(F)(F)C(F)(F)C(F)(F)C(F)(F)C(F)(F)C(F)(F)F
1181	DTXSID601035008	3-(Dimethyl{3-[(Perfluoroundecanesulfonyl)amino]propyl}azaniumyl)propane-1-sulfonate	3.59e-21	FALSE	FALSE	856.458	103.37	-0.119141	954.26	16.059	0.908913	0	0	out	[O-]S(=O)(=O)CCC[N+](C)(C)CCCNS(=O)(=O)C(F)(F)C(F)(F)C(F)(F)C(F)(F)C(F)(F)C(F)(F)C(F)(F)C(F)(F)C(F)(F)C(F)(F)C(F)(F)F
1182	DTXSID101035708	3-({3-[(2-Hydroxyethyl)(dimethyl)azaniumyl]propyl}[(perfluorododecyl)sulfonyl]amino)-1-propanesulfonate	3.63e-21	FALSE	FALSE	950.518	114.81	-0.229359	958.322	15.0778	0.925925	0	0	out	O=S(=O)(N(CCCS(=O)(=O)[O-])CCC[N+](C)(C)CCO)C(F)(F)C(F)(F)C(F)(F)C(F)(F)C(F)(F)C(F)(F)C(F)(F)C(F)(F)C(F)(F)C(F)(F)C(F)(F)C(F)(F)F
1183	DTXSID90881380	1-(Perfluorooctyl)heneicosane	3.97e-21	FALSE	FALSE	714.629	0	-0.00321324	885.79	7.76068	0.96961	0	0	out	FC(F)(C(F)(F)C(F)(F)F)C(F)(F)C(F)(F)C(F)(F)C(F)(F)C(F)(F)CCCCCCCCCCCCCCCCCCCCC
1184	DTXSID90881062	(2-Carboxylatoethyl)-3-((perfluoro-9-methyldecyl)-2-hydroxypropyl)aminopropyldimethylammonium	4.01e-21	FALSE	FALSE	800.391	72.39	-0.940511	919.308	14.67	1.02108	0	0	out	C[N+](C)(CCCNCC(O)CC(F)(F)C(F)(F)C(F)(F)C(F)(F)C(F)(F)C(F)(F)C(F)(F)C(F)(F)C(F)(C(F)(F)F)C(F)(F)F)CCC([O-])=O
1185	DTXSID101035015	3-[{3-[(Carboxymethyl)(perfluoroundecanesulfonyl)amino]propyl}(dimethyl)azaniumyl]propane-1-sulfonate	4.6e-21	FALSE	FALSE	914.494	131.88	-0.265674	963.215	15.3006	0.953479	0	0	out	[O-]S(=O)(=O)CCC[N+](C)(C)CCCN(CC(=O)O)S(=O)(=O)C(F)(F)C(F)(F)C(F)(F)C(F)(F)C(F)(F)C(F)(F)C(F)(F)C(F)(F)C(F)(F)C(F)(F)C(F)(F)F
1186	DTXSID501034871	3-[(3-{(2-Carboxyethyl)[(perfluorododecyl)sulfonyl]amino}propyl)(dimethyl)azaniumyl]propanoate	4.64e-21	FALSE	FALSE	928.446	114.81	-0.743138	943.601	15.4828	1.10962	0	0	out	C[N+](C)(CCCN(CCC(=O)O)S(=O)(=O)C(F)(F)C(F)(F)C(F)(F)C(F)(F)C(F)(F)C(F)(F)C(F)(F)C(F)(F)C(F)(F)C(F)(F)C(F)(F)C(F)(F)F)CCC([O-])=O
1187	DTXSID70895364	1,1,1,2,2,3,3,4,4,5,5,6,6,7,7,8,8,9,9,10,10-Henicosafluorotricosane	5.53e-21	FALSE	FALSE	702.427	0	-3.74e-05	883.698	13.5111	0.968663	0	0	out	FC(F)(C(F)(F)C(F)(F)F)C(F)(F)C(F)(F)C(F)(F)C(F)(F)C(F)(F)C(F)(F)C(F)(F)CCCCCCCCCCCCC
1188	DTXSID901036786	(2‐Carboxyethyl)dimethyl[3-(perfluorooctadecyl)‐2‐hydroxypropyl]azanium	5.65e-21	FALSE	FALSE	1094.35	57.53	-0.171411	920.163	21.7333	1.00394	0	0	out	C[N+](C)(CC(O)CC(F)(F)C(F)(F)C(F)(F)C(F)(F)C(F)(F)C(F)(F)C(F)(F)C(F)(F)C(F)(F)C(F)(F)C(F)(F)C(F)(F)C(F)(F)C(F)(F)C(F)(F)C(F)(F)C(F)(F)C(F)(F)F)CCC(=O)O
1189	DTXSID20895450	1,1,1,2,2,3,3,4,4,5,5,6,6,7,7,8,8-Heptadecafluoro-10-iodooctacosane	5.8e-21	FALSE	FALSE	826.498	0	-0.00314484	877.517	8.15605	1.05713	0	0	out	FC(F)(F)C(F)(F)C(F)(F)C(F)(F)C(F)(F)C(F)(F)C(F)(F)C(F)(F)CC(I)CCCCCCCCCCCCCCCCCC
1190	DTXSID601035591	N-(2-Hydroxyethyl)-N,N-dimethyl-3-{[(perfluorododecyl)sulfonyl]amino}-1-propanaminium	6.94e-21	FALSE	FALSE	829.381	66.4	0.127273	923.5	17.9283	0.983383	0	0	out	C[N+](C)(CCCNS(=O)(=O)C(F)(F)C(F)(F)C(F)(F)C(F)(F)C(F)(F)C(F)(F)C(F)(F)C(F)(F)C(F)(F)C(F)(F)C(F)(F)C(F)(F)F)CCO
1191	DTXSID701036023	Trimethyl(3‐{2‐[(perfluorotetradecyl)ethylthio]acetamido}propyl)azanium	7.51e-21	FALSE	FALSE	937.462	29.1	-0.29712	893.945	19.3368	1.03801	0	0	out	FC(F)(CCSCC(=O)NCCC[N+](C)(C)C)C(F)(F)C(F)(F)C(F)(F)C(F)(F)C(F)(F)C(F)(F)C(F)(F)C(F)(F)C(F)(F)C(F)(F)C(F)(F)C(F)(F)C(F)(F)F
1192	DTXSID70895566	1-(Perfluorooctyl)octadec-1-ene	7.53e-21	FALSE	FALSE	670.532	0	-0.00266847	875.077	9.45641	0.968238	0	0	out	FC(F)(C(F)(F)C(F)(F)F)C(F)(F)C(F)(F)C(F)(F)C(F)(F)C(F)(F)C=CCCCCCCCCCCCCCCCC
1193	DTXSID00881376	1-(Perfluorooctyl)eicosane	9.98e-21	FALSE	FALSE	700.602	0	-0.00321324	868.833	8.05333	0.968895	0	0	out	FC(F)(C(F)(F)C(F)(F)F)C(F)(F)C(F)(F)C(F)(F)C(F)(F)C(F)(F)CCCCCCCCCCCCCCCCCCCC
1194	DTXSID40895371	1,1,1,2,2,3,3,4,4,5,5,6,6,7,7,8,8,9,9-Nonadecafluorotetracosane	1.16e-20	FALSE	FALSE	680.474	0	-0.000437033	868.34	11.1958	0.967437	0	0	out	FC(F)(C(F)(F)C(F)(F)F)C(F)(F)C(F)(F)C(F)(F)C(F)(F)C(F)(F)C(F)(F)CCCCCCCCCCCCCCC
1195	DTXSID601035810	Trimethyl({3‐[2‐(2-(perfluorotetradecyl)ethylsulfinyl)acetamido]propyl})azanium	1.19e-20	FALSE	FALSE	953.461	46.17	-0.298627	895.618	19.4539	1.03809	0	0	out	O=C(CS(=O)CCC(F)(F)C(F)(F)C(F)(F)C(F)(F)C(F)(F)C(F)(F)C(F)(F)C(F)(F)C(F)(F)C(F)(F)C(F)(F)C(F)(F)C(F)(F)C(F)(F)F)NCCC[N+](C)(C)C
1196	DTXSID20895556	1-(3,3,4,4,5,5,6,6,7,7,8,8,9,9,10,10,10-Heptadecafluorodecyl)-N,N,1,1-tetramethylsilanamine	1.3e-20	FALSE	FALSE	549.341	3.24	0.0838706	876.546	12.1067	0.584151	0	0	out	FC(F)(CC[Si](C)(C)N(C)C)C(F)(F)C(F)(F)C(F)(F)C(F)(F)C(F)(F)C(F)(F)C(F)(F)F
1197	DTXSID701034958	N-(2-Hydroxyethyl)-N-methyl-3-[(perfluorononanesulfonyl)amino]-N-(3-sulfopropyl)propan-1-aminium	1.57e-20	FALSE	FALSE	787.478	120.77	0.0977149	937.758	11.8841	0.87742	0	0	out	C[N+](CCCS(=O)(=O)O)(CCCNS(=O)(=O)C(F)(F)C(F)(F)C(F)(F)C(F)(F)C(F)(F)C(F)(F)C(F)(F)C(F)(F)C(F)(F)F)CCO
1198	DTXSID401035888	Trimethyl({3‐[2‐(2-(perfluorotetradecyl)ethanesulfonyl)acetamido]propyl})azanium	1.91e-20	FALSE	FALSE	969.46	63.24	-0.301222	896.93	19.5654	1.03849	0	0	out	FC(F)(CCS(=O)(=O)CC(=O)NCCC[N+](C)(C)C)C(F)(F)C(F)(F)C(F)(F)C(F)(F)C(F)(F)C(F)(F)C(F)(F)C(F)(F)C(F)(F)C(F)(F)C(F)(F)C(F)(F)C(F)(F)F
1199	DTXSID20579561	Octadecyl perfluorooctanoate	2.13e-20	FALSE	FALSE	666.55	26.3	-0.00151606	871.02	8.72727	0.960737	0	0	out	FC(F)(F)C(F)(F)C(F)(F)C(F)(F)C(F)(F)C(F)(F)C(F)(F)C(=O)OCCCCCCCCCCCCCCCCCC
1200	DTXSID501035093	N,N-Dimethyl-3-{[(perfluorodecyl)sulfonyl](3-sulfopropyl)amino}-N-(3-sulfopropyl)-1-propanaminium	2.25e-20	FALSE	FALSE	929.604	146.12	-0.175054	942.712	12.4171	0.875291	0	0	out	FC(F)(F)C(F)(F)C(F)(F)C(F)(F)C(F)(F)C(F)(F)C(F)(F)C(F)(F)C(F)(F)C(F)(F)S(=O)(=O)N(CCCS(=O)(=O)O)CCC[N+](C)(C)CCCS(=O)(=O)O
1201	DTXSID00880965	4-(4-(2-((Perfluorooctylsulfonyl)propylamino)ethylaminocarbonyl)phenylmethyl)-N-octadecylbenzamide	2.27e-20	FALSE	FALSE	1074.04	95.58	-0.0161547	908.741	7.13912	1.01031	0	0	out	FC(F)(F)C(F)(F)C(F)(F)C(F)(F)C(F)(F)C(F)(F)C(F)(F)C(F)(F)S(=O)(=O)N(CCC)CCNC(=O)c1ccc(Cc2ccc(cc2)C(=O)NCCCCCCCCCCCCCCCCCC)cc1
1202	DTXSID201035618	N-(2-Hydroxyethyl)-3-{(2-hydroxyethyl)[(perfluoroundecyl)sulfonyl]amino}-N,N-dimethyl-1-propanaminium	2.32e-20	FALSE	FALSE	823.427	77.84	0.0682147	903.975	14.9147	1.03497	0	0	out	FC(F)(C(F)(F)C(F)(F)C(F)(F)C(F)(F)C(F)(F)C(F)(F)C(F)(F)C(F)(F)C(F)(F)C(F)(F)F)S(=O)(=O)N(CCO)CCC[N+](C)(C)CCO
1203	DTXSID101034855	3-[Dimethyl(3-{[(perfluorododecyl)sulfonyl]amino}propyl)ammonio]propanoate	2.38e-20	FALSE	FALSE	856.383	86.3	-0.784111	898.538	17.9083	1.04011	0	0	out	C[N+](C)(CCCNS(=O)(=O)C(F)(F)C(F)(F)C(F)(F)C(F)(F)C(F)(F)C(F)(F)C(F)(F)C(F)(F)C(F)(F)C(F)(F)C(F)(F)C(F)(F)F)CCC([O-])=O
1204	DTXSID101034574	12:2 Fluorotelomer dimethyl ethyl betaine	2.42e-20	FALSE	FALSE	720.275	0	0.029831	862	19.2469	0.887304	0	0	out	FC(F)(C(F)(F)C(F)(F)F)C(F)(F)C(F)(F)C(F)(F)C(F)(F)C(F)(F)C(F)(F)C(F)(F)C(F)(F)C(F)(F)CC[N+](C)(C)CC
1205	DTXSID80881379	1-(Perfluorooctyl)nondecane	2.71e-20	FALSE	FALSE	686.575	0	-0.00321324	850.453	8.37037	0.968154	0	0	out	FC(F)(C(F)(F)C(F)(F)F)C(F)(F)C(F)(F)C(F)(F)C(F)(F)C(F)(F)CCCCCCCCCCCCCCCCCCC
1206	DTXSID001033028	N-[3-[[(Perfluorooctyl)sulfonyl]amino]propyl]-N,N-dimethylhexanaminium bromide	2.74e-20	FALSE	FALSE	749.366	46.17	0.0215953	882.184	11.2058	0.841664	0	0	out	[Br-].C[N+](C)(CCCNS(=O)(=O)C(F)(F)C(F)(F)C(F)(F)C(F)(F)C(F)(F)C(F)(F)C(F)(F)C(F)(F)F)CCCCCC
1207	DTXSID50881144	Bis(2-hydroxyethyl)methyl(1-(perfluoro-11-methyldodecyl))-2-hydroxyprop-3-ylammonium iodide	2.83e-20	FALSE	FALSE	973.237	60.69	1.06508	915.423	16.4749	0.444281	0	0	out	[I-].FC(F)(CC(O)C[N+](C)(CCO)CCO)C(F)(F)C(F)(F)C(F)(F)C(F)(F)C(F)(F)C(F)(F)C(F)(F)C(F)(F)C(F)(F)C(F)(C(F)(F)F)C(F)(F)F
1208	DTXSID50882934	Iodonium, bis[4-(1,1-dimethylethyl)phenyl]-, salt with perfluoro-1-octanesulfonic acid (1:1)	2.86e-20	FALSE	FALSE	892.45	57.2	0.0138558	891.53	12.1225	0.664733	0	0	out	FC(F)(F)C(F)(F)C(F)(F)C(F)(F)C(F)(F)C(F)(F)C(F)(F)C(F)(F)S([O-])(=O)=O.CC(C)(C)c1ccc(cc1)[I+]c1ccc(cc1)C(C)(C)C
1209	DTXSID60895555	N,N,N',N',1-Pentamethyl-1-(3,3,4,4,5,5,6,6,7,7,8,8,8-tridecafluorooctyl)silanediamine	3.15e-20	FALSE	FALSE	478.369	6.48	0.23661	860.422	7.29825	0.603786	0	0	out	C[Si](CCC(F)(F)C(F)(F)C(F)(F)C(F)(F)C(F)(F)C(F)(F)F)(N(C)C)N(C)C
1210	DTXSID001035636	2-Hydroxy-3-({3-[(2-hydroxyethyl)(dimethyl)azaniumyl]propyl}[(perfluorododecyl)sulfonyl]amino)-1-propanesulfonate	3.17e-20	FALSE	FALSE	966.517	135.04	-0.277208	928.931	15.2208	0.953948	0	0	out	[O-]S(=O)(=O)CC(O)CN(CCC[N+](C)(C)CCO)S(=O)(=O)C(F)(F)C(F)(F)C(F)(F)C(F)(F)C(F)(F)C(F)(F)C(F)(F)C(F)(F)C(F)(F)C(F)(F)C(F)(F)C(F)(F)F
1211	DTXSID501033473	3‐[Diethyl(3,4,4,5,5,6,6,7,7,8,8,9,9,10,10,10‐hexadecafluorodec‐2‐en‐1‐yl)azaniumyl]‐2,2‐dimethylpropyl phosphonate	3.47e-20	FALSE	FALSE	649.347	49.36	0.0944806	870.528	8.87815	1.34102	0	0	out	FC(F)(F)C(F)(F)C(F)(F)C(F)(F)C(F)(F)C(F)(F)C(F)(F)C(F)=CC[N+](CC(C)(C)COP([O-])=O)(CC)CC
1212	DTXSID301034906	3-[(3-{Ethyl[(perfluoroundecyl)sulfonyl]amino}propyl)(dimethyl)azaniumyl]propanoate	3.58e-20	FALSE	FALSE	834.43	77.51	-0.793607	883.333	14.5679	1.03547	0	0	out	C[N+](C)(CCCN(CC)S(=O)(=O)C(F)(F)C(F)(F)C(F)(F)C(F)(F)C(F)(F)C(F)(F)C(F)(F)C(F)(F)C(F)(F)C(F)(F)C(F)(F)F)CCC([O-])=O
1213	DTXSID801035511	N-Ethyl-3-{ethyl[(perfluorononyl)sulfonyl]amino}-N,N-dimethyl-1-propanaminium	3.86e-20	FALSE	FALSE	691.415	37.38	0.026862	869.688	12.691	0.95894	0	0	out	C[N+](C)(CCCN(CC)S(=O)(=O)C(F)(F)C(F)(F)C(F)(F)C(F)(F)C(F)(F)C(F)(F)C(F)(F)C(F)(F)C(F)(F)F)CC
1214	DTXSID90895568	N,N,N-Trimethyloctan-1-aminium pentadecafluorooctanoate	4.09e-20	FALSE	FALSE	585.392	40.13	-0.0118502	870.337	13.0732	0.937135	0	0	out	FC(F)(C(F)(F)C([O-])=O)C(F)(F)C(F)(F)C(F)(F)C(F)(F)C(F)(F)F.CCCCCCCC[N+](C)(C)C
1215	DTXSID801035480	N-(2,3-Dihydroxypropyl)-4-hydroxy-N,N-dimethyl-3-{[(perfluoroundecyl)sulfonyl]amino}-1-butanaminium	4.51e-20	FALSE	FALSE	839.426	106.86	-0.131551	905.816	15.0313	1.05371	0	0	out	FC(F)(C(F)(F)C(F)(F)C(F)(F)C(F)(F)C(F)(F)C(F)(F)C(F)(F)C(F)(F)C(F)(F)C(F)(F)F)S(=O)(=O)NC(CO)CC[N+](C)(C)CC(O)CO
1216	DTXSID90895442	1,1,1,2,2,3,3,4,4,5,5,6,6,7,7,8,8-Heptadecafluoro-10-iodohexacosane	4.84e-20	FALSE	FALSE	798.444	0	-0.00314484	838.302	8.82662	1.06533	0	0	out	FC(F)(F)C(F)(F)C(F)(F)C(F)(F)C(F)(F)C(F)(F)C(F)(F)C(F)(F)CC(I)CCCCCCCCCCCCCCCC
1217	DTXSID6072053	Bis(trimethyl-3-(((pentadecafluoroheptyl)sulphonyl)amino)propylammonium) sulphate	5.91e-20	FALSE	FALSE	1194.7	172.6	-0.0241757	941.908	15.2853	1.03086	0	0	out	O=S(=O)(NCCC[N+](C)(C)C)C(F)(F)C(F)(F)C(F)(F)C(F)(F)C(F)(F)C(F)(F)C(F)(F)F.FC(F)(F)C(F)(F)C(F)(F)C(F)(F)C(F)(F)C(F)(F)C(F)(F)S(=O)(=O)NCCC[N+](C)(C)C.[O-]S([O-])(=O)=O
1218	DTXSID10895424	1,1,1,2,2,3,3,4,4,5,5,6,6,7,7,8,8,9,9,10,10-Henicosafluoro-12-iododocosane	6.41e-20	FALSE	FALSE	814.296	0	-4.06e-05	836.581	14.334	1.08681	0	0	out	FC(F)(F)C(F)(F)C(F)(F)C(F)(F)C(F)(F)C(F)(F)C(F)(F)C(F)(F)C(F)(F)C(F)(F)CC(I)CCCCCCCCCC
1219	DTXSID10583354	((Perfluorooctyl)ethyl)di(propan-2-yl)silane	6.91e-20	FALSE	FALSE	562.38	0	0.125721	841.194	11.1358	0.71142	0	0	out	CC(C)[SiH](CCC(F)(F)C(F)(F)C(F)(F)C(F)(F)C(F)(F)C(F)(F)C(F)(F)C(F)(F)F)C(C)C
1220	DTXSID901035502	3-({4-[(2,3-Dihydroxypropyl)(dimethyl)azaniumyl]-1-hydroxy-2-butanyl}[(perfluoroundecyl)sulfonyl]amino)-1-propanesulfonate	7.7e-20	FALSE	FALSE	960.563	155.27	-0.524841	918.745	12.6561	0.975751	0	0	out	O=S(=O)(N(CCCS(=O)(=O)[O-])C(CC[N+](C)(C)CC(O)CO)CO)C(F)(F)C(F)(F)C(F)(F)C(F)(F)C(F)(F)C(F)(F)C(F)(F)C(F)(F)C(F)(F)C(F)(F)C(F)(F)F
1221	DTXSID80895355	12-(Perfluorodecanyl)dodecane	7.86e-20	FALSE	FALSE	688.4	0	-3.74e-05	834.743	14.1988	0.968229	0	0	out	FC(F)(C(F)(F)C(F)(F)F)C(F)(F)C(F)(F)C(F)(F)C(F)(F)C(F)(F)C(F)(F)C(F)(F)CCCCCCCCCCCC
1222	DTXSID60881377	1-(Perfluorooctyl)octadecane	8.04e-20	FALSE	FALSE	672.548	0	-0.00321324	830.464	8.71498	0.967388	0	0	out	FC(F)(C(F)(F)C(F)(F)F)C(F)(F)C(F)(F)C(F)(F)C(F)(F)C(F)(F)CCCCCCCCCCCCCCCCCC
1223	DTXSID70895384	1,1,1,2,2,3,3,4,4,5,5,6,6,7,7,8,8,9,9,10,10,11,11,12,12-Pentacosafluorodocosane	8.86e-20	FALSE	FALSE	760.36	0	-3.19e-06	835.048	17.9415	0.972537	0	0	out	FC(F)(C(F)(F)C(F)(F)F)C(F)(F)C(F)(F)C(F)(F)C(F)(F)C(F)(F)C(F)(F)C(F)(F)C(F)(F)C(F)(F)CCCCCCCCCC
1224	DTXSID701035087	3-(Dimethyl{3-[methyl(perfluorodecanesulfonyl)amino]propyl}azaniumyl)propane-1-sulfonate	9.01e-20	FALSE	FALSE	820.478	94.58	-0.157384	886.959	13.9469	0.911053	0	0	out	[O-]S(=O)(=O)CCC[N+](C)(C)CCCN(C)S(=O)(=O)C(F)(F)C(F)(F)C(F)(F)C(F)(F)C(F)(F)C(F)(F)C(F)(F)C(F)(F)C(F)(F)C(F)(F)F
1225	DTXSID501035005	3-(Dimethyl{3-[(Perfluorodecanesulfonyl)amino]propyl}azaniumyl)propane-1-sulfonate	1.06e-19	FALSE	FALSE	806.451	103.37	-0.119084	890.492	15.0783	0.906189	0	0	out	[O-]S(=O)(=O)CCC[N+](C)(C)CCCNS(=O)(=O)C(F)(F)C(F)(F)C(F)(F)C(F)(F)C(F)(F)C(F)(F)C(F)(F)C(F)(F)C(F)(F)C(F)(F)F
1226	DTXSID601035589	N-(2-Hydroxyethyl)-N,N-dimethyl-3-{[(perfluoroundecyl)sulfonyl]amino}-1-propanaminium	1.14e-19	FALSE	FALSE	779.374	66.4	0.126456	870.72	17.0094	0.982849	0	0	out	C[N+](C)(CCCNS(=O)(=O)C(F)(F)C(F)(F)C(F)(F)C(F)(F)C(F)(F)C(F)(F)C(F)(F)C(F)(F)C(F)(F)C(F)(F)C(F)(F)F)CCO
1227	DTXSID30881021	1,1'-(Oxybis((2-methylethylene)oxy))bis(3-(perfluoro-9-methyldecyl)propan-2-ol)	1.15e-19	FALSE	FALSE	1386.47	68.15	0.426945	878.094	20.3699	0.988517	0	0	out	FC(F)(F)C(F)(C(F)(F)F)C(F)(F)C(F)(F)C(F)(F)C(F)(F)C(F)(F)C(F)(F)C(F)(F)C(F)(F)CC(O)COC(C)COCC(C)OCC(O)CC(F)(F)C(F)(F)C(F)(F)C(F)(F)C(F)(F)C(F)(F)C(F)(F)C(F)(F)C(F)(C(F)(F)F)C(F)(F)F
1228	DTXSID501033528	Triethylammonium perfluoroheptane sulfonate	1.16e-19	FALSE	FALSE	551.312	61.64	0.0120369	868.128	16.4848	0.840854	0	0	out	FC(F)(C(F)(F)S([O-])(=O)=O)C(F)(F)C(F)(F)C(F)(F)C(F)(F)C(F)(F)F.CC[NH+](CC)CC
1229	DTXSID20895551	1-(Perfluorooctyl)-1-hexadecene	1.16e-19	FALSE	FALSE	642.478	0	-0.00266847	824.852	10.3729	0.966944	0	0	out	FC(F)(C(F)(F)C(F)(F)F)C(F)(F)C(F)(F)C(F)(F)C(F)(F)C(F)(F)C=CCCCCCCCCCCCCCC
1230	DTXSID701035706	3-({3-[(2-Hydroxyethyl)(dimethyl)azaniumyl]propyl}[(perfluoroundecyl)sulfonyl]amino)-1-propanesulfonate	1.21e-19	FALSE	FALSE	900.511	114.81	-0.229354	892.509	14.2519	0.923765	0	0	out	O=S(=O)(N(CCCS(=O)(=O)[O-])CCC[N+](C)(C)CCO)C(F)(F)C(F)(F)C(F)(F)C(F)(F)C(F)(F)C(F)(F)C(F)(F)C(F)(F)C(F)(F)C(F)(F)C(F)(F)F
1231	DTXSID501034869	3-[(3-{(2-Carboxyethyl)[(perfluoroundecyl)sulfonyl]amino}propyl)(dimethyl)ammonio]propanoate	1.26e-19	FALSE	FALSE	878.439	114.81	-0.743133	881.484	14.6547	1.11442	0	0	out	C[N+](C)(CCCN(CCC(=O)O)S(=O)(=O)C(F)(F)C(F)(F)C(F)(F)C(F)(F)C(F)(F)C(F)(F)C(F)(F)C(F)(F)C(F)(F)C(F)(F)C(F)(F)F)CCC([O-])=O
1232	DTXSID80897556	(Z)-(Perfluorooctyl)ethyl 9-octadecenoate	1.32e-19	FALSE	FALSE	728.568	26.3	0.0175061	837.891	9.70588	0.965554	0	0	out	FC(F)(CCOC(=O)CCCCCCC/C=C\CCCCCCCC)C(F)(F)C(F)(F)C(F)(F)C(F)(F)C(F)(F)C(F)(F)C(F)(F)F
1233	DTXSID501036784	(2‐Carboxyethyl)dimethyl[3-(perfluorohexadecyl)‐2‐hydroxypropyl]azanium	1.34e-19	FALSE	FALSE	994.338	57.53	-0.172385	860.339	20.5766	1.00399	0	0	out	C[N+](C)(CC(O)CC(F)(F)C(F)(F)C(F)(F)C(F)(F)C(F)(F)C(F)(F)C(F)(F)C(F)(F)C(F)(F)C(F)(F)C(F)(F)C(F)(F)C(F)(F)C(F)(F)C(F)(F)C(F)(F)F)CCC(=O)O
1234	DTXSID501035429	3,4-Dihydroxy-N,N-dimethyl-N-(3-{[(perfluorononyl)sulfonyl]amino}propyl)-1-butanaminium	1.42e-19	FALSE	FALSE	723.413	86.63	-0.21084	870.933	13.2965	1.00344	0	0	out	C[N+](C)(CCCNS(=O)(=O)C(F)(F)C(F)(F)C(F)(F)C(F)(F)C(F)(F)C(F)(F)C(F)(F)C(F)(F)C(F)(F)F)CCC(O)CO
1235	DTXSID50895549	1,1,1,2,2,3,3,4,4,5,5,6,6,7,7,8,8,9,9,10,10,21,21,22,22,23,23,24,24,25,25,26,26,27,27,28,28,29,29,30,30,30-Dotetracontafluorotriacontane	1.48e-19	FALSE	FALSE	1178.41	0	-7.16e-05	826.93	19.8519	0.968751	0	0	out	FC(F)(C(F)(F)C(F)(F)F)C(F)(F)C(F)(F)C(F)(F)C(F)(F)C(F)(F)C(F)(F)C(F)(F)CCCCCCCCCCC(F)(F)C(F)(F)C(F)(F)C(F)(F)C(F)(F)C(F)(F)C(F)(F)C(F)(F)C(F)(F)C(F)(F)F
1236	DTXSID801035016	3-[{3-[(Carboxymethyl)(perfluorodecanesulfonyl)amino]propyl}(dimethyl)azaniumyl]propane-1-sulfonate	1.51e-19	FALSE	FALSE	864.487	131.88	-0.265617	897.662	14.4341	0.952376	0	0	out	[O-]S(=O)(=O)CCC[N+](C)(C)CCCN(CC(=O)O)S(=O)(=O)C(F)(F)C(F)(F)C(F)(F)C(F)(F)C(F)(F)C(F)(F)C(F)(F)C(F)(F)C(F)(F)C(F)(F)F
1237	DTXSID401033482	1-(Perfluorooctyl)-3,6,9,12,15,18,21,24-octaoxatetracontan-25-one	1.69e-19	FALSE	FALSE	1010.9	90.91	0.501224	877.469	6.46526	0.891921	0	0	out	FC(F)(F)C(F)(F)C(F)(F)C(F)(F)C(F)(F)C(F)(F)C(F)(F)C(F)(F)CCOCCOCCOCCOCCOCCOCCOCCOC(=O)CCCCCCCCCCCCCCC
1238	DTXSID201033098	N-[3-(Trimethoxysilyl)propyl]perfluorododecanamide	1.85e-19	FALSE	FALSE	775.369	56.79	-0.362819	855.261	17.8439	0.658969	0	0	out	CO[Si](CCCNC(=O)C(F)(F)C(F)(F)C(F)(F)C(F)(F)C(F)(F)C(F)(F)C(F)(F)C(F)(F)C(F)(F)C(F)(F)C(F)(F)F)(OC)OC
1239	DTXSID10881029	(2-Carboxylatoethyl)-3-((perfluorodecyl)-2-hydroxypropyl)aminopropyldimethylammonium	1.86e-19	FALSE	FALSE	750.384	72.39	-0.940872	847.107	13.6804	1.02183	0	0	out	C[N+](C)(CCCNCC(O)CC(F)(F)C(F)(F)C(F)(F)C(F)(F)C(F)(F)C(F)(F)C(F)(F)C(F)(F)C(F)(F)C(F)(F)F)CCC([O-])=O
1240	DTXSID901035990	3‐{[3‐(Dimethylamino)propyl]carbamoyl}‐2‐[2-(perfluorotetradecyl)ethylsulfanyl]propanoic acid	1.94e-19	FALSE	FALSE	980.463	69.64	-0.5232	854.885	19.1577	0.996983	0	0	out	O=C(CC(SCCC(F)(F)C(F)(F)C(F)(F)C(F)(F)C(F)(F)C(F)(F)C(F)(F)C(F)(F)C(F)(F)C(F)(F)C(F)(F)C(F)(F)C(F)(F)C(F)(F)F)C(=O)O)NCCCN(C)C
1241	DTXSID10336766	2,2,3,3,4,4,5,5,6,6,7,7,8,8,8-pentadecafluorooctyl hexadecanoate	2.05e-19	FALSE	FALSE	638.496	26.3	-0.00734472	829.335	9.55556	0.958274	0	0	out	FC(F)(C(F)(F)COC(=O)CCCCCCCCCCCCCCC)C(F)(F)C(F)(F)C(F)(F)C(F)(F)C(F)(F)F
1242	DTXSID30826513	1-Heptadecylperfluorooctane	2.63e-19	FALSE	FALSE	658.521	0	-0.00321324	808.653	9.09091	0.966597	0	0	out	FC(F)(C(F)(F)C(F)(F)F)C(F)(F)C(F)(F)C(F)(F)C(F)(F)C(F)(F)CCCCCCCCCCCCCCCCC
1243	DTXSID40897517	Phenol, 2,2'-[(1R,2R)-1,2-cyclohexanediylbis[(E)-nitrilomethylidyne]]bis[6-(1,1-dimethylethyl)-4-(heptadecafluorooctyl)-	3.22e-19	FALSE	FALSE	1270.72	65.18	0.478518	853.553	14.0269	0.984509	0	0	out	FC(F)(F)C(F)(F)C(F)(F)C(F)(F)C(F)(F)C(F)(F)C(F)(F)C(F)(F)c1cc(/C=N/[C@@H]2CCCCC2/N=C/c2cc(cc(c2O)C(C)(C)C)C(F)(F)C(F)(F)C(F)(F)C(F)(F)C(F)(F)C(F)(F)C(F)(F)C(F)(F)F)c(O)c(c1)C(C)(C)C
1244	DTXSID00227578	Heptadecafluorooctane-1-sulphonamide, compound with triethylamine (1:1)	3.26e-19	FALSE	FALSE	600.335	63.4	0.0171216	849.781	16.5263	0.849873	0	0	out	FC(F)(C(F)(F)S(N)(=O)=O)C(F)(F)C(F)(F)C(F)(F)C(F)(F)C(F)(F)C(F)(F)F.CCN(CC)CC
1245	DTXSID001033385	3,6,9,12,15,18,21,24,27,30-Decaoxatetratriacont-1-yl [(perfluorooctyl)sulfonyl]carbamate	3.31e-19	FALSE	FALSE	1039.79	164.77	0.777904	915.374	9.05065	0.842808	0	0	out	FC(F)(F)C(F)(F)C(F)(F)C(F)(F)C(F)(F)C(F)(F)C(F)(F)C(F)(F)S(=O)(=O)NC(=O)OCCOCCOCCOCCOCCOCCOCCOCCOCCOCCOCCCC
1246	DTXSID701034853	3-[Dimethyl(3-{[(perfluoroundecyl)sulfonyl]amino}propyl)ammonio]propanoate	3.47e-19	FALSE	FALSE	806.376	86.3	-0.784105	847.943	17.0037	1.04251	0	0	out	C[N+](C)(CCCNS(=O)(=O)C(F)(F)C(F)(F)C(F)(F)C(F)(F)C(F)(F)C(F)(F)C(F)(F)C(F)(F)C(F)(F)C(F)(F)C(F)(F)F)CCC([O-])=O
1247	DTXSID40379363	Hexakis((perfluoroheptyl)methoxy)cyclotriphosphazene	4.5e-19	FALSE	FALSE	2529.38	92.46	-3.02521	808.654	25.2175	1.75557	0	0	out	FC(F)(C(F)(F)C(F)(F)C(F)(F)C(F)(F)COp1(np(OCC(F)(F)C(F)(F)C(F)(F)C(F)(F)C(F)(F)C(F)(F)C(F)(F)F)(np(n1)(OCC(F)(F)C(F)(F)C(F)(F)C(F)(F)C(F)(F)C(F)(F)C(F)(F)F)OCC(F)(F)C(F)(F)C(F)(F)C(F)(F)C(F)(F)C(F)(F)C(F)(F)F)OCC(F)(F)C(F)(F)C(F)(F)C(F)(F)C(F)(F)C(F)(F)C(F)(F)F)OCC(F)(F)C(F)(F)C(F)(F)C(F)(F)C(F)(F)C(F)(F)C(F)(F)F)C(F)(F)C(F)(F)F
1248	DTXSID40881032	Bis(2-hydroxyethyl)methyl(3-(perfluorododecyl)-2-hydroxypropyl)ammonium iodide	5.91e-19	FALSE	FALSE	923.23	60.69	1.06507	858.47	15.6381	0.431487	0	0	out	[I-].FC(F)(CC(O)C[N+](C)(CCO)CCO)C(F)(F)C(F)(F)C(F)(F)C(F)(F)C(F)(F)C(F)(F)C(F)(F)C(F)(F)C(F)(F)C(F)(F)C(F)(F)F
1249	DTXSID30895426	1,1,1,2,2,3,3,4,4,5,5,6,6,7,7,8,8-Heptadecafluoro-10-iodotetracosane	6.07e-19	FALSE	FALSE	770.39	0	-0.00314484	791.598	9.62493	1.07535	0	0	out	FC(F)(F)C(F)(F)C(F)(F)C(F)(F)C(F)(F)C(F)(F)C(F)(F)C(F)(F)CC(I)CCCCCCCCCCCCCC
1250	DTXSID501034976	N-(3-{(Carboxymethyl)[(perfluorododecyl)sulfonyl]amino}propyl)-2-hydroxy-N,N-dimethyl-3-sulfo-1-propanaminium	6.36e-19	FALSE	FALSE	981.508	149.28	0.06098	886.308	15.5179	0.96403	0	0	out	OC(C[N+](C)(C)CCCN(CC(=O)O)S(=O)(=O)C(F)(F)C(F)(F)C(F)(F)C(F)(F)C(F)(F)C(F)(F)C(F)(F)C(F)(F)C(F)(F)C(F)(F)C(F)(F)C(F)(F)F)CS(=O)(=O)O
1251	DTXSID30895406	1,1,1,2,2,3,3,4,4,5,5,6,6,7,7,8,8,9,9,10,10,11,11,12,12,13,13-Heptacosafluorodocosane	7.78e-19	FALSE	FALSE	796.34	0	-4.25e-05	795.837	19.8129	0.974755	0	0	out	FC(F)(C(F)(F)C(F)(F)F)C(F)(F)C(F)(F)C(F)(F)C(F)(F)C(F)(F)C(F)(F)C(F)(F)C(F)(F)C(F)(F)C(F)(F)CCCCCCCCC
1252	DTXSID801033591	3-[[Perfluorodecyl)sulfonyl](2-hydroxyethyl)amino]-N-(2-hydroxyethyl)-N,N-dimethyl-1-propanaminium	9.07e-19	FALSE	FALSE	773.42	77.84	0.067733	835.055	13.9935	1.03668	0	0	out	FC(F)(C(F)(F)C(F)(F)C(F)(F)C(F)(F)C(F)(F)C(F)(F)C(F)(F)C(F)(F)C(F)(F)F)S(=O)(=O)N(CCO)CCC[N+](C)(C)CCO
1253	DTXSID301035635	2-Hydroxy-3-({3-[(2-hydroxyethyl)(dimethyl)azaniumyl]propyl}[(perfluoroundecyl)sulfonyl]amino)-1-propanesulfonate	9.29e-19	FALSE	FALSE	916.51	135.04	-0.277202	865.454	14.4182	0.952713	0	0	out	[O-]S(=O)(=O)CC(O)CN(CCC[N+](C)(C)CCO)S(=O)(=O)C(F)(F)C(F)(F)C(F)(F)C(F)(F)C(F)(F)C(F)(F)C(F)(F)C(F)(F)C(F)(F)C(F)(F)C(F)(F)F
1254	DTXSID40381981	1-(Perfluoro-n-octyl)hexadecane	9.65e-19	FALSE	FALSE	644.494	0	-0.00321324	784.763	9.50265	0.965783	0	0	out	FC(F)(C(F)(F)C(F)(F)F)C(F)(F)C(F)(F)C(F)(F)C(F)(F)C(F)(F)CCCCCCCCCCCCCCCC
1255	DTXSID40895553	2-(Perfluorodecyl)ethyl(trimethoxy)silane	1.01e-18	FALSE	FALSE	668.31	27.69	0.249713	813.622	18.5139	0.768838	0	0	out	CO[Si](CCC(F)(F)C(F)(F)C(F)(F)C(F)(F)C(F)(F)C(F)(F)C(F)(F)C(F)(F)C(F)(F)C(F)(F)F)(OC)OC
1256	DTXSID90895609	N,N-Dimethyl-N-(propan-2-yl)propan-2-aminium nonafluorobutane-1-sulfonate	1.04e-18	FALSE	FALSE	429.345	57.2	0.631118	829.695	5.15873	0.590389	0	0	out	FC(F)(C(F)(F)S([O-])(=O)=O)C(F)(F)C(F)(F)F.CC(C)[N+](C)(C)C(C)C
1257	DTXSID301036019	Trimethyl(3‐{2‐[(perfluorododecyl)ethylthio]acetamido}propyl)azanium	1.11e-18	FALSE	FALSE	837.448	29.1	-0.294876	799.707	17.6326	1.04325	0	0	out	FC(F)(CCSCC(=O)NCCC[N+](C)(C)C)C(F)(F)C(F)(F)C(F)(F)C(F)(F)C(F)(F)C(F)(F)C(F)(F)C(F)(F)C(F)(F)C(F)(F)C(F)(F)F
1258	DTXSID601032711	2-Hydroxy-3-[(perfluoroheptyl)methoxy]propyl heneicosanoate	1.22e-18	FALSE	FALSE	782.71	55.76	-0.0190003	810.726	6.9004	1.01375	0	0	out	FC(F)(COCC(O)COC(=O)CCCCCCCCCCCCCCCCCCCC)C(F)(F)C(F)(F)C(F)(F)C(F)(F)C(F)(F)C(F)(F)F
1259	DTXSID50895423	1,1,1,2,2,3,3,4,4,5,5,6,6,7,7,8,8,9,9,10,10-Henicosafluoro-12-iodohenicosane	1.27e-18	FALSE	FALSE	800.269	0	-4.74e-05	781.418	15.1056	1.09417	0	0	out	FC(F)(F)C(F)(F)C(F)(F)C(F)(F)C(F)(F)C(F)(F)C(F)(F)C(F)(F)C(F)(F)C(F)(F)CC(I)CCCCCCCCC
1260	DTXSID901035576	2-Hydroxy-N-(2-hydroxyethyl)-N,N-dimethyl-3-{[(perfluorododecyl)sulfonyl]amino}-1-propanaminium	1.3e-18	FALSE	FALSE	845.38	86.63	0.391342	840.894	18.0506	1.04168	0	0	out	FC(F)(C(F)(F)C(F)(F)C(F)(F)C(F)(F)C(F)(F)C(F)(F)C(F)(F)C(F)(F)C(F)(F)C(F)(F)C(F)(F)F)S(=O)(=O)NCC(O)C[N+](C)(C)CCO
1261	DTXSID801034949	2-Hydroxy-N-(3-{(2-hydroxy-3-sulfopropyl)[(perfluorododecyl)sulfonyl]amino}propyl)-N,N-dimethyl-3-sulfo-1-propanaminium	1.35e-18	FALSE	FALSE	1061.62	186.58	-0.0222953	893.072	13.9409	0.910311	0	0	out	OC(CN(CCC[N+](C)(C)CC(O)CS(=O)(=O)O)S(=O)(=O)C(F)(F)C(F)(F)C(F)(F)C(F)(F)C(F)(F)C(F)(F)C(F)(F)C(F)(F)C(F)(F)C(F)(F)C(F)(F)C(F)(F)F)CS(=O)(=O)O
1262	DTXSID601034898	3-[(3-{Ethyl[(perfluorodecyl)sulfonyl]amino}propyl)(dimethyl)azaniumyl]propanoate	1.46e-18	FALSE	FALSE	784.423	77.51	-0.79355	813.623	13.6361	1.03733	0	0	out	C[N+](C)(CCCN(CC)S(=O)(=O)C(F)(F)C(F)(F)C(F)(F)C(F)(F)C(F)(F)C(F)(F)C(F)(F)C(F)(F)C(F)(F)C(F)(F)F)CCC([O-])=O
1263	DTXSID20895359	1,1,1,2,2,3,3,4,4,5,5,6,6,7,7,8,8,9,9,10,10-Henicosafluorohenicosane	1.49e-18	FALSE	FALSE	674.373	0	-3.76e-05	780.48	14.963	0.967848	0	0	out	FC(F)(C(F)(F)C(F)(F)F)C(F)(F)C(F)(F)C(F)(F)C(F)(F)C(F)(F)C(F)(F)C(F)(F)CCCCCCCCCCC
1264	DTXSID601035808	Trimethyl({3‐[2‐(2-(perfluorododecyl)ethylsulfinyl)acetamido]propyl})azanium	1.51e-18	FALSE	FALSE	853.447	46.17	-0.296448	804.203	17.8085	1.04294	0	0	out	O=C(CS(=O)CCC(F)(F)C(F)(F)C(F)(F)C(F)(F)C(F)(F)C(F)(F)C(F)(F)C(F)(F)C(F)(F)C(F)(F)C(F)(F)C(F)(F)F)NCCC[N+](C)(C)C
1265	DTXSID20896083	N-Dodecyl-2,2,3,3,4,4,5,5,6,6,7,7,8,8,9,9,9-heptadecafluorononanamide	1.66e-18	FALSE	FALSE	631.411	29.1	0.000124147	794.226	12.5031	0.9564	0	0	out	FC(F)(F)C(F)(F)C(F)(F)C(F)(F)C(F)(F)C(F)(F)C(F)(F)C(F)(F)C(=O)NCCCCCCCCCCCC
1266	DTXSID501035479	N-(2,3-Dihydroxypropyl)-3-{[(perfluorodecyl)sulfonyl]amino}-4-hydroxy-N,N-dimethyl-1-butanaminium	1.67e-18	FALSE	FALSE	789.419	106.86	-0.132615	837.861	14.1062	1.05627	0	0	out	FC(F)(C(F)(F)C(F)(F)C(F)(F)C(F)(F)C(F)(F)C(F)(F)C(F)(F)C(F)(F)C(F)(F)F)S(=O)(=O)NC(CO)CC[N+](C)(C)CC(O)CO
1267	DTXSID701035887	Trimethyl({3‐[2‐(2-(perfluorododecyl)ethanesulfonyl)acetamido]propyl})azanium	2.11e-18	FALSE	FALSE	869.446	63.24	-0.299108	808.171	17.9749	1.04303	0	0	out	FC(F)(CCS(=O)(=O)CC(=O)NCCC[N+](C)(C)C)C(F)(F)C(F)(F)C(F)(F)C(F)(F)C(F)(F)C(F)(F)C(F)(F)C(F)(F)C(F)(F)C(F)(F)C(F)(F)F
1268	DTXSID101035091	N,N-Dimethyl-3-{[(perfluorononyl)sulfonyl](3-sulfopropyl)amino}-N-(3-sulfopropyl)-1-propanaminium	2.3e-18	FALSE	FALSE	879.597	146.12	-0.177721	855.912	11.4983	0.872048	0	0	out	FC(F)(F)C(F)(F)C(F)(F)C(F)(F)C(F)(F)C(F)(F)C(F)(F)C(F)(F)C(F)(F)S(=O)(=O)N(CCCS(=O)(=O)O)CCC[N+](C)(C)CCCS(=O)(=O)O
1269	DTXSID201035587	3-[[(Perfluorodecyl)sulfonyl]amino]-N-(2-hydroxyethyl)-N,N-dimethyl-1-propanaminium	2.51e-18	FALSE	FALSE	729.367	66.4	0.12557	812.418	15.9921	0.982286	0	0	out	C[N+](C)(CCCNS(=O)(=O)C(F)(F)C(F)(F)C(F)(F)C(F)(F)C(F)(F)C(F)(F)C(F)(F)C(F)(F)C(F)(F)C(F)(F)F)CCO
1270	DTXSID001034957	N-(2-Hydroxyethyl)-N-methyl-3-[(perfluorooctanesulfonyl)amino]-N-(3-sulfopropyl)propan-1-aminium	2.53e-18	FALSE	FALSE	737.471	120.77	0.0949806	842.384	10.7879	0.873024	0	0	out	C[N+](CCCS(=O)(=O)O)(CCCNS(=O)(=O)C(F)(F)C(F)(F)C(F)(F)C(F)(F)C(F)(F)C(F)(F)C(F)(F)C(F)(F)F)CCO
1271	DTXSID001032975	3-[[(Perfluorooctyl)sulfonyl]amino]-N,N-dimethyl-N-propyl-1-propanaminium bromide	2.57e-18	FALSE	FALSE	707.285	46.17	0.0601141	798.796	13.0171	0.877362	0	0	out	[Br-].C[N+](C)(CCCNS(=O)(=O)C(F)(F)C(F)(F)C(F)(F)C(F)(F)C(F)(F)C(F)(F)C(F)(F)C(F)(F)F)CCC
1272	DTXSID401032808	N-(Carboxymethyl)-3-[[2-[(perfluorotetradecyl)ethylthio]acetyl]amino]-N,N-dimethyl-1-propanaminium	2.68e-18	FALSE	FALSE	981.471	66.4	-0.214776	763.821	17.6062	0.99732	1	0	out	FC(F)(CCSCC(=O)NCCC[N+](C)(C)CC(=O)O)C(F)(F)C(F)(F)C(F)(F)C(F)(F)C(F)(F)C(F)(F)C(F)(F)C(F)(F)C(F)(F)C(F)(F)C(F)(F)C(F)(F)C(F)(F)F
1273	DTXSID601034567	2-Hydroxy-N,N-dimethyl-N-{3-[(perfluorododecanesulfonyl)amino]propyl}-3-sulfopropan-1-aminium	2.72e-18	FALSE	FALSE	922.464	123.6	0.00741885	844.705	16.5185	0.918403	0	0	out	[O-]S(=O)(=O)CC(O)C[N+](C)(C)CCCNS(=O)(=O)C(F)(F)C(F)(F)C(F)(F)C(F)(F)C(F)(F)C(F)(F)C(F)(F)C(F)(F)C(F)(F)C(F)(F)C(F)(F)C(F)(F)F
1274	DTXSID40226388	N-Dodecyl-heptadecafluoro-1-octanesulfonamide	2.84e-18	FALSE	FALSE	667.466	46.17	0.00142057	793.611	12.3717	0.998595	0	0	out	FC(F)(F)C(F)(F)C(F)(F)C(F)(F)C(F)(F)C(F)(F)C(F)(F)C(F)(F)S(=O)(=O)NCCCCCCCCCCCC
1275	DTXSID301032629	N-[3-(Trimethoxysilyl)propyl]perfluoroundecanamide	3.06e-18	FALSE	FALSE	725.362	56.79	-0.362802	802.395	16.8162	0.652071	0	0	out	CO[Si](CCCNC(=O)C(F)(F)C(F)(F)C(F)(F)C(F)(F)C(F)(F)C(F)(F)C(F)(F)C(F)(F)C(F)(F)C(F)(F)F)(OC)OC
1276	DTXSID30895527	1-(Perfluorooctyl)tetradec-1-ene	3.28e-18	FALSE	FALSE	614.424	0	-0.00266848	763.372	11.4969	0.965706	0	0	out	FC(F)(C(F)(F)C(F)(F)F)C(F)(F)C(F)(F)C(F)(F)C(F)(F)C(F)(F)C=CCCCCCCCCCCCC
1277	DTXSID00881018	1,1'-[Oxybis[(1-methyl-2,1-ethanediyl)oxy]]bis[3-(perfluorodecyl)propan-2-ol]	3.36e-18	FALSE	FALSE	1286.45	68.15	0.426225	814.573	19.3431	0.986946	0	0	out	FC(F)(F)C(F)(F)C(F)(F)C(F)(F)C(F)(F)C(F)(F)C(F)(F)C(F)(F)C(F)(F)C(F)(F)CC(O)COC(C)COCC(C)OCC(O)CC(F)(F)C(F)(F)C(F)(F)C(F)(F)C(F)(F)C(F)(F)C(F)(F)C(F)(F)C(F)(F)C(F)(F)F
1278	DTXSID701033479	1-(Perfluorooctyl)-3,6,9,12,15,18,21,24,27-nonaoxatetracontan-28-one	3.39e-18	FALSE	FALSE	1012.87	100.14	0.594429	828.861	6.67492	0.875279	0	0	out	FC(F)(F)C(F)(F)C(F)(F)C(F)(F)C(F)(F)C(F)(F)C(F)(F)C(F)(F)CCOCCOCCOCCOCCOCCOCCOCCOCCOC(=O)CCCCCCCCCCCC
1279	DTXSID601036363	2‐{[3‐(Acetyloxy)‐4‐(perfluorooctadecyl)‐1,5‐dihydroxypentan‐2‐yl]dimethylazaniumyl}acetate	3.45e-18	FALSE	FALSE	1181.41	106.89	1.65968	854.688	18.2952	0.932018	0	0	out	FC(F)(F)C(F)(F)C(F)(F)C(F)(F)C(F)(F)C(F)(F)C(F)(F)C(F)(F)C(F)(F)C(F)(F)C(F)(F)C(F)(F)C(F)(F)C(F)(F)C(F)(F)C(F)(F)C(F)(F)C(F)(F)C(CO)C(OC(=O)C)C(CO)[N+](C)(C)CC([O-])=O
1280	DTXSID30896993	N,N-Diethylethanaminium ((perfluorooctyl)ethyl)phosphonate (1:1)	3.95e-18	FALSE	FALSE	629.288	64.8	0.0158954	803.586	15.5659	0.845058	0	0	out	FC(F)(CCP([O-])(=O)O)C(F)(F)C(F)(F)C(F)(F)C(F)(F)C(F)(F)C(F)(F)C(F)(F)F.CC[NH+](CC)CC
1281	DTXSID10895343	1,1,1,2,2,3,3,4,4,5,5,6,6,7,7,8,8-Heptadecafluorotricosane	4.03e-18	FALSE	FALSE	630.467	0	-0.00321324	758.491	9.95556	0.964948	0	0	out	FC(F)(C(F)(F)C(F)(F)F)C(F)(F)C(F)(F)C(F)(F)C(F)(F)C(F)(F)CCCCCCCCCCCCCCC
1282	DTXSID90647766	1,1,3,3-Tetramethyl-1,3-bis((perfluorohexyl)ethyl)disiloxane	4.3e-18	FALSE	FALSE	826.499	9.23	-0.0560004	761.428	11.6449	1.06643	0	0	out	C[Si](C)(CCC(F)(F)C(F)(F)C(F)(F)C(F)(F)C(F)(F)C(F)(F)F)O[Si](C)(C)CCC(F)(F)C(F)(F)C(F)(F)C(F)(F)C(F)(F)C(F)(F)F
1283	DTXSID801035004	3-(Dimethyl{3-[(Perfluorononanesulfonyl)amino]propyl}azaniumyl)propane-1-sulfonate	4.44e-18	FALSE	FALSE	756.444	103.37	-0.118727	820.311	13.9962	0.903321	0	0	out	[O-]S(=O)(=O)CCC[N+](C)(C)CCCNS(=O)(=O)C(F)(F)C(F)(F)C(F)(F)C(F)(F)C(F)(F)C(F)(F)C(F)(F)C(F)(F)C(F)(F)F
1284	DTXSID801034868	3-[(3-{(2-Carboxyethyl)[(perfluorodecyl)sulfonyl]amino}propyl)(dimethyl)ammonio]propanoate	4.5e-18	FALSE	FALSE	828.432	114.81	-0.743076	814.155	13.757	1.11965	0	0	out	C[N+](C)(CCCN(CCC(=O)O)S(=O)(=O)C(F)(F)C(F)(F)C(F)(F)C(F)(F)C(F)(F)C(F)(F)C(F)(F)C(F)(F)C(F)(F)C(F)(F)F)CCC([O-])=O
1285	DTXSID501034576	10:2 Fluorotelomer dimethyl ethyl betaine	4.86e-18	FALSE	FALSE	620.261	0	0.0293962	762.061	17.1528	0.870565	0	0	out	FC(F)(C(F)(F)C(F)(F)F)C(F)(F)C(F)(F)C(F)(F)C(F)(F)C(F)(F)C(F)(F)C(F)(F)CC[N+](C)(C)CC
1286	DTXSID101035510	N-Ethyl-3-{ethyl[(perfluorooctyl)sulfonyl]amino}-N,N-dimethyl-1-propanaminium	4.97e-18	FALSE	FALSE	641.408	37.38	0.0282174	778.459	11.5446	0.957259	0	0	out	C[N+](C)(CCCN(CC)S(=O)(=O)C(F)(F)C(F)(F)C(F)(F)C(F)(F)C(F)(F)C(F)(F)C(F)(F)C(F)(F)F)CC
1287	DTXSID601034074	3-[[(Perfluorooctyl)sulfonyl]amino]-N,N,N-tris(2-methoxyethyl)propanaminium iodide	4.98e-18	FALSE	FALSE	858.39	73.86	0.378778	812.35	9.15893	0.433366	0	0	out	[I-].FC(F)(F)C(F)(F)C(F)(F)C(F)(F)C(F)(F)C(F)(F)C(F)(F)C(F)(F)S(=O)(=O)NCCC[N+](CCOC)(CCOC)CCOC
1288	DTXSID10881024	32-(Perfluorodecyl)-2,5,8,11,14,17,20,23,26,29-decaoxadotriacontan-31-ol	5.21e-18	FALSE	FALSE	1004.66	112.53	0.950882	836.488	10.2527	0.83033	0	0	out	FC(F)(F)C(F)(F)C(F)(F)C(F)(F)C(F)(F)C(F)(F)C(F)(F)C(F)(F)C(F)(F)C(F)(F)CC(O)COCCOCCOCCOCCOCCOCCOCCOCCOCCOC
1289	DTXSID301035085	3-(Dimethyl{3-[methyl(perfluorononanesulfonyl)amino]propyl}azaniumyl)propane-1-sulfonate	5.33e-18	FALSE	FALSE	770.471	94.58	-0.157026	810.29	12.9132	0.90828	0	0	out	[O-]S(=O)(=O)CCC[N+](C)(C)CCCN(C)S(=O)(=O)C(F)(F)C(F)(F)C(F)(F)C(F)(F)C(F)(F)C(F)(F)C(F)(F)C(F)(F)C(F)(F)F
1290	DTXSID201035701	3-([(Perfluorodecyl)sulfonyl]{3-[(2-hydroxyethyl)(dimethyl)azaniumyl]propyl}amino)-1-propanesulfonate	5.35e-18	FALSE	FALSE	850.504	114.81	-0.229297	821.3	13.3582	0.921482	0	0	out	O=S(=O)(N(CCCS(=O)(=O)[O-])CCC[N+](C)(C)CCO)C(F)(F)C(F)(F)C(F)(F)C(F)(F)C(F)(F)C(F)(F)C(F)(F)C(F)(F)C(F)(F)C(F)(F)F
1291	DTXSID30881389	1-Docosanylperfluoroheptane	5.52e-18	FALSE	FALSE	678.649	0	-0.0118119	749.961	6.39316	0.968625	0	0	out	FC(F)(C(F)(F)C(F)(F)F)C(F)(F)C(F)(F)C(F)(F)C(F)(F)CCCCCCCCCCCCCCCCCCCCCC
1292	DTXSID101036782	(2‐Carboxyethyl)dimethyl[3-(perfluorotetradecyl)‐2‐hydroxypropyl]azanium	5.54e-18	FALSE	FALSE	894.324	57.53	-0.173565	790.074	19.2157	1.004	0	0	out	C[N+](C)(CC(O)CC(F)(F)C(F)(F)C(F)(F)C(F)(F)C(F)(F)C(F)(F)C(F)(F)C(F)(F)C(F)(F)C(F)(F)C(F)(F)C(F)(F)C(F)(F)C(F)(F)F)CCC(=O)O
1293	DTXSID201035501	3-({4-[(2,3-Dihydroxypropyl)(dimethyl)azaniumyl]-1-hydroxy-2-butanyl}[(perfluorodecyl)sulfonyl]amino)-1-propanesulfonate	5.65e-18	FALSE	FALSE	910.556	155.27	-0.524784	838.183	11.8603	0.975134	0	0	out	O=S(=O)(N(CCCS(=O)(=O)[O-])C(CC[N+](C)(C)CC(O)CO)CO)C(F)(F)C(F)(F)C(F)(F)C(F)(F)C(F)(F)C(F)(F)C(F)(F)C(F)(F)C(F)(F)C(F)(F)F
1294	DTXSID701032669	16:2 Fluorotelomer sulfonamido propyl betaine	5.68e-18	FALSE	FALSE	1070.44	86.3	-0.00309352	766.724	20.4327	0.990423	1	0	out	C[N+](C)(CCCNS(=O)(=O)CCC(F)(F)C(F)(F)C(F)(F)C(F)(F)C(F)(F)C(F)(F)C(F)(F)C(F)(F)C(F)(F)C(F)(F)C(F)(F)C(F)(F)C(F)(F)C(F)(F)C(F)(F)C(F)(F)F)CC([O-])=O
1295	DTXSID20895374	1,1,1,2,2,3,3,4,4,5,5,6,6,7,7,8,8,9,9-Nonadecafluorohenicosane	6.17e-18	FALSE	FALSE	638.393	0	-0.000437037	752.684	12.9877	0.96552	0	0	out	FC(F)(C(F)(F)C(F)(F)F)C(F)(F)C(F)(F)C(F)(F)C(F)(F)C(F)(F)C(F)(F)CCCCCCCCCCCC
1296	DTXSID001034852	3-[(3-{[(Perfluorodecyl)sulfonyl]amino}propyl)(dimethyl)ammonio]propanoate	6.67e-18	FALSE	FALSE	756.369	86.3	-0.784049	792.172	16.0039	1.04519	0	0	out	C[N+](C)(CCCNS(=O)(=O)C(F)(F)C(F)(F)C(F)(F)C(F)(F)C(F)(F)C(F)(F)C(F)(F)C(F)(F)C(F)(F)C(F)(F)F)CCC([O-])=O
1297	DTXSID201035018	3-[{3-[(Carboxymethyl)(perfluorononanesulfonyl)amino]propyl}(dimethyl)azaniumyl]propane-1-sulfonate	6.68e-18	FALSE	FALSE	814.48	131.88	-0.265258	826.405	13.4919	0.95124	0	0	out	[O-]S(=O)(=O)CCC[N+](C)(C)CCCN(CC(=O)O)S(=O)(=O)C(F)(F)C(F)(F)C(F)(F)C(F)(F)C(F)(F)C(F)(F)C(F)(F)C(F)(F)C(F)(F)F
1298	DTXSID60895398	1,1,1,2,2,3,3,4,4,5,5,6,6,7,7,8,8,9,9,10,10,11,11,12,12-Pentacosafluorohenicosane	7.45e-18	FALSE	FALSE	746.333	0	-4.26e-05	753.183	18.9136	0.972642	0	0	out	FC(F)(C(F)(F)C(F)(F)F)C(F)(F)C(F)(F)C(F)(F)C(F)(F)C(F)(F)C(F)(F)C(F)(F)C(F)(F)C(F)(F)CCCCCCCCC
1299	DTXSID801033341	N-[3-(Diethylamino)propyl]-perfluorononanamide	8.44e-18	FALSE	FALSE	576.291	32.34	-0.0306784	766.555	14.3913	0.968792	0	0	out	CCN(CCCNC(=O)C(F)(F)C(F)(F)C(F)(F)C(F)(F)C(F)(F)C(F)(F)C(F)(F)C(F)(F)F)CC
1300	DTXSID00881391	1-Henicosanylperfluoroheptane	1.07e-17	FALSE	FALSE	664.622	0	-0.0118119	737.796	6.63111	0.967812	0	0	out	FC(F)(C(F)(F)C(F)(F)F)C(F)(F)C(F)(F)C(F)(F)C(F)(F)CCCCCCCCCCCCCCCCCCCCC
1301	DTXSID101033619	1‐(Carboxylatomethyl)‐1‐(2‐hydroxyethyl)‐4‐[3‐(perfluorodecanamido)propyl]piperazin‐1‐ium	1.08e-17	FALSE	FALSE	741.386	92.7	0.523043	805.202	11.5794	0.876708	0	0	out	FC(F)(F)C(F)(F)C(F)(F)C(F)(F)C(F)(F)C(F)(F)C(F)(F)C(F)(F)C(F)(F)C(=O)NCCCN1CC[N+](CC1)(CC([O-])=O)CCO
1302	DTXSID201033529	Triethylammonium perfluorohexane sulfonate	1.08e-17	FALSE	FALSE	501.305	61.64	-0.0337377	781.774	14.5333	0.828346	0	0	out	FC(F)(C(F)(F)S([O-])(=O)=O)C(F)(F)C(F)(F)C(F)(F)C(F)(F)F.CC[NH+](CC)CC
1303	DTXSID001032987	3-[[(Perfluorooctyl)sulfonyl]amino]-N,N-dimethyl-N-propyl-1-propanaminium 4-methylbenzenesulfonate (1:1)	1.22e-17	FALSE	FALSE	798.578	103.37	0.118986	803.136	11.9058	0.919401	0	0	out	Cc1ccc(cc1)S(=O)([O-])=O.FC(F)(F)C(F)(F)C(F)(F)C(F)(F)C(F)(F)C(F)(F)C(F)(F)C(F)(F)S(=O)(=O)NCCC[N+](C)(C)CCC
1304	DTXSID60881195	(Z)-Octadec-9-enyl (5-(((2-(((perfluorooctyl)sulphonyl)methylamino)ethoxy)carbonyl)amino)-o-tolyl)carbamate	1.23e-17	FALSE	FALSE	999.866	114.04	0.507507	813.208	8.54586	0.877652	0	0	out	FC(F)(F)C(F)(F)C(F)(F)C(F)(F)C(F)(F)C(F)(F)C(F)(F)C(F)(F)S(=O)(=O)N(C)CCOC(=O)Nc1cc(NC(=O)OCCCCCCCC/C=C\CCCCCCCC)c(C)cc1
1305	DTXSID90881128	9-Octadecenyl (5-(((2-(((heptadecafluoroisooctyl)sulphonyl)methylamino)ethoxy)carbonyl)amino)-2-methylphenyl)carbamate	1.25e-17	FALSE	FALSE	999.866	114.04	0.537887	813.208	8.54586	0.877652	0	0	out	FC(F)(F)C(F)(C(F)(F)F)C(F)(F)C(F)(F)C(F)(F)C(F)(F)C(F)(F)S(=O)(=O)N(C)CCOC(=O)Nc1cc(NC(=O)OCCCCCCCCC=CCCCCCCCC)c(C)cc1
1306	DTXSID70895420	1,1,1,2,2,3,3,4,4,5,5,6,6,7,7,8,8-Heptadecafluoro-10-iododocosane	1.29e-17	FALSE	FALSE	742.336	0	-0.00314484	735.098	10.5913	1.0878	0	0	out	FC(F)(F)C(F)(F)C(F)(F)C(F)(F)C(F)(F)C(F)(F)C(F)(F)C(F)(F)CC(I)CCCCCCCCCCCC
1307	DTXSID20881232	(2-Carboxyethyl)-3-(((perfluoro-7-methyloctyl)2-hydroxypropyl)amino)propyldimethylammonium hydroxide	1.3e-17	FALSE	FALSE	718.392	99.56	-0.601628	787.753	12.3511	1.04197	0	0	out	[OH-].C[N+](C)(CCCNCC(O)CC(F)(F)C(F)(F)C(F)(F)C(F)(F)C(F)(F)C(F)(F)C(F)(C(F)(F)F)C(F)(F)F)CCC(=O)O
1308	DTXSID70897464	Heptafluorobutanoic acid anhydride, compd. with dihexyl phosphonate (2:1)	1.32e-17	FALSE	FALSE	1070.43	122.27	-0.686793	800.424	14.5957	1.08887	0	0	out	CCCCCCOP(=O)OCCCCCC.FC(F)(F)C(F)(F)C(F)(F)C(=O)OC(=O)C(F)(F)C(F)(F)C(F)(F)F.FC(F)(F)C(F)(F)C(F)(F)C(=O)OC(=O)C(F)(F)C(F)(F)C(F)(F)F
1309	DTXSID401035426	N-(3-{[(Perfluorooctyl)sulfonyl]amino}propyl)-3,4-dihydroxy-N,N-dimethyl-1-butanaminium	1.4e-17	FALSE	FALSE	673.406	86.63	-0.210339	784.684	12.1085	1.00387	0	0	out	C[N+](C)(CCCNS(=O)(=O)C(F)(F)C(F)(F)C(F)(F)C(F)(F)C(F)(F)C(F)(F)C(F)(F)C(F)(F)F)CCC(O)CO
1310	DTXSID001022186	2,3-Bis(2-perfluorooctylethylthio)butane-1,4-diol	1.42e-17	FALSE	FALSE	1046.46	40.46	-0.401397	756.648	17.1413	1.06846	0	0	out	FC(F)(CCSC(CO)C(CO)SCCC(F)(F)C(F)(F)C(F)(F)C(F)(F)C(F)(F)C(F)(F)C(F)(F)C(F)(F)F)C(F)(F)C(F)(F)C(F)(F)C(F)(F)C(F)(F)C(F)(F)C(F)(F)F
1311	DTXSID001032832	2-Carboxy-N,N-dimethyl-N-[2-[[(perfluorodecyl)- sulfonyl ]amino]ethyl]-, ethanaminum inner salt	1.44e-17	FALSE	FALSE	770.396	86.3	-0.62992	782.298	15.337	0.885951	0	0	out	C[N+](C)(CCNS(=O)(=O)CCC(F)(F)C(F)(F)C(F)(F)C(F)(F)C(F)(F)C(F)(F)C(F)(F)C(F)(F)C(F)(F)C(F)(F)F)CCC([O-])=O
1312	DTXSID801034975	N-(3-{(Carboxymethyl)[(perfluoroundecyl)sulfonyl]amino}propyl)-2-hydroxy-N,N-dimethyl-3-sulfo-1-propanaminium	1.55e-17	FALSE	FALSE	931.501	149.28	0.0583129	826.21	14.7268	0.963165	0	0	out	OC(C[N+](C)(C)CCCN(CC(=O)O)S(=O)(=O)C(F)(F)C(F)(F)C(F)(F)C(F)(F)C(F)(F)C(F)(F)C(F)(F)C(F)(F)C(F)(F)C(F)(F)C(F)(F)F)CS(=O)(=O)O
1313	DTXSID90881148	Bis(2-hydroxyethyl)methyl(1-(perfluoro-9-methyldecyl))-2-hydroxyprop-3-ylammonium iodide	1.62e-17	FALSE	FALSE	873.223	60.69	1.06539	796.4	14.7264	0.418091	0	0	out	[I-].FC(F)(CC(O)C[N+](C)(CCO)CCO)C(F)(F)C(F)(F)C(F)(F)C(F)(F)C(F)(F)C(F)(F)C(F)(F)C(F)(C(F)(F)F)C(F)(F)F
1314	DTXSID001034345	2-(Perfluorooctyl)-2-hydroxy-N,N-Diethyl-N-methylethanaminium iodide	1.67e-17	FALSE	FALSE	677.177	20.23	0.132582	758.301	12.3396	0.338062	0	0	out	[I-].CC[N+](C)(CC(O)C(F)(F)C(F)(F)C(F)(F)C(F)(F)C(F)(F)C(F)(F)C(F)(F)C(F)(F)F)CC
1315	DTXSID301033734	N‐Propyl‐N‐[2‐(2‐{2‐[2‐(N‐propyl-perfluorooctanesulfonamido)ethoxy]ethoxy}ethoxy)ethyl]perfluorooctane‐1‐sulfonamide	1.69e-17	FALSE	FALSE	1240.64	102.45	0.298084	799.295	14.8889	1.02343	0	0	out	FC(F)(F)C(F)(F)C(F)(F)C(F)(F)C(F)(F)C(F)(F)C(F)(F)C(F)(F)S(=O)(=O)N(CCC)CCOCCOCCOCCN(CCC)S(=O)(=O)C(F)(F)C(F)(F)C(F)(F)C(F)(F)C(F)(F)C(F)(F)C(F)(F)C(F)(F)F
1316	DTXSID501035574	2-Hydroxy-N-(2-hydroxyethyl)-N,N-dimethyl-3-{[(perfluoroundecyl)sulfonyl]amino}-1-propanaminium	1.76e-17	FALSE	FALSE	795.373	86.63	0.38953	791.665	17.163	1.04391	0	0	out	FC(F)(C(F)(F)C(F)(F)C(F)(F)C(F)(F)C(F)(F)C(F)(F)C(F)(F)C(F)(F)C(F)(F)C(F)(F)F)S(=O)(=O)NCC(O)C[N+](C)(C)CCO
1317	DTXSID101036001	N‐[3‐(Dimethylamino)propyl]‐2‐[(perfluorotetradecyl)ethylthio]acetamide	1.9e-17	FALSE	FALSE	922.427	32.34	-0.260317	751.322	20.6117	1.03668	0	0	out	FC(F)(CCSCC(=O)NCCCN(C)C)C(F)(F)C(F)(F)C(F)(F)C(F)(F)C(F)(F)C(F)(F)C(F)(F)C(F)(F)C(F)(F)C(F)(F)C(F)(F)C(F)(F)C(F)(F)F
1318	DTXSID20402082	1-(Perfluoro-n-octyl)tetradecane	1.95e-17	FALSE	FALSE	616.44	0	-0.00321324	729.47	10.4561	0.964098	0	0	out	FC(F)(C(F)(F)C(F)(F)F)C(F)(F)C(F)(F)C(F)(F)C(F)(F)C(F)(F)CCCCCCCCCCCCCC
1319	DTXSID00881154	1-((3-(Dimethylamino)propyl)amino)-(3-(perfluoro-11-methyldodecyl))propan-2-ol	1.97e-17	FALSE	FALSE	828.342	35.5	-0.0784127	755.163	20.2045	1.01709	0	0	out	CN(C)CCCNCC(O)CC(F)(F)C(F)(F)C(F)(F)C(F)(F)C(F)(F)C(F)(F)C(F)(F)C(F)(F)C(F)(F)C(F)(F)C(F)(C(F)(F)F)C(F)(F)F
1320	DTXSID60838881	2-{[(1,1-Dicyclohexyl-5,5,6,6,7,7,8,8,9,9,10,10,11,11,12,12,12-heptadecafluorododecan-2-yl)oxy]carbonyl}hydrazine-1-carboxylate	2.02e-17	FALSE	FALSE	757.502	90.49	-0.267362	777.526	9.17054	0.990928	0	0	out	FC(F)(F)C(F)(F)C(F)(F)C(F)(F)C(F)(F)C(F)(F)C(F)(F)C(F)(F)CCC(OC(=O)NNC([O-])=O)C(C1CCCCC1)C1CCCCC1
1321	DTXSID60897190	Hexakis((perfluoro-3,6-dioxa-5-methylnon-2-yl)methoxy)cyclotriphosphazene	2.11e-17	FALSE	FALSE	3021.41	203.22	-5.20893	770.194	25.6288	1.87381	0	0	out	FC(F)(F)C(F)(OC(F)(F)C(F)(OC(F)(F)C(F)(F)C(F)(F)F)C(F)(F)F)COp1(OCC(F)(OC(F)(F)C(F)(OC(F)(F)C(F)(F)C(F)(F)F)C(F)(F)F)C(F)(F)F)np(np(OCC(F)(OC(F)(F)C(F)(OC(F)(F)C(F)(F)C(F)(F)F)C(F)(F)F)C(F)(F)F)(n1)OCC(F)(OC(F)(F)C(F)(OC(F)(F)C(F)(F)C(F)(F)F)C(F)(F)F)C(F)(F)F)(OCC(F)(OC(F)(F)C(F)(OC(F)(F)C(F)(F)C(F)(F)F)C(F)(F)F)C(F)(F)F)OCC(F)(OC(F)(F)C(F)(OC(F)(F)C(F)(F)C(F)(F)F)C(F)(F)F)C(F)(F)F
1322	DTXSID50881381	1-Icosylperfluoroheptane	2.2e-17	FALSE	FALSE	650.595	0	-0.0118119	724.599	6.88889	0.966962	0	0	out	FC(F)(C(F)(F)C(F)(F)F)C(F)(F)C(F)(F)C(F)(F)C(F)(F)CCCCCCCCCCCCCCCCCCCC
1323	DTXSID601035989	3-[[3-(Dimethylamino)propyl]carbamoyl]-2-[2-(perfluorododecyl)ethylthio]propionic acid	2.24e-17	FALSE	FALSE	880.449	69.64	-0.5232	765.226	17.5365	0.998156	0	0	out	O=C(CC(SCCC(F)(F)C(F)(F)C(F)(F)C(F)(F)C(F)(F)C(F)(F)C(F)(F)C(F)(F)C(F)(F)C(F)(F)C(F)(F)C(F)(F)F)C(=O)O)NCCCN(C)C
1324	DTXSID30896655	3-(4-{[1,1,1,4,5,5,5-Heptafluoro-3-(1,1,1,2,3,3,3-heptafluoropropan-2-yl)-4-(trifluoromethyl)pent-2-en-2-yl]oxy}benzamido)-N,N,N-trimethylpropan-1-aminium iodide	2.48e-17	FALSE	FALSE	794.284	38.33	2.06826	789.26	18.3182	0.565786	0	0	out	[I-].FC(F)(F)C(F)(\C(=C(\Oc1ccc(cc1)C(=O)NCCC[N+](C)(C)C)C(F)(F)F)C(F)(C(F)(F)F)C(F)(F)F)C(F)(F)F
1325	DTXSID601034743	14:2 Fluorotelomer sulfonamido propyl dimethyl amine	2.63e-17	FALSE	FALSE	912.388	49.41	0.0674821	760.84	22.0519	1.05046	0	0	out	CN(C)CCCNS(=O)(=O)CCC(F)(F)C(F)(F)C(F)(F)C(F)(F)C(F)(F)C(F)(F)C(F)(F)C(F)(F)C(F)(F)C(F)(F)C(F)(F)C(F)(F)C(F)(F)C(F)(F)F
1326	DTXSID70893300	26,27,27,27-Tetrafluoro-25-(1,1,1,2,3,3,3-heptafluoro-2-propanyl)-24,26-bis(trifluoromethyl)-2,5,8,11,14,17,20,23-octaoxaheptacos-24-ene	3.12e-17	FALSE	FALSE	770.47	73.84	2.6652	802.49	13.4061	1.06755	0	0	out	FC(F)(F)C(F)(/C(=C(/OCCOCCOCCOCCOCCOCCOCCOC)C(F)(F)F)C(F)(C(F)(F)F)C(F)(F)F)C(F)(F)F
1327	DTXSID80895416	1,1,1,2,2,3,3,4,4,5,5,6,6,7,7,8,8,9,9,10,10-Henicosafluoro-12-iodoicosane	3.52e-17	FALSE	FALSE	786.242	0	-0.000104438	719.955	15.968	1.10249	0	0	out	FC(F)(F)C(F)(F)C(F)(F)C(F)(F)C(F)(F)C(F)(F)C(F)(F)C(F)(F)C(F)(F)C(F)(F)CC(I)CCCCCCCC
1328	DTXSID601035634	3-([(Perfluorodecyl)sulfonyl]{3-[(2-hydroxyethyl)(dimethyl)azaniumyl]propyl}amino)-2-hydroxy-1-propanesulfonate	3.58e-17	FALSE	FALSE	866.503	135.04	-0.277145	796.881	13.5511	0.951419	0	0	out	[O-]S(=O)(=O)CC(O)CN(CCC[N+](C)(C)CCO)S(=O)(=O)C(F)(F)C(F)(F)C(F)(F)C(F)(F)C(F)(F)C(F)(F)C(F)(F)C(F)(F)C(F)(F)C(F)(F)F
1329	DTXSID60895353	1-(Perfluorodecyl)decane	3.95e-17	FALSE	FALSE	660.346	0	-4.05e-05	720.018	15.817	0.967543	0	0	out	FC(F)(C(F)(F)C(F)(F)F)C(F)(F)C(F)(F)C(F)(F)C(F)(F)C(F)(F)C(F)(F)C(F)(F)CCCCCCCCCC
1330	DTXSID201035199	N,N,N-Trimethyl-3-[methyl(perfluorododecanesulfonyl)amino]propan-1-aminium	4.08e-17	FALSE	FALSE	813.382	37.38	-0.013893	742.199	19.3084	1.06445	0	0	out	FC(F)(C(F)(F)C(F)(F)C(F)(F)C(F)(F)C(F)(F)C(F)(F)C(F)(F)C(F)(F)C(F)(F)C(F)(F)C(F)(F)F)S(=O)(=O)N(C)CCC[N+](C)(C)C
1331	DTXSID20881156	1-((3-(Dimethylamino)propyl)amino)-(3-(perfluoro-9-methyldecyl))propanol	4.48e-17	FALSE	FALSE	728.328	35.5	0.0466788	740.444	18.3082	1.00996	0	0	out	CN(C)CCCNC(O)CCC(F)(F)C(F)(F)C(F)(F)C(F)(F)C(F)(F)C(F)(F)C(F)(F)C(F)(F)C(F)(C(F)(F)F)C(F)(F)F
1332	DTXSID101036099	{2‐Hydroxy‐3‐[2-(perfluorotetradecyl)ethylsulfanyl]propyl}trimethylazanium	4.64e-17	FALSE	FALSE	896.409	20.23	0.00939561	731.516	20.453	1.01912	0	0	out	FC(F)(CCSCC(O)C[N+](C)(C)C)C(F)(F)C(F)(F)C(F)(F)C(F)(F)C(F)(F)C(F)(F)C(F)(F)C(F)(F)C(F)(F)C(F)(F)C(F)(F)C(F)(F)C(F)(F)F
1333	DTXSID10881382	1-(Perfluoroheptyl)nonadecane	4.8e-17	FALSE	FALSE	636.568	0	-0.0118119	710.234	7.16908	0.966073	0	0	out	FC(F)(C(F)(F)C(F)(F)F)C(F)(F)C(F)(F)C(F)(F)C(F)(F)CCCCCCCCCCCCCCCCCCC
1334	DTXSID001035612	N-(2-Hydroxyethyl)-3-{(2-hydroxyethyl)[(perfluorononyl)sulfonyl]amino}-N,N-dimethyl-1-propanaminium	4.95e-17	FALSE	FALSE	723.413	77.84	0.067489	759.843	12.9882	1.03856	0	0	out	FC(F)(C(F)(F)C(F)(F)C(F)(F)C(F)(F)C(F)(F)C(F)(F)C(F)(F)C(F)(F)F)S(=O)(=O)N(CCO)CCC[N+](C)(C)CCO
1335	DTXSID90881022	1,1'-(Oxybis(propyleneoxy))bis(3-(perfluoro-7-methyloctyl)propan-2-ol)	5.33e-17	FALSE	FALSE	1186.44	68.15	0.544683	762.58	18.1562	1.06551	0	0	out	FC(F)(F)C(F)(C(F)(F)F)C(F)(F)C(F)(F)C(F)(F)C(F)(F)C(F)(F)C(F)(F)CC(O)COCC(C)OC(C)COCC(O)CC(F)(F)C(F)(F)C(F)(F)C(F)(F)C(F)(F)C(F)(F)C(F)(C(F)(F)F)C(F)(F)F
1336	DTXSID101034948	2-Hydroxy-N-(3-{(2-hydroxy-3-sulfopropyl)[(perfluoroundecyl)sulfonyl]amino}propyl)-N,N-dimethyl-3-sulfo-1-propanaminium	5.36e-17	FALSE	FALSE	1011.61	186.58	-0.0258839	823.996	13.1774	0.908107	0	0	out	OC(CN(CCC[N+](C)(C)CC(O)CS(=O)(=O)O)S(=O)(=O)C(F)(F)C(F)(F)C(F)(F)C(F)(F)C(F)(F)C(F)(F)C(F)(F)C(F)(F)C(F)(F)C(F)(F)C(F)(F)F)CS(=O)(=O)O
1337	DTXSID801035335	3-{[4-(Dimethylamino)-1-hydroxy-2-butanyl][(pentacosafluorododecyl)sulfonyl]amino}-1-propanesulfonic acid	5.39e-17	FALSE	FALSE	936.491	115.22	-0.316581	778.6	16.1729	0.959152	0	0	out	FC(F)(F)C(F)(F)C(F)(F)C(F)(F)C(F)(F)C(F)(F)C(F)(F)C(F)(F)C(F)(F)C(F)(F)C(F)(F)C(F)(F)S(=O)(=O)N(CCCS(=O)(=O)O)C(CCN(C)C)CO
1338	DTXSID40896045	1-(3,3,4,4,5,5,6,6,7,7,8,8,9,9,10,10,10-Heptadecafluoro-1-iododecyl)-2,8,9-trioxa-5-aza-1-silabicyclo[3.3.3]undecane	6.18e-17	FALSE	FALSE	747.256	30.93	0.188693	727.415	12.753	1.15359	0	0	out	FC(F)(F)C(F)(F)C(F)(F)C(F)(F)C(F)(F)C(F)(F)C(F)(F)C(F)(F)CC(I)[Si]12OCCN(CCO1)CCO2
1339	DTXSID20827670	4'-(Heptadecafluorooctyl)-3-octyl-2,2'-bithiophene	6.25e-17	FALSE	FALSE	696.532	0	-0.0200908	707.344	13.3376	1.09157	0	0	out	FC(F)(F)C(F)(F)C(F)(F)C(F)(F)C(F)(F)C(F)(F)C(F)(F)C(F)(F)c1cc(sc1)c1sccc1CCCCCCCC
1340	DTXSID30895421	1,1,1,2,2,3,3,4,4,5,5,6,6,7,7-Pentadecafluoro-9-iodopentacosane	6.35e-17	FALSE	FALSE	748.437	0	-0.0112762	703.55	7.59147	1.07057	0	0	out	FC(F)(F)C(F)(F)C(F)(F)C(F)(F)C(F)(F)C(F)(F)C(F)(F)CC(I)CCCCCCCCCCCCCCCC
1341	DTXSID60893319	N-(2-Carboxyethyl)-N,N-dimethyl-3-[(perfluoro-1-oxodecyl)amino]propanaminium	6.71e-17	FALSE	FALSE	670.307	69.23	-0.897363	737.282	15.1667	1.01938	0	0	out	C[N+](C)(CCCNC(=O)C(F)(F)C(F)(F)C(F)(F)C(F)(F)C(F)(F)C(F)(F)C(F)(F)C(F)(F)C(F)(F)F)CCC([O-])=O
1342	DTXSID601032866	N-[3-(Trimethoxysilyl)propyl]perfluorodecanamide	7e-17	FALSE	FALSE	675.355	56.79	-0.362717	743.431	15.6652	0.644982	0	0	out	CO[Si](CCCNC(=O)C(F)(F)C(F)(F)C(F)(F)C(F)(F)C(F)(F)C(F)(F)C(F)(F)C(F)(F)C(F)(F)F)(OC)OC
1343	DTXSID301032350	N,N-Dimethyl-N-(3-sulfopropyl)-3-[[(perfluorooctyl)sulfonyl]amino]-1-propanaminium	7.04e-17	FALSE	FALSE	707.445	100.54	0.044296	768.443	12.5198	0.903215	0	0	out	C[N+](C)(CCCS(=O)(=O)O)CCCNS(=O)(=O)C(F)(F)C(F)(F)C(F)(F)C(F)(F)C(F)(F)C(F)(F)C(F)(F)C(F)(F)F
1344	DTXSID501035586	N-(2-Hydroxyethyl)-N,N-dimethyl-3-{[(perfluorononyl)sulfonyl]amino}-1-propanaminium	7.79e-17	FALSE	FALSE	679.36	66.4	0.124838	747.686	14.8595	0.981695	0	0	out	C[N+](C)(CCCNS(=O)(=O)C(F)(F)C(F)(F)C(F)(F)C(F)(F)C(F)(F)C(F)(F)C(F)(F)C(F)(F)C(F)(F)F)CCO
1345	DTXSID5072060	Bis(trimethyl-3-(((tridecafluorohexyl)sulphonyl)amino)propylammonium) sulphate	7.81e-17	FALSE	FALSE	1094.69	172.6	-0.100616	805.606	13.4575	1.03721	0	0	out	O=S(=O)(NCCC[N+](C)(C)C)C(F)(F)C(F)(F)C(F)(F)C(F)(F)C(F)(F)C(F)(F)F.FC(F)(F)C(F)(F)C(F)(F)C(F)(F)C(F)(F)C(F)(F)S(=O)(=O)NCCC[N+](C)(C)C.[O-]S([O-])(=O)=O
1346	DTXSID801034894	3-[(3-{Ethyl[(perfluorononyl)sulfonyl]amino}propyl)(dimethyl)azaniumyl]propanoate	8.31e-17	FALSE	FALSE	734.416	77.51	-0.793191	737.576	12.6195	1.03939	0	0	out	C[N+](C)(CCCN(CC)S(=O)(=O)C(F)(F)C(F)(F)C(F)(F)C(F)(F)C(F)(F)C(F)(F)C(F)(F)C(F)(F)C(F)(F)F)CCC([O-])=O
1347	DTXSID801035478	N-(2,3-Dihydroxypropyl)-4-hydroxy-N,N-dimethyl-3-{[(perfluorononyl)sulfonyl]amino}-1-butanaminium	8.6e-17	FALSE	FALSE	739.412	106.86	-0.133486	763.669	13.0957	1.05907	0	0	out	FC(F)(C(F)(F)C(F)(F)C(F)(F)C(F)(F)C(F)(F)C(F)(F)C(F)(F)C(F)(F)F)S(=O)(=O)NC(CO)CC[N+](C)(C)CC(O)CO
1348	DTXSID301033491	2‐{Diethyl[3‐(N‐propyl-perfluorooctanesulfonamido)propyl]azaniumyl}acetate	9.56e-17	FALSE	FALSE	712.463	77.51	-0.241823	739.779	9.49858	1.08612	0	0	out	FC(F)(F)C(F)(F)C(F)(F)C(F)(F)C(F)(F)C(F)(F)C(F)(F)C(F)(F)S(=O)(=O)N(CCC[N+](CC([O-])=O)(CC)CC)CCC
1349	DTXSID701035182	3-{(Perfluorododecanesulfonyl)[3-(trimethylazaniumyl)propyl]amino}propanoate	1.02e-16	FALSE	FALSE	870.41	77.51	-0.139511	744.931	18.0017	1.14242	0	0	out	C[N+](C)(C)CCCN(CCC([O-])=O)S(=O)(=O)C(F)(F)C(F)(F)C(F)(F)C(F)(F)C(F)(F)C(F)(F)C(F)(F)C(F)(F)C(F)(F)C(F)(F)C(F)(F)C(F)(F)F
1350	DTXSID401033125	Diethylmethoxy(3,3,4,4,5,5,6,6,7,7,8,8,8-tridecafluorooctyl)silane	1.08e-16	FALSE	FALSE	464.338	9.23	0.142326	709.434	8.51389	0.633689	0	0	out	CC[Si](CCC(F)(F)C(F)(F)C(F)(F)C(F)(F)C(F)(F)C(F)(F)F)(OC)CC
1351	DTXSID90895321	1,1,1,2,2,3,3,4,4,5,5,6,6,7,7,8,8-Heptadecafluorohenicosane	1.12e-16	FALSE	FALSE	602.413	0	-0.00321324	697.257	11.0123	0.963237	0	0	out	FC(F)(C(F)(F)C(F)(F)F)C(F)(F)C(F)(F)C(F)(F)C(F)(F)C(F)(F)CCCCCCCCCCCCC
1352	DTXSID20881393	1-(Perfluoroheptyl)octadecane	1.13e-16	FALSE	FALSE	622.541	0	-0.0118119	694.545	7.47475	0.965143	0	0	out	FC(F)(C(F)(F)C(F)(F)F)C(F)(F)C(F)(F)C(F)(F)C(F)(F)CCCCCCCCCCCCCCCCCC
1353	DTXSID10881064	N,N-Bis(2-hydroxyethyl)-4-[[4,4,5,5,5-pentafluoro-3-(1,1,2,2,2-pentafluoroethyl)-1,2,3-tris(trifluoromethyl)-1-penten-1-yl]oxy]benzenesulfonamide	1.13e-16	FALSE	FALSE	741.363	87.07	1.40043	779.615	24.3048	0.861612	0	0	out	O=S(=O)(N(CCO)CCO)c1ccc(OC(=C(C(C(F)(F)C(F)(F)F)(C(F)(F)C(F)(F)F)C(F)(F)F)C(F)(F)F)C(F)(F)F)cc1
1354	DTXSID201032707	N-(2,3-Dihydroxypropyl)-N-hexyl-perfluorododecane-1-sulfonamide	1.22e-16	FALSE	FALSE	857.411	77.84	0.0550423	744.1	18.3214	1.18133	0	0	out	FC(F)(C(F)(F)C(F)(F)C(F)(F)C(F)(F)C(F)(F)C(F)(F)C(F)(F)C(F)(F)C(F)(F)C(F)(F)C(F)(F)F)S(=O)(=O)N(CC(O)CO)CCCCCC
1355	DTXSID20833574	2-(Trimethoxysilyl)ethyl heptadecafluorononanoate	1.27e-16	FALSE	FALSE	612.305	53.99	-0.22213	732.7	16.321	0.66941	0	0	out	CO[Si](CCOC(=O)C(F)(F)C(F)(F)C(F)(F)C(F)(F)C(F)(F)C(F)(F)C(F)(F)C(F)(F)F)(OC)OC
1356	DTXSID30897521	Triethylaminium perfluoro-2-propoxypropanoate	1.33e-16	FALSE	FALSE	431.242	53.8	-0.305194	679.441	11.9259	0.935069	1	0	out	FC(F)(C(F)(F)OC(F)(C([O-])=O)C(F)(F)F)C(F)(F)F.CC[NH+](CC)CC
1357	DTXSID60881150	1-((3-(Dimethylamino)propyl)amino)-(3-(perfluorododecyl))propan-2-ol	1.55e-16	FALSE	FALSE	778.335	35.5	-0.0784225	716.21	19.3533	1.01695	0	0	out	CN(C)CCCNCC(O)CC(F)(F)C(F)(F)C(F)(F)C(F)(F)C(F)(F)C(F)(F)C(F)(F)C(F)(F)C(F)(F)C(F)(F)C(F)(F)C(F)(F)F
1358	DTXSID201034753	N,N-Dimethyl-N-{2-oxo-2-[(propan-2-yl)oxy]ethyl}-3-(perfluoropentadecanamido)propan-1-aminium	1.64e-16	FALSE	FALSE	949.404	55.4	-0.144419	683.033	18.9238	0.969642	1	0	out	C[N+](C)(CC(=O)OC(C)C)CCCNC(=O)C(F)(F)C(F)(F)C(F)(F)C(F)(F)C(F)(F)C(F)(F)C(F)(F)C(F)(F)C(F)(F)C(F)(F)C(F)(F)C(F)(F)C(F)(F)C(F)(F)F
1359	DTXSID101032730	2-Hydroxy-3-[(perfluorohexyl)ethoxy]propyl triacontanoate	1.69e-16	FALSE	FALSE	872.973	55.76	-0.0755093	716.244	4.28916	1.00868	0	0	out	FC(F)(CCOCC(O)COC(=O)CCCCCCCCCCCCCCCCCCCCCCCCCCCCC)C(F)(F)C(F)(F)C(F)(F)C(F)(F)C(F)(F)F
1360	DTXSID001035850	[2‐Hydroxy‐3‐ (2-(perfluorotetradecyl)ethylsulfinyl)propyl]trimethylazanium	1.73e-16	FALSE	FALSE	912.408	37.3	0.0978204	718.621	20.3936	1.00288	0	0	out	FC(F)(CCS(=O)CC(O)C[N+](C)(C)C)C(F)(F)C(F)(F)C(F)(F)C(F)(F)C(F)(F)C(F)(F)C(F)(F)C(F)(F)C(F)(F)C(F)(F)C(F)(F)C(F)(F)C(F)(F)F
1361	DTXSID00880960	2-Methyl-N-(2-methyl-5-(((1,3-bis((perfluoro-9-methyldecyl)ethylthio)-2-propoxy)carbonyl)amino)phenyl)-1-aziridinecarboxamide	1.75e-16	FALSE	FALSE	1547.73	70.44	0.350605	741.381	18.4236	0.941342	0	0	out	FC(F)(F)C(F)(C(F)(F)F)C(F)(F)C(F)(F)C(F)(F)C(F)(F)C(F)(F)C(F)(F)C(F)(F)C(F)(F)CCSCC(CSCCC(F)(F)C(F)(F)C(F)(F)C(F)(F)C(F)(F)C(F)(F)C(F)(F)C(F)(F)C(F)(C(F)(F)F)C(F)(F)F)OC(=O)Nc1cc(NC(=O)N2CC2C)c(C)cc1
1362	DTXSID601034850	3-[Dimethyl(3-{[(perfluorononyl)sulfonyl]amino}propyl)ammonio]propanoate	1.76e-16	FALSE	FALSE	706.362	86.3	-0.783691	730.391	14.893	1.04822	0	0	out	C[N+](C)(CCCNS(=O)(=O)C(F)(F)C(F)(F)C(F)(F)C(F)(F)C(F)(F)C(F)(F)C(F)(F)C(F)(F)C(F)(F)F)CCC([O-])=O
1363	DTXSID00893358	3-(((4-((1,1,1,4,5,5,5-Heptafluoro-3-(1,1,1,2,3,3,3-heptafluoro-2-propanyl)-4-(trifluoromethyl)-2-penten-2-yl)oxy)phenyl)sulfonyl)amino)-N,N,N-trimethyl-1-propanaminium iodide	1.8e-16	FALSE	FALSE	830.339	55.4	2.20116	763.672	17.7289	0.586557	0	0	out	[I-].O=S(=O)(NCCC[N+](C)(C)C)c1ccc(OC(=C(C(F)(C(F)(F)F)C(F)(F)F)C(F)(C(F)(F)F)C(F)(F)F)C(F)(F)F)cc1
1364	DTXSID90895689	1,1,3,5,5-Pentamethyl-1,5-bis(3,3,4,4,5,5,6,6,7,7,8,8,8-tridecafluorooctyl)trisiloxane	1.93e-16	FALSE	FALSE	886.627	18.46	-0.192118	695.559	10.4834	0.937252	0	0	out	C[Si](C)(O[SiH](C)O[Si](C)(C)CCC(F)(F)C(F)(F)C(F)(F)C(F)(F)C(F)(F)C(F)(F)F)CCC(F)(F)C(F)(F)C(F)(F)C(F)(F)C(F)(F)C(F)(F)F
1365	DTXSID901033263	Methoxy (3,3,4,4,5,5,6,6,7,7,8,8,8-tridecafluorooctyl) bis(3,3,3-trifluoropropyl) silane	1.94e-16	FALSE	FALSE	600.332	9.23	0.571748	705.049	10.4568	0.684427	0	0	out	FC(F)(F)CC[Si](CCC(F)(F)F)(OC)CCC(F)(F)C(F)(F)C(F)(F)C(F)(F)C(F)(F)C(F)(F)F
1366	DTXSID501020692	N,N,N-Trimethyl-3-[[[4-[[3,4,4,4-tetrafluoro-2-[1,2,2,2-tetrafluoro-1-(trifluoromethyl)ethyl]-1,3-bis(trifluoromethyl)-1-buten-1-yl]oxy]phenyl]sulfonyl]amino]-1-propanaminium	2.06e-16	FALSE	FALSE	703.435	55.4	2.51963	755.997	17.7289	1.14693	0	0	out	O=S(=O)(NCCC[N+](C)(C)C)c1ccc(OC(=C(C(F)(C(F)(F)F)C(F)(F)F)C(F)(C(F)(F)F)C(F)(F)F)C(F)(F)F)cc1
1367	DTXSID501032663	14:2 Fluorotelomer sulfonamido propyl betaine	2.1e-16	FALSE	FALSE	970.424	86.3	-0.00309352	698.523	19.0984	0.990252	1	0	out	C[N+](C)(CCCNS(=O)(=O)CCC(F)(F)C(F)(F)C(F)(F)C(F)(F)C(F)(F)C(F)(F)C(F)(F)C(F)(F)C(F)(F)C(F)(F)C(F)(F)C(F)(F)C(F)(F)C(F)(F)F)CC([O-])=O
1368	DTXSID801032648	N-(2-Hydroxyethyl)-N,N-dimethyl-3-[perfluoro-2-[2-(propoxy)propoxy]-1-oxopropyl]amino-1-propanaminium chloride	2.12e-16	FALSE	FALSE	660.749	67.79	-0.423052	679.296	14.085	0.913238	1	0	out	[Cl-].FC(F)(C(F)(F)OC(F)(C(F)(F)OC(F)(C(=O)NCCC[N+](C)(C)CCO)C(F)(F)F)C(F)(F)F)C(F)(F)F
1369	DTXSID60896683	(9E)-1,1,1,2,2,3,3,4,4,5,5,6,6,7,7,8,8-Heptadecafluoroicos-9-ene	2.14e-16	FALSE	FALSE	586.37	0	-0.00267056	686.56	12.9078	0.964646	0	0	out	FC(F)(C(F)(F)C(F)(F)F)C(F)(F)C(F)(F)C(F)(F)C(F)(F)C(F)(F)\C=C\CCCCCCCCCC
1370	DTXSID101034867	3-[(3-{(2-Carboxyethyl)[(perfluorononyl)sulfonyl]amino}propyl)(dimethyl)ammonio]propanoate	2.2e-16	FALSE	FALSE	778.425	114.81	-0.742718	740.928	12.7805	1.12539	0	0	out	C[N+](C)(CCCN(CCC(=O)O)S(=O)(=O)C(F)(F)C(F)(F)C(F)(F)C(F)(F)C(F)(F)C(F)(F)C(F)(F)C(F)(F)C(F)(F)F)CCC([O-])=O
1371	DTXSID70192426	N-[2-Carboxylatoethyl)-N,N-bis(2-hydroxyethyl)-3-[(perfluoro-1-oxooctyl)amino]-1-propanaminium	2.41e-16	FALSE	FALSE	648.36	136.86	-0.404764	755.641	9.07463	1.06024	0	0	out	[OH-].OCC[N+](CCCNC(=O)C(F)(F)C(F)(F)C(F)(F)C(F)(F)C(F)(F)C(F)(F)C(F)(F)F)(CCO)CCC(=O)O
1372	DTXSID901036362	2‐{[3‐(Acetyloxy)‐1,5‐dihydroxy‐4‐(perfluorohexadecyl)pentan‐2‐yl]dimethylazaniumyl}acetate	2.51e-16	FALSE	FALSE	1081.39	106.89	1.65968	774.168	17.2222	0.92855	0	0	out	O=C(C)OC(C(CO)C(F)(F)C(F)(F)C(F)(F)C(F)(F)C(F)(F)C(F)(F)C(F)(F)C(F)(F)C(F)(F)C(F)(F)C(F)(F)C(F)(F)C(F)(F)C(F)(F)C(F)(F)C(F)(F)F)C(CO)[N+](C)(C)CC([O-])=O
1373	DTXSID20897313	D-Galactose-6-[5-[(3(-perfluorooctyl)-1-nonylpropyl)oxy]pentylhydrogen phosphate]	2.56e-16	FALSE	FALSE	931.631	165.81	0.0553056	777.988	8.28211	1.04185	0	0	out	FC(F)(F)C(F)(F)C(F)(F)C(F)(F)C(F)(F)C(F)(F)C(F)(F)C(F)(F)CCC(CCCCCCCCC)OCCCCCOP([O-])(=O)OC[C@@H](O)[C@H](O)[C@H](O)[C@@H](O)C=O
1374	DTXSID60475159	Bis[4-(1H,1H,2H,2H-perfluorodecyl)phenyl]phenylphosphine	3.07e-16	FALSE	FALSE	1154.49	0	0.0287076	684.802	15.993	0.827841	0	0	out	FC(F)(F)C(F)(F)C(F)(F)C(F)(F)C(F)(F)C(F)(F)C(F)(F)C(F)(F)CCc1ccc(cc1)P(c1ccccc1)c1ccc(cc1)CCC(F)(F)C(F)(F)C(F)(F)C(F)(F)C(F)(F)C(F)(F)C(F)(F)C(F)(F)F
1375	DTXSID80773922	1-[(2,4,4,5,5,6,6,7,7,8,8,9,9,9-Tetradecafluorononyl)oxy]octadecane	3.08e-16	FALSE	FALSE	648.604	9.23	0.0400956	681.549	6.62911	0.96221	0	0	out	FC(F)(F)C(F)(F)C(F)(F)C(F)(F)C(F)(F)C(F)(F)CC(F)COCCCCCCCCCCCCCCCCCC
1376	DTXSID301035566	3-{[(Perfluorodecyl)sulfonyl]amino}-2-hydroxy-N-(2-hydroxyethyl)-N,N-dimethyl-1-propanaminium	3.12e-16	FALSE	FALSE	745.366	86.63	0.387566	737.402	16.183	1.04638	0	0	out	FC(F)(C(F)(F)C(F)(F)C(F)(F)C(F)(F)C(F)(F)C(F)(F)C(F)(F)C(F)(F)C(F)(F)F)S(=O)(=O)NCC(O)C[N+](C)(C)CCO
1377	DTXSID501035700	3-({3-[(2-Hydroxyethyl)(dimethyl)azaniumyl]propyl}[(perfluorononyl)sulfonyl]amino)-1-propanesulfonate	3.28e-16	FALSE	FALSE	800.497	114.81	-0.228939	744.004	12.3878	0.919066	0	0	out	O=S(=O)(N(CCCS(=O)(=O)[O-])CCC[N+](C)(C)CCO)C(F)(F)C(F)(F)C(F)(F)C(F)(F)C(F)(F)C(F)(F)C(F)(F)C(F)(F)C(F)(F)F
1378	DTXSID00896066	N-Dodecyl-2,2,3,3,4,4,5,5,6,6,7,7,8,8,8-pentadecafluorooctanamide	3.31e-16	FALSE	FALSE	581.404	29.1	-0.00433787	694.627	11.0933	0.952056	0	0	out	FC(F)(F)C(F)(F)C(F)(F)C(F)(F)C(F)(F)C(F)(F)C(F)(F)C(=O)NCCCCCCCCCCCC
1379	DTXSID201032488	N,N-Dimethyl-N-(3-sulfopropyl)-3-[(3-sulfopropyl)[(perfluorooctyl)sulfonyl]amino]-1-propanaminium	3.42e-16	FALSE	FALSE	829.59	146.12	-0.180291	762.093	10.505	0.868644	0	0	out	FC(F)(F)C(F)(F)C(F)(F)C(F)(F)C(F)(F)C(F)(F)C(F)(F)C(F)(F)S(=O)(=O)N(CCCS(=O)(=O)O)CCC[N+](C)(C)CCCS(=O)(=O)O
1380	DTXSID7072884	1H,1H,2H,2H-Perfluorodecyltrimethoxysilane	3.52e-16	FALSE	FALSE	568.296	27.69	0.246561	702.881	16.0159	0.761517	0	0	out	CO[Si](CCC(F)(F)C(F)(F)C(F)(F)C(F)(F)C(F)(F)C(F)(F)C(F)(F)C(F)(F)F)(OC)OC
1381	DTXSID80794298	{3-[(1,2,3,3,4,4,5,5,6,6,7,7,8,8,9,9,9-Heptadecafluoronon-1-en-1-yl)oxy]propyl}(trimethoxy)silane	3.58e-16	FALSE	FALSE	610.333	36.92	-0.176899	705.933	15.3316	0.510773	0	0	out	CO[Si](CCCOC(F)=C(F)C(F)(F)C(F)(F)C(F)(F)C(F)(F)C(F)(F)C(F)(F)C(F)(F)F)(OC)OC
1382	DTXSID801034925	2-Hydroxy-N,N-dimethyl-N-{3-[(perfluorodecanesulfonyl)amino]propyl}-3-sulfopropan-1-aminium	3.59e-16	FALSE	FALSE	823.458	120.77	0.192869	753.259	14.3924	0.916598	0	0	out	OC(C[N+](C)(C)CCCNS(=O)(=O)C(F)(F)C(F)(F)C(F)(F)C(F)(F)C(F)(F)C(F)(F)C(F)(F)C(F)(F)C(F)(F)C(F)(F)F)CS(=O)(=O)O
1383	DTXSID001036010	2‐[Dimethyl(3‐{2‐[(perfluorotetradecyl)ethylthio]acetamido}propyl)azaniumyl]acetate	3.65e-16	FALSE	FALSE	980.463	69.23	-0.421615	671.555	17.8742	0.978363	1	0	out	FC(F)(CCSCC(=O)NCCC[N+](C)(C)CC([O-])=O)C(F)(F)C(F)(F)C(F)(F)C(F)(F)C(F)(F)C(F)(F)C(F)(F)C(F)(F)C(F)(F)C(F)(F)C(F)(F)C(F)(F)C(F)(F)F
1384	DTXSID1072559	2-[Methyl[(perfluorohexadecyl)ethylsulfonyl]amino]ethyl 2-propenoate	3.71e-16	FALSE	FALSE	1039.38	63.68	-0.0182876	722.354	23.4637	0.900993	0	0	out	FC(F)(CCS(=O)(=O)N(C)CCOC(=O)C=C)C(F)(F)C(F)(F)C(F)(F)C(F)(F)C(F)(F)C(F)(F)C(F)(F)C(F)(F)C(F)(F)C(F)(F)C(F)(F)C(F)(F)C(F)(F)C(F)(F)C(F)(F)F
1385	DTXSID80895537	1,1,1,2,2,3,3,4,4,5,5,6,6,7,7,8,8,9,9,10,10,11,11,12,12,21,21,22,22,23,23,24,24,25,25,26,26,27,27,28,28,29,29,30,30,31,31,32,32,32-Pentacontafluorodotriacontane	3.78e-16	FALSE	FALSE	1350.38	0	0.00102318	683.163	23.4176	0.973921	0	0	out	FC(F)(C(F)(F)C(F)(F)F)C(F)(F)C(F)(F)C(F)(F)C(F)(F)C(F)(F)C(F)(F)C(F)(F)C(F)(F)C(F)(F)CCCCCCCCC(F)(F)C(F)(F)C(F)(F)C(F)(F)C(F)(F)C(F)(F)C(F)(F)C(F)(F)C(F)(F)C(F)(F)C(F)(F)C(F)(F)F
1386	DTXSID501035198	N,N,N-Trimethyl-3-[methyl(perfluoroundecanesulfonyl)amino]propan-1-aminium	3.97e-16	FALSE	FALSE	763.375	37.38	-0.0128803	699.161	18.398	1.06833	0	0	out	FC(F)(C(F)(F)C(F)(F)C(F)(F)C(F)(F)C(F)(F)C(F)(F)C(F)(F)C(F)(F)C(F)(F)C(F)(F)F)S(=O)(=O)N(C)CCC[N+](C)(C)C
1387	DTXSID60452864	Tris[4-(3,3,4,4,5,5,6,6,7,7,8,8,8-tridecafluorooctyl)phenyl]phosphine	3.98e-16	FALSE	FALSE	1300.55	0	0.0880494	679.598	13.8465	0.810881	0	0	out	FC(F)(F)C(F)(F)C(F)(F)C(F)(F)C(F)(F)C(F)(F)CCc1ccc(cc1)P(c1ccc(CCC(F)(F)C(F)(F)C(F)(F)C(F)(F)C(F)(F)C(F)(F)F)cc1)c1ccc(cc1)CCC(F)(F)C(F)(F)C(F)(F)C(F)(F)C(F)(F)C(F)(F)F
1388	DTXSID601023394	4,4-Bis[2-(perfluorohexyl)ethylthio]pentanoic acid	4.13e-16	FALSE	FALSE	858.439	37.3	0.0938993	694.756	12.8167	1.13968	0	0	out	FC(F)(F)C(F)(F)C(F)(F)C(F)(F)C(F)(F)C(F)(F)CCSC(C)(CCC(=O)O)SCCC(F)(F)C(F)(F)C(F)(F)C(F)(F)C(F)(F)C(F)(F)F
1389	DTXSID901035019	3-[{3-[(Carboxymethyl)(perfluorooctanesulfonyl)amino]propyl}(dimethyl)azaniumyl]propane-1-sulfonate	4.18e-16	FALSE	FALSE	764.473	131.88	-0.264558	748.667	12.4636	0.950074	0	0	out	[O-]S(=O)(=O)CCC[N+](C)(C)CCCN(CC(=O)O)S(=O)(=O)C(F)(F)C(F)(F)C(F)(F)C(F)(F)C(F)(F)C(F)(F)C(F)(F)C(F)(F)F
1390	DTXSID401036779	(2‐Carboxyethyl)dimethyl[3-(perfluorododecyl)‐2‐hydroxypropyl]azanium	4.66e-16	FALSE	FALSE	794.31	57.53	-0.175021	706.38	17.5914	1.00393	0	0	out	C[N+](C)(CC(O)CC(F)(F)C(F)(F)C(F)(F)C(F)(F)C(F)(F)C(F)(F)C(F)(F)C(F)(F)C(F)(F)C(F)(F)C(F)(F)C(F)(F)F)CCC(=O)O
1391	DTXSID901035083	3-(Dimethyl{3-[methyl(perfluorooctanesulfonyl)amino]propyl}azaniumyl)propane-1-sulfonate	4.69e-16	FALSE	FALSE	720.464	94.58	-0.15633	726.171	11.7778	0.905344	0	0	out	[O-]S(=O)(=O)CCC[N+](C)(C)CCCN(C)S(=O)(=O)C(F)(F)C(F)(F)C(F)(F)C(F)(F)C(F)(F)C(F)(F)C(F)(F)C(F)(F)F
1392	DTXSID80895370	1,1,1,2,2,3,3,4,4,5,5,6,6,7,7-Pentadecafluoro-9-iodotricosane	4.72e-16	FALSE	FALSE	720.383	0	-0.0112762	666.474	8.30617	1.08176	0	0	out	FC(F)(F)C(F)(F)C(F)(F)C(F)(F)C(F)(F)C(F)(F)C(F)(F)CC(I)CCCCCCCCCCCCCC
1393	DTXSID301032817	3-[[2-[(Perfluorodecyl)ethylthio]acetyl]amino]-N,N,N-trimethyl-1-propanaminium	4.91e-16	FALSE	FALSE	737.434	29.1	-0.292416	684.658	15.5401	1.04991	0	0	out	FC(F)(CCSCC(=O)NCCC[N+](C)(C)C)C(F)(F)C(F)(F)C(F)(F)C(F)(F)C(F)(F)C(F)(F)C(F)(F)C(F)(F)C(F)(F)F
1394	DTXSID101034974	N-(3-{(Carboxymethyl)[(perfluorodecyl)sulfonyl]amino}propyl)-2-hydroxy-N,N-dimethyl-3-sulfo-1-propanaminium	4.91e-16	FALSE	FALSE	881.494	149.28	0.0554828	761.287	13.872	0.962269	0	0	out	OC(C[N+](C)(C)CCCN(CC(=O)O)S(=O)(=O)C(F)(F)C(F)(F)C(F)(F)C(F)(F)C(F)(F)C(F)(F)C(F)(F)C(F)(F)C(F)(F)C(F)(F)F)CS(=O)(=O)O
1395	DTXSID901035164	3-[[(Perfluorododecyl)sulfonyl]amino]-N,N,N-trimethyl-1-propanaminium	4.95e-16	FALSE	FALSE	799.355	46.17	0.0156484	702.652	21.2607	1.06828	0	0	out	C[N+](C)(C)CCCNS(=O)(=O)C(F)(F)C(F)(F)C(F)(F)C(F)(F)C(F)(F)C(F)(F)C(F)(F)C(F)(F)C(F)(F)C(F)(F)C(F)(F)C(F)(F)F
1396	DTXSID201035806	{3‐[2‐ (2-(Perfluorodecyl)ethylsulfinyl)acetamido]propyl}trimethylazanium	5.43e-16	FALSE	FALSE	753.433	46.17	-0.294056	693.111	15.7996	1.04904	0	0	out	O=C(CS(=O)CCC(F)(F)C(F)(F)C(F)(F)C(F)(F)C(F)(F)C(F)(F)C(F)(F)C(F)(F)C(F)(F)C(F)(F)F)NCCC[N+](C)(C)C
1397	DTXSID70895400	1,1,1,2,2,3,3,4,4,5,5,6,6,7,7,8,8-Heptadecafluoro-10-iodoicosane	5.6e-16	FALSE	FALSE	714.282	0	-0.00314535	665.463	11.785	1.10357	0	0	out	FC(F)(F)C(F)(F)C(F)(F)C(F)(F)C(F)(F)C(F)(F)C(F)(F)C(F)(F)CC(I)CCCCCCCCCC
1398	DTXSID501035500	3-({4-[(2,3-Dihydroxypropyl)(dimethyl)azaniumyl]-1-hydroxy-2-butanyl}[(perfluorononyl)sulfonyl]amino)-1-propanesulfonate	5.64e-16	FALSE	FALSE	860.549	155.27	-0.524426	751.879	11.0083	0.97449	0	0	out	O=S(=O)(N(CCCS(=O)(=O)[O-])C(CC[N+](C)(C)CC(O)CO)CO)C(F)(F)C(F)(F)C(F)(F)C(F)(F)C(F)(F)C(F)(F)C(F)(F)C(F)(F)C(F)(F)F
1399	DTXSID701034803	3-{[3-(Dimethylamino)propyl][(perfluorotetradecyl)sulfonyl]amino}propanoic acid	5.66e-16	FALSE	FALSE	956.397	77.92	-0.000319857	717.179	20.335	1.1257	0	0	out	CN(C)CCCN(CCC(=O)O)S(=O)(=O)C(F)(F)C(F)(F)C(F)(F)C(F)(F)C(F)(F)C(F)(F)C(F)(F)C(F)(F)C(F)(F)C(F)(F)C(F)(F)C(F)(F)C(F)(F)C(F)(F)F
1400	DTXSID1071953	N-Methyl-4-((4,4,5,5,5-pentafluoro-3-(pentafluoroethyl)-1,2,3-tris(trifluoromethyl)-1-pentenyl)oxy)-N-(2-(phosphonooxy)ethyl)-Benzenesulfonamide	5.81e-16	FALSE	FALSE	791.316	113.37	1.01122	764.206	24.7948	0.595747	0	0	out	O=S(=O)(N(C)CCOP(=O)(O)O)c1ccc(OC(=C(C(C(F)(F)C(F)(F)F)(C(F)(F)C(F)(F)F)C(F)(F)F)C(F)(F)F)C(F)(F)F)cc1
1401	DTXSID40881052	Bis(2-hydroxyethyl)methyl(3-(perfluorodecyl)-2-hydroxypropyl)ammonium iodide	6.06e-16	FALSE	FALSE	823.216	60.69	1.06503	728.492	13.7292	0.404051	0	0	out	[I-].FC(F)(CC(O)C[N+](C)(CCO)CCO)C(F)(F)C(F)(F)C(F)(F)C(F)(F)C(F)(F)C(F)(F)C(F)(F)C(F)(F)C(F)(F)F
1402	DTXSID601026974	2-[Decyl(1,1,2,2,3,3,4,4,5,5,6,6,7,7,8,8,8-heptadecafluorooctylsulfonyl)amino]acetic acid	6.18e-16	FALSE	FALSE	697.448	74.68	-0.00630781	709.957	13.2477	1.04562	0	0	out	FC(F)(F)C(F)(F)C(F)(F)C(F)(F)C(F)(F)C(F)(F)C(F)(F)C(F)(F)S(=O)(=O)N(CCCCCCCCCC)CC(=O)O
1403	DTXSID001035886	{3‐[2‐(2-(Perfluorodecyl)ethanesulfonyl)acetamido]propyl}trimethylazanium	6.24e-16	FALSE	FALSE	769.432	63.24	-0.296784	700.782	16.0437	1.04868	0	0	out	FC(F)(CCS(=O)(=O)CC(=O)NCCC[N+](C)(C)C)C(F)(F)C(F)(F)C(F)(F)C(F)(F)C(F)(F)C(F)(F)C(F)(F)C(F)(F)C(F)(F)F
1404	DTXSID301035897	[2‐Hydroxy‐3‐(2-(perfluorotetradecyl)ethanesulfonyl)propyl]trimethylazanium	6.39e-16	FALSE	FALSE	928.407	54.37	0.159194	705.546	20.3385	0.988026	0	0	out	OC(CS(=O)(=O)CCC(F)(F)C(F)(F)C(F)(F)C(F)(F)C(F)(F)C(F)(F)C(F)(F)C(F)(F)C(F)(F)C(F)(F)C(F)(F)C(F)(F)C(F)(F)C(F)(F)F)C[N+](C)(C)C
1405	DTXSID301034956	N-(2-Hydroxyethyl)-N-methyl-3-[(perfluoroheptanesulfonyl)amino]-N-(3-sulfopropyl)propan-1-aminium	6.59e-16	FALSE	FALSE	687.464	120.77	0.0853074	737.926	9.5873	0.868306	0	0	out	C[N+](CCCS(=O)(=O)O)(CCCNS(=O)(=O)C(F)(F)C(F)(F)C(F)(F)C(F)(F)C(F)(F)C(F)(F)C(F)(F)F)CCO
1406	DTXSID70893340	N-(2-Carboxyethyl)-3-[(perfluoro-1-oxononyl)amino]-N,N-dimethyl-1-propanaminium	6.76e-16	FALSE	FALSE	621.308	69.89	-0.355303	701.101	13.5733	1.02548	0	0	out	C[N+](C)(CCC\N=C(/O)C(F)(F)C(F)(F)C(F)(F)C(F)(F)C(F)(F)C(F)(F)C(F)(F)C(F)(F)F)CCC(=O)O
1407	DTXSID10163039	1-Undecanaminium, N-(5-carboxypentyl)-N,N-dimethyl-4,4,5,5,6,6,7,7,8,8,9,9,10,10,11,11,11-heptadecafluoro-, hydroxide, inner salt	7e-16	FALSE	FALSE	619.356	40.13	0.10733	688.835	11.0476	0.95049	0	0	out	C[N+](C)(CCCCCC([O-])=O)CCCC(F)(F)C(F)(F)C(F)(F)C(F)(F)C(F)(F)C(F)(F)C(F)(F)C(F)(F)F
1408	DTXSID201027037	1,1,2,2,3,3,4,4,5,5,6,6,7,7,8,8,8-Heptadecafluoro-N-propyl-N-(3-trimethoxysilylpropyl)octane-1-sulfonamide	7.34e-16	FALSE	FALSE	703.484	65.07	-0.200061	703.764	11.7206	0.66726	0	0	out	CO[Si](CCCN(CCC)S(=O)(=O)C(F)(F)C(F)(F)C(F)(F)C(F)(F)C(F)(F)C(F)(F)C(F)(F)C(F)(F)F)(OC)OC
1409	DTXSID201033731	12:2 Fluorotelomer sulfonamido propyl dimethyl amine	7.87e-16	FALSE	FALSE	812.374	49.41	0.067482	696.333	20.5021	1.05719	0	0	out	CN(C)CCCNS(=O)(=O)CCC(F)(F)C(F)(F)C(F)(F)C(F)(F)C(F)(F)C(F)(F)C(F)(F)C(F)(F)C(F)(F)C(F)(F)C(F)(F)C(F)(F)F
1410	DTXSID70381979	1-(Perfluoro-n-octyl)dodecane	7.93e-16	FALSE	FALSE	588.386	0	-0.00321324	661.312	11.634	0.962377	0	0	out	FC(F)(C(F)(F)C(F)(F)F)C(F)(F)C(F)(F)C(F)(F)C(F)(F)C(F)(F)CCCCCCCCCCCC
1411	DTXSID50895322	1,1,1,2,2,3,3,4,4,5,5,6,6,7,7-Pentadecafluorotricosane	8.09e-16	FALSE	FALSE	594.487	0	-0.0118119	658.409	8.17778	0.963157	0	0	out	FC(F)(C(F)(F)C(F)(F)F)C(F)(F)C(F)(F)C(F)(F)C(F)(F)CCCCCCCCCCCCCCCC
1412	DTXSID301033477	10-(Perfluorooctyl)-8-thia-6-methyl-5-oxo-4-aza-N,N-dimethyl-N-ethyl-decanaminium ethyl sulfate (1:1)	8.11e-16	FALSE	FALSE	804.626	95.53	-0.0422521	717.511	9.39863	0.846624	0	0	out	FC(F)(CCSCC(C)C(=O)NCCC[N+](C)(C)CC)C(F)(F)C(F)(F)C(F)(F)C(F)(F)C(F)(F)C(F)(F)C(F)(F)F.[O-]S(=O)(=O)OCC
1413	DTXSID20896826	1,8-Bis(perfluorododecyl)-2,7-diiodooctane	8.52e-16	FALSE	FALSE	1602.17	0	0.00773153	666.692	23.5986	1.06519	0	0	out	FC(F)(F)C(F)(F)C(F)(F)C(F)(F)C(F)(F)C(F)(F)C(F)(F)C(F)(F)C(F)(F)C(F)(F)C(F)(F)C(F)(F)CC(I)CCCCC(I)CC(F)(F)C(F)(F)C(F)(F)C(F)(F)C(F)(F)C(F)(F)C(F)(F)C(F)(F)C(F)(F)C(F)(F)C(F)(F)C(F)(F)F
1414	DTXSID101035334	3-{[4-(Dimethylamino)-1-hydroxy-2-butanyl][(tricosafluoroundecyl)sulfonyl]amino}-1-propanesulfonic acid	9.91e-16	FALSE	FALSE	886.484	115.22	-0.316575	723.844	15.3655	0.958081	0	0	out	FC(F)(F)C(F)(F)C(F)(F)C(F)(F)C(F)(F)C(F)(F)C(F)(F)C(F)(F)C(F)(F)C(F)(F)C(F)(F)S(=O)(=O)N(CCCS(=O)(=O)O)C(CCN(C)C)CO
1415	DTXSID70454874	Phosphine, tris[3-(3,3,4,4,5,5,6,6,7,7,8,8,8-tridecafluorooctyl)phenyl]-	1.02e-15	FALSE	FALSE	1300.55	0	0.0193453	654.997	14.0733	1.17865	0	0	out	FC(F)(F)C(F)(F)C(F)(F)C(F)(F)C(F)(F)C(F)(F)CCc1cc(ccc1)P(c1cccc(CCC(F)(F)C(F)(F)C(F)(F)C(F)(F)C(F)(F)C(F)(F)F)c1)c1cc(ccc1)CCC(F)(F)C(F)(F)C(F)(F)C(F)(F)C(F)(F)C(F)(F)F
1416	DTXSID10895383	1,1,1,2,2,3,3,4,4,5,5,6,6,7,7,8,8,9,9,10,10,11,11,12,12-Pentacosafluoroicosane	1.03e-15	FALSE	FALSE	732.306	0	-0.000367093	662.045	20	0.972897	0	0	out	FC(F)(C(F)(F)C(F)(F)F)C(F)(F)C(F)(F)C(F)(F)C(F)(F)C(F)(F)C(F)(F)C(F)(F)C(F)(F)C(F)(F)CCCCCCCC
1417	DTXSID801035509	N-Ethyl-3-{ethyl[(perfluoroheptyl)sulfonyl]amino}-N,N-dimethyl-1-propanaminium	1.05e-15	FALSE	FALSE	591.401	37.38	0.0230751	677.793	10.2797	0.955438	0	0	out	C[N+](C)(CCCN(CC)S(=O)(=O)C(F)(F)C(F)(F)C(F)(F)C(F)(F)C(F)(F)C(F)(F)C(F)(F)F)CC
1418	DTXSID001032806	N-[3-(Dimethylamino)propyl]-2-[(perfluorododecyl)ethylthio]acetamide	1.1e-15	FALSE	FALSE	822.413	32.34	-0.260317	674.479	18.9228	1.04258	0	0	out	FC(F)(CCSCC(=O)NCCCN(C)C)C(F)(F)C(F)(F)C(F)(F)C(F)(F)C(F)(F)C(F)(F)C(F)(F)C(F)(F)C(F)(F)C(F)(F)C(F)(F)F
1419	DTXSID30895446	1,1,1,2,2,3,3,4,4,5,5,6,6,7,7,8,8,9,9,10,10,11,11,12,12-Pentacosafluoro-14-iodoicosane	1.16e-15	FALSE	FALSE	858.202	0	-0.000143157	657.769	20.1511	1.10163	0	0	out	CCCCCCC(I)CC(F)(F)C(F)(F)C(F)(F)C(F)(F)C(F)(F)C(F)(F)C(F)(F)C(F)(F)C(F)(F)C(F)(F)C(F)(F)C(F)(F)F
1420	DTXSID50881028	32-(Perfluoro-7-methyloctyl)-2,5,8,11,14,17,20,23,26,29-decaoxadotriacontan-31-ol	1.19e-15	FALSE	FALSE	954.652	112.53	0.95417	734.88	9.38806	0.822127	0	0	out	FC(F)(F)C(F)(C(F)(F)F)C(F)(F)C(F)(F)C(F)(F)C(F)(F)C(F)(F)C(F)(F)CC(O)COCCOCCOCCOCCOCCOCCOCCOCCOCCOC
1421	DTXSID001035181	3-{(Perfluoroundecanesulfonyl)[3-(trimethylazaniumyl)propyl]amino}propanoate	1.21e-15	FALSE	FALSE	820.403	77.51	-0.139506	698.19	17.1355	1.14955	0	0	out	C[N+](C)(C)CCCN(CCC([O-])=O)S(=O)(=O)C(F)(F)C(F)(F)C(F)(F)C(F)(F)C(F)(F)C(F)(F)C(F)(F)C(F)(F)C(F)(F)C(F)(F)C(F)(F)F
1422	DTXSID20881030	(2-Carboxyethyl)-3-((perfluorooctyl)-2-hydroxypropyl)aminopropyldimethylammonium hydroxide	1.27e-15	FALSE	FALSE	650.37	72.39	-0.943882	681	11.3977	1.02348	0	0	out	C[N+](C)(CCCNCC(O)CC(F)(F)C(F)(F)C(F)(F)C(F)(F)C(F)(F)C(F)(F)C(F)(F)C(F)(F)F)CCC([O-])=O
1423	DTXSID301034756	N,N-Dimethyl-N-{2-oxo-2-[(propan-2-yl)oxy]ethyl}-3-(perfluorotetradecanamido)propan-1-aminium	1.35e-15	FALSE	FALSE	899.397	55.4	-0.144222	643.323	18.1592	0.967388	1	0	out	C[N+](C)(CC(=O)OC(C)C)CCCNC(=O)C(F)(F)C(F)(F)C(F)(F)C(F)(F)C(F)(F)C(F)(F)C(F)(F)C(F)(F)C(F)(F)C(F)(F)C(F)(F)C(F)(F)C(F)(F)F
1424	DTXSID10893566	Hexakis((7-difluoromethylperfluoroheptyl)methoxy)cyclotriphosphazene	1.37e-15	FALSE	FALSE	2721.48	92.46	-2.96688	660.678	24.6306	1.69418	0	0	out	FC(F)(C(F)(F)C(F)(F)C(F)(F)C(F)(F)COp1(np(OCC(F)(F)C(F)(F)C(F)(F)C(F)(F)C(F)(F)C(F)(F)C(F)(F)C(F)F)(np(n1)(OCC(F)(F)C(F)(F)C(F)(F)C(F)(F)C(F)(F)C(F)(F)C(F)(F)C(F)F)OCC(F)(F)C(F)(F)C(F)(F)C(F)(F)C(F)(F)C(F)(F)C(F)(F)C(F)F)OCC(F)(F)C(F)(F)C(F)(F)C(F)(F)C(F)(F)C(F)(F)C(F)(F)C(F)F)OCC(F)(F)C(F)(F)C(F)(F)C(F)(F)C(F)(F)C(F)(F)C(F)(F)C(F)F)C(F)(F)C(F)(F)C(F)F
1425	DTXSID70895405	1,1,1,2,2,3,3,4,4,5,5,6,6,7,7,8,8,9,9,10,10-Henicosafluoro-12-iodononadecane	1.46e-15	FALSE	FALSE	772.215	0	-0.000334844	651.077	16.9383	1.11197	0	0	out	CCCCCCCC(I)CC(F)(F)C(F)(F)C(F)(F)C(F)(F)C(F)(F)C(F)(F)C(F)(F)C(F)(F)C(F)(F)C(F)(F)F
1426	DTXSID20895334	1-(Perfluorodecanyl)nonane	1.56e-15	FALSE	FALSE	646.319	0	-7.98e-05	652.259	16.7778	0.967344	0	0	out	FC(F)(C(F)(F)C(F)(F)F)C(F)(F)C(F)(F)C(F)(F)C(F)(F)C(F)(F)C(F)(F)C(F)(F)CCCCCCCCC
1427	DTXSID801022211	Mono[2,2-bis[[(perfluorooctyl)ethylthio]methyl]-3-hydroxypropyl]phosphonate	1.57e-15	FALSE	FALSE	1140.46	86.99	0.472599	706.645	16.6492	1.1814	0	0	out	FC(F)(CCSCC(CSCCC(F)(F)C(F)(F)C(F)(F)C(F)(F)C(F)(F)C(F)(F)C(F)(F)C(F)(F)F)(CO)COP(=O)(O)O)C(F)(F)C(F)(F)C(F)(F)C(F)(F)C(F)(F)C(F)(F)C(F)(F)F
1428	DTXSID00672862	3-Chloro-1,1,3,5,5-pentamethyl-1,5-bis(3,3,4,4,5,5,6,6,7,7,8,8,8-tridecafluorooctyl)trisiloxane	1.64e-15	FALSE	FALSE	921.072	18.46	-0.304166	653.084	10.501	0.999246	0	0	out	C[Si](Cl)(O[Si](C)(C)CCC(F)(F)C(F)(F)C(F)(F)C(F)(F)C(F)(F)C(F)(F)F)O[Si](C)(C)CCC(F)(F)C(F)(F)C(F)(F)C(F)(F)C(F)(F)C(F)(F)F
1429	DTXSID701033700	3-[(Perfluoro-1-oxononyl)amino]-N-(2-hydroxyethyl)-N,N-dimethyl-1-propanaminium chloride	1.82e-15	FALSE	FALSE	628.751	49.33	0.0178544	679.01	13.8333	0.844873	0	0	out	[Cl-].C[N+](C)(CCCNC(=O)C(F)(F)C(F)(F)C(F)(F)C(F)(F)C(F)(F)C(F)(F)C(F)(F)C(F)(F)F)CCO
1430	DTXSID901035633	2-Hydroxy-3-({3-[(2-hydroxyethyl)(dimethyl)azaniumyl]propyl}[(perfluorononyl)sulfonyl]amino)-1-propanesulfonate	1.87e-15	FALSE	FALSE	816.496	135.04	-0.276787	722.571	12.6114	0.950062	0	0	out	[O-]S(=O)(=O)CC(O)CN(CCC[N+](C)(C)CCO)S(=O)(=O)C(F)(F)C(F)(F)C(F)(F)C(F)(F)C(F)(F)C(F)(F)C(F)(F)C(F)(F)C(F)(F)F
1431	DTXSID101035403	3,4-Dihydroxy-N,N-dimethyl-N-(3-{[(perfluoroheptyl)sulfonyl]amino}propyl)-1-butanaminium	2.23e-15	FALSE	FALSE	623.399	86.63	-0.216488	689.153	10.7894	1.00437	0	0	out	C[N+](C)(CCCNS(=O)(=O)C(F)(F)C(F)(F)C(F)(F)C(F)(F)C(F)(F)C(F)(F)C(F)(F)F)CCC(O)CO
1432	DTXSID80880180	Bis-(1H,1H,7H-perfluoroheptyl) (1S,3R)-camphorate	2.26e-15	FALSE	FALSE	828.372	52.6	0.685462	688.355	11.9078	0.649048	0	0	out	C[C@@]1(CC[C@@H](C(=O)OCC(F)(F)C(F)(F)C(F)(F)C(F)(F)C(F)(F)C(F)F)C1(C)C)C(=O)OCC(F)(F)C(F)(F)C(F)(F)C(F)(F)C(F)(F)C(F)F
1433	DTXSID701032457	N-[3-(Trimethoxysilyl)propyl]perfluorononanamide	2.34e-15	FALSE	FALSE	625.348	56.79	-0.362857	677.259	14.3672	0.637716	0	0	out	CO[Si](CCCNC(=O)C(F)(F)C(F)(F)C(F)(F)C(F)(F)C(F)(F)C(F)(F)C(F)(F)C(F)(F)F)(OC)OC
1434	DTXSID8069484	N-Ethylheptadecafluoro-N-(3-(trimethoxysilyl)propyl)octanesulphonamide	2.35e-15	FALSE	FALSE	689.457	65.07	-0.19845	683.671	11.8972	0.582108	0	0	out	CO[Si](CCCN(CC)S(=O)(=O)C(F)(F)C(F)(F)C(F)(F)C(F)(F)C(F)(F)C(F)(F)C(F)(F)C(F)(F)F)(OC)OC
1435	DTXSID80893351	Diethoxy(2-(perfluorooctyl)-1-ethyl)methylsilane	2.41e-15	FALSE	FALSE	580.351	18.46	0.0784027	657.859	13.1973	0.72543	0	0	out	C[Si](CCC(F)(F)C(F)(F)C(F)(F)C(F)(F)C(F)(F)C(F)(F)C(F)(F)C(F)(F)F)(OCC)OCC
1436	DTXSID501033530	Triethylammonium perfluoropentane sulfonate	2.48e-15	FALSE	FALSE	451.298	61.64	0.0204223	679.904	12.1481	0.813528	0	0	out	FC(F)(C(F)(F)S([O-])(=O)=O)C(F)(F)C(F)(F)C(F)(F)F.CC[NH+](CC)CC
1437	DTXSID20382355	1H,1H,2H,2H-Perfluorotetradecyltriethoxysilane	2.72e-15	FALSE	FALSE	810.405	27.69	0.125337	664.373	17.6931	0.757327	0	0	out	CCO[Si](OCC)(OCC)CCC(F)(F)C(F)(F)C(F)(F)C(F)(F)C(F)(F)C(F)(F)C(F)(F)C(F)(F)C(F)(F)C(F)(F)C(F)(F)C(F)(F)F
1438	DTXSID301034944	2-Hydroxy-N-(3-{(2-hydroxy-3-sulfopropyl)[(perfluorodecyl)sulfonyl]amino}propyl)-N,N-dimethyl-3-sulfo-1-propanaminium	2.77e-15	FALSE	FALSE	961.602	186.58	-0.0296778	749.961	12.359	0.905798	0	0	out	OC(CN(CCC[N+](C)(C)CC(O)CS(=O)(=O)O)S(=O)(=O)C(F)(F)C(F)(F)C(F)(F)C(F)(F)C(F)(F)C(F)(F)C(F)(F)C(F)(F)C(F)(F)C(F)(F)F)CS(=O)(=O)O
1439	DTXSID001036096	{2‐Hydroxy‐3‐[2-(perfluorododecyl)ethylsulfanyl]propyl}trimethylazanium	2.79e-15	FALSE	FALSE	796.395	20.23	0.0070567	653.968	18.7362	1.02284	0	0	out	FC(F)(CCSCC(O)C[N+](C)(C)C)C(F)(F)C(F)(F)C(F)(F)C(F)(F)C(F)(F)C(F)(F)C(F)(F)C(F)(F)C(F)(F)C(F)(F)C(F)(F)F
1440	DTXSID40660107	2,2,4,4,6-Pentakis((5-difluoromethylperfluoropentyl)methoxy)-6-(2,2,7,7-tetrafluoroheptyl)cyclotriphosphazene	3.19e-15	FALSE	FALSE	1977.48	92.46	-3.26566	633.807	18.8811	1.86623	0	0	out	FC(F)(C(F)F)C(F)(F)C(F)(F)C(F)(F)C(F)(F)COp1(np(np(n1)(OCC(F)(F)C(F)(F)C(F)(F)C(F)(F)C(F)(F)C(F)F)OCC(F)(F)C(F)(F)C(F)(F)C(F)(F)C(F)(F)C(F)F)(OCC(F)(F)CCCCC(F)F)OCC(F)(F)C(F)(F)C(F)(F)C(F)(F)C(F)(F)C(F)F)OCC(F)(F)C(F)(F)C(F)(F)C(F)(F)C(F)(F)C(F)F
1441	DTXSID501035162	3-[[(Perfluoroundecyl)sulfonyl]amino]-N,N,N-trimethyl-1-propanaminium	3.2e-15	FALSE	FALSE	749.348	46.17	0.0162117	667.19	20.3583	1.07306	0	0	out	C[N+](C)(C)CCCNS(=O)(=O)C(F)(F)C(F)(F)C(F)(F)C(F)(F)C(F)(F)C(F)(F)C(F)(F)C(F)(F)C(F)(F)C(F)(F)C(F)(F)F
1442	DTXSID001034802	3-{[3-(Dimethylamino)propyl][(perfluorotridecyl)sulfonyl]amino}propanoic acid	3.36e-15	FALSE	FALSE	906.39	77.92	-0.000319845	683.368	19.6156	1.13166	0	0	out	CN(C)CCCN(CCC(=O)O)S(=O)(=O)C(F)(F)C(F)(F)C(F)(F)C(F)(F)C(F)(F)C(F)(F)C(F)(F)C(F)(F)C(F)(F)C(F)(F)C(F)(F)C(F)(F)C(F)(F)F
1443	DTXSID00896127	4'-[(12,12,13,13,14,14,15,15,16,16,17,17,18,18,19,19,19-Heptadecafluorononadecyl)oxy][1,1'-biphenyl]-4-carbonitrile	3.43e-15	FALSE	FALSE	767.564	33.02	0.0798476	653.956	9.62927	0.931497	0	0	out	FC(F)(F)C(F)(F)C(F)(F)C(F)(F)C(F)(F)C(F)(F)C(F)(F)C(F)(F)CCCCCCCCCCCOc1ccc(cc1)c1ccc(C#N)cc1
1444	DTXSID101022210	N,N′-[1,6-Hexanediylbis[(2-oxo-3,5-oxazolidinediyl)methylene]]bis[N-methyl-perfluoro-1-octanesulfonamide]	3.44e-15	FALSE	FALSE	1306.66	133.84	-0.102854	713.29	15.0764	1.03198	0	0	out	O=S(=O)(N(C)CC1CN(CCCCCCN2CC(CN(C)S(=O)(=O)C(F)(F)C(F)(F)C(F)(F)C(F)(F)C(F)(F)C(F)(F)C(F)(F)C(F)(F)F)OC2=O)C(=O)O1)C(F)(F)C(F)(F)C(F)(F)C(F)(F)C(F)(F)C(F)(F)C(F)(F)C(F)(F)F
1445	DTXSID001035248	14:1 Fluorotelomer amino ethyl trimethyl ammonium	3.5e-15	FALSE	FALSE	835.304	12.03	0.231114	653.099	22.7152	0.887905	0	0	out	C[N+](C)(C)CCNCC(F)(F)C(F)(F)C(F)(F)C(F)(F)C(F)(F)C(F)(F)C(F)(F)C(F)(F)C(F)(F)C(F)(F)C(F)(F)C(F)(F)C(F)(F)C(F)(F)F
1446	DTXSID20895950	1-[Di(propan-2-yl)amino]-3,3,4,4,5,5,6,6,7,7,8,8,8-tridecafluorooctan-2-ol	3.51e-15	FALSE	FALSE	463.278	23.47	0.000946107	643.853	9.36986	1.08852	0	0	out	FC(F)(C(O)CN(C(C)C)C(C)C)C(F)(F)C(F)(F)C(F)(F)C(F)(F)C(F)(F)F
1447	DTXSID401034359	3-[[(Perfluorooctyl)sulfonyl]amino]-N-(2-hydroxyethyl)-N,N-dimethyl-1-propanaminium	3.6e-15	FALSE	FALSE	629.353	66.4	0.124256	675.406	13.5911	0.981075	0	0	out	C[N+](C)(CCCNS(=O)(=O)C(F)(F)C(F)(F)C(F)(F)C(F)(F)C(F)(F)C(F)(F)C(F)(F)C(F)(F)F)CCO
1448	DTXSID701032940	2-(Perfluoro(2-propoxy-1-propoxy)eth-2-yl)ethyldimethyl(3-methyl-3-hydroxy-4-pentynoxy)silane	3.7e-15	FALSE	FALSE	650.398	47.92	-0.249621	655.897	12.3449	1.08956	0	0	out	C[Si](C)(CCC(F)(OC(F)(F)C(F)(OC(F)(F)C(F)(F)C(F)(F)F)C(F)(F)F)C(F)(F)F)OCCC(O)(C)C#C
1449	DTXSID601032535	N-(2-Hydroxyethyl)-3-[[(perfluorooctyl)sulfonyl](2-hydroxyethyl)amino]-N,N-dimethyl-1-propanaminium	3.96e-15	FALSE	FALSE	673.406	77.84	0.0675106	677.435	11.8865	1.04064	0	0	out	FC(F)(C(F)(F)C(F)(F)C(F)(F)C(F)(F)C(F)(F)C(F)(F)C(F)(F)F)S(=O)(=O)N(CCO)CCC[N+](C)(C)CCO
1450	DTXSID901034578	8:2 Fluorotelomer dimethyl ethyl betaine	4.24e-15	FALSE	FALSE	520.247	0	0.0255941	634.429	14.4603	0.848141	0	0	out	FC(F)(C(F)(F)C(F)(F)F)C(F)(F)C(F)(F)C(F)(F)C(F)(F)C(F)(F)CC[N+](C)(C)CC
1451	DTXSID6072558	2-[Methyl[(perfluorotetradecyl)ethylsulfonyl]amino]ethyl 2-propenoate	4.43e-15	FALSE	FALSE	939.366	63.68	-0.0182876	675.465	22.2373	0.893418	0	0	out	FC(F)(CCS(=O)(=O)N(C)CCOC(=O)C=C)C(F)(F)C(F)(F)C(F)(F)C(F)(F)C(F)(F)C(F)(F)C(F)(F)C(F)(F)C(F)(F)C(F)(F)C(F)(F)C(F)(F)C(F)(F)F
1452	DTXSID60881019	1,1'-(Oxybis(propyleneoxy))bis(3-(perfluorooctyl)propan-2-ol)	4.46e-15	FALSE	FALSE	1086.43	68.15	0.532097	678.938	16.8067	1.06997	0	0	out	OC(COCC(C)OC(C)COCC(O)CC(F)(F)C(F)(F)C(F)(F)C(F)(F)C(F)(F)C(F)(F)C(F)(F)C(F)(F)F)CC(F)(F)C(F)(F)C(F)(F)C(F)(F)C(F)(F)C(F)(F)C(F)(F)C(F)(F)F
1453	DTXSID601033145	3-[(Perfluorooctylsulfonyl)(propyl)amino]-N,N,N-trimethyl-1-propanaminium	4.48e-15	FALSE	FALSE	641.408	46.17	-0.0994396	655.823	13.8186	1.01163	0	0	out	FC(F)(C(F)(F)C(F)(F)C(F)(F)C(F)(F)C(F)(F)C(F)(F)C(F)(F)F)S(=O)(=O)CCCNCCC[N+](C)(C)C
1454	DTXSID501034071	N-(2-Hydroxyethyl)-N,N-dimethyl-3-[[(perfluorooctyl)sulfonyl]amino]propanaminium chloride	4.82e-15	FALSE	FALSE	664.806	66.4	0.137371	671.307	13.5911	0.914638	0	0	out	[Cl-].C[N+](C)(CCCNS(=O)(=O)C(F)(F)C(F)(F)C(F)(F)C(F)(F)C(F)(F)C(F)(F)C(F)(F)C(F)(F)F)CCO
1455	DTXSID801036864	2‐[Dimethyl[4-(perfluorooctadecyl)butyl]azaniumyl]acetate	4.97e-15	FALSE	FALSE	1077.35	40.13	0.134942	617.318	22.4178	0.940492	1	0	out	C[N+](C)(CCCCC(F)(F)C(F)(F)C(F)(F)C(F)(F)C(F)(F)C(F)(F)C(F)(F)C(F)(F)C(F)(F)C(F)(F)C(F)(F)C(F)(F)C(F)(F)C(F)(F)C(F)(F)C(F)(F)C(F)(F)C(F)(F)F)CC([O-])=O
1456	DTXSID801035197	N,N,N-Trimethyl-3-[methyl(perfluorodecanesulfonyl)amino]propan-1-aminium	4.99e-15	FALSE	FALSE	713.368	37.38	-0.0117574	651.228	17.3825	1.07269	0	0	out	FC(F)(C(F)(F)C(F)(F)C(F)(F)C(F)(F)C(F)(F)C(F)(F)C(F)(F)C(F)(F)C(F)(F)F)S(=O)(=O)N(C)CCC[N+](C)(C)C
1457	DTXSID20336873	2,2,3,3,4,4,5,5,6,6,7,7,8,8,9,9-Hexadecafluorononyl decanoate	5.4e-15	FALSE	FALSE	586.351	26.3	0.00130092	642.937	13.8963	0.956529	0	0	out	FC(F)(C(F)(F)COC(=O)CCCCCCCCC)C(F)(F)C(F)(F)C(F)(F)C(F)(F)C(F)(F)C(F)F
1458	DTXSID801034056	N-[3-[(Perfluoro-1-oxononyl)propylamino]propyl]-N,N-dimethylbenzenemethanaminium chloride	5.74e-15	FALSE	FALSE	716.904	20.31	-0.109685	633.291	11.0359	1.03869	0	0	out	[Cl-].C[N+](C)(Cc1ccccc1)CCCN(CCC)C(=O)C(F)(F)C(F)(F)C(F)(F)C(F)(F)C(F)(F)C(F)(F)C(F)(F)C(F)(F)F
1459	DTXSID801036638	Dimethyl[3-(perfluorooctadecyl)‐2‐(formyloxy)propyl](2‐oxoethyl)azanium	5.75e-15	FALSE	FALSE	1092.34	43.37	0.595167	667.267	22.735	0.908131	0	0	out	O=COC(CC(F)(F)C(F)(F)C(F)(F)C(F)(F)C(F)(F)C(F)(F)C(F)(F)C(F)(F)C(F)(F)C(F)(F)C(F)(F)C(F)(F)C(F)(F)C(F)(F)C(F)(F)C(F)(F)C(F)(F)C(F)(F)F)C[N+](C)(C)CC=O
1460	DTXSID301032798	3-[[(Perfluorooctyl)sulfonyl]ethylamino]-N,N,N-trimethyl-1-propanaminium bromide	5.78e-15	FALSE	FALSE	707.285	46.17	-0.132773	653.909	14.7198	0.854494	0	0	out	[Br-].FC(F)(C(F)(F)C(F)(F)C(F)(F)C(F)(F)C(F)(F)C(F)(F)C(F)(F)F)S(=O)(=O)CCNCCC[N+](C)(C)C
1461	DTXSID30896256	N-Ethyl-1,1,2,2,3,3,4,4,5,5,6,6,7,7,8,8,8-heptadecafluoro-N-(11-{2-[2-(2-methoxyethoxy)ethoxy]ethyl}-2,5,8-trioxa-11-azatetradecan-14-yl)octane-1-sulfonamide	5.86e-15	FALSE	FALSE	876.664	96	0.368902	685.018	8.23501	0.900406	0	0	out	FC(F)(F)C(F)(F)C(F)(F)C(F)(F)C(F)(F)C(F)(F)C(F)(F)C(F)(F)S(=O)(=O)N(CCCN(CCOCCOCCOC)CCOCCOCCOC)CC
1462	DTXSID50163038	N,N-Dimethyl-N-(3-F-octylpropyl)-5-ammoniopentanoate	5.95e-15	FALSE	FALSE	605.329	40.13	0.47863	654.678	11.673	0.94847	0	0	out	[O-]C(=O)CCCC[N+](C)(C)CCCC(F)(F)C(F)(F)C(F)(F)C(F)(F)C(F)(F)C(F)(F)C(F)(F)C(F)(F)F
1463	DTXSID101035477	N-(2,3-Dihydroxypropyl)-3-{[(perfluorooctyl)sulfonyl]amino}-4-hydroxy-N,N-dimethyl-1-butanaminium	6.48e-15	FALSE	FALSE	689.405	106.86	-0.13415	682.341	11.9875	1.06217	0	0	out	FC(F)(C(F)(F)C(F)(F)C(F)(F)C(F)(F)C(F)(F)C(F)(F)C(F)(F)F)S(=O)(=O)NC(CO)CC[N+](C)(C)CC(O)CO
1464	DTXSID701033031	N-Ethyl-3-[[(perfluorooctyl)sulfonyl]amino]-N,N-dimethylpropanaminium ethyl sulfate (1:1)	6.51e-15	FALSE	FALSE	738.479	112.6	0.0163083	692.616	12.9915	0.821846	0	0	out	O=S(=O)(NCCC[N+](C)(C)CC)C(F)(F)C(F)(F)C(F)(F)C(F)(F)C(F)(F)C(F)(F)C(F)(F)C(F)(F)F.[O-]S(=O)(=O)OCC
1465	DTXSID90893302	1,6-bis(trimethoxysilanylethyl)perfluorohexane	6.73e-15	FALSE	FALSE	598.526	55.38	0.549903	664.864	8.78307	0.690928	0	0	out	CO[Si](CCC(F)(F)C(F)(F)C(F)(F)C(F)(F)C(F)(F)C(F)(F)CC[Si](OC)(OC)OC)(OC)OC
1466	DTXSID401033537	3-[(3-{[(Perfluorooctyl)sulfonyl]amino}propyl)(dimethyl)azaniumyl]propanoate	6.74e-15	FALSE	FALSE	656.355	86.3	-0.783008	661.58	13.6514	1.05166	0	0	out	C[N+](C)(CCCNS(=O)(=O)C(F)(F)C(F)(F)C(F)(F)C(F)(F)C(F)(F)C(F)(F)C(F)(F)C(F)(F)F)CCC([O-])=O
1467	DTXSID90929079	1-(3,3,4,4,5,5,6,6,7,7,8,8,9,9,10,10-Hexadecafluoro-1-iododecyl)-2,8,9-trioxa-5-aza-1-silabicyclo[3.3.3]undecane	6.78e-15	FALSE	FALSE	729.266	30.93	0.193261	639.333	11.8695	1.15547	0	0	out	FC(F)C(F)(F)C(F)(F)C(F)(F)C(F)(F)C(F)(F)C(F)(F)C(F)(F)CC(I)[Si]12OCCN(CCO1)CCO2
1468	DTXSID60892589	10:2 Fluorotelomer thioether amido amine carboxylic acid	6.93e-15	FALSE	FALSE	780.435	69.64	-0.523237	657.066	15.57	0.999818	0	0	out	O=C(CC(SCCC(F)(F)C(F)(F)C(F)(F)C(F)(F)C(F)(F)C(F)(F)C(F)(F)C(F)(F)C(F)(F)C(F)(F)F)C(=O)O)NCCCN(C)C
1469	DTXSID601033252	Methoxy (propyl) (3,3,4,4,5,5,6,6,7,7,8,8,8-tridecafluorooctyl) (3,3,3-trifluoropropyl)silane	6.94e-15	FALSE	FALSE	546.362	9.23	0.263284	633.159	9.0679	0.6829	0	0	out	FC(F)(F)CC[Si](CCC(F)(F)C(F)(F)C(F)(F)C(F)(F)C(F)(F)C(F)(F)F)(OC)CCC
1470	DTXSID301033722	3-[[(Perfluorooctyl)sulfonyl]propylamino]-N,N,N-trimethyl-1-propanaminium iodide	6.96e-15	FALSE	FALSE	768.312	46.17	-0.132279	656.125	13.8186	0.488501	0	0	out	[I-].FC(F)(C(F)(F)C(F)(F)C(F)(F)C(F)(F)C(F)(F)C(F)(F)C(F)(F)F)S(=O)(=O)CCCNCCC[N+](C)(C)C
1471	DTXSID701034891	3-[(3-{Ethyl[(perfluorooctyl)sulfonyl]amino}propyl)(dimethyl)azaniumyl]propanoate	6.97e-15	FALSE	FALSE	684.409	77.51	-0.792494	654.286	11.5062	1.04168	0	0	out	C[N+](C)(CCCN(CC)S(=O)(=O)C(F)(F)C(F)(F)C(F)(F)C(F)(F)C(F)(F)C(F)(F)C(F)(F)C(F)(F)F)CCC([O-])=O
1472	DTXSID70895309	1,1,1,2,2,3,3,4,4,5,5,6,6,7,7,8,8-Heptadecafluorononadecane	7.11e-15	FALSE	FALSE	574.359	0	-0.00321338	620.966	12.3333	0.96153	0	0	out	FC(F)(C(F)(F)C(F)(F)F)C(F)(F)C(F)(F)C(F)(F)C(F)(F)C(F)(F)CCCCCCCCCCC
1473	DTXSID901033706	N-(29-Hydroxy-3,6,9,12,15,18,21,24,27-nonaoxanonacos-1-yl)perfluorononanamide	7.34e-15	FALSE	FALSE	903.617	132.4	0.942613	712.192	9.12653	0.840535	0	0	out	FC(F)(F)C(F)(F)C(F)(F)C(F)(F)C(F)(F)C(F)(F)C(F)(F)C(F)(F)C(=O)NCCOCCOCCOCCOCCOCCOCCOCCOCCOCCO
1474	DTXSID201035563	2-Hydroxy-N-(2-hydroxyethyl)-N,N-dimethyl-3-{[(perfluorononyl)sulfonyl]amino}-1-propanaminium	7.51e-15	FALSE	FALSE	695.359	86.63	0.385664	677.294	15.0955	1.04915	0	0	out	FC(F)(C(F)(F)C(F)(F)C(F)(F)C(F)(F)C(F)(F)C(F)(F)C(F)(F)C(F)(F)F)S(=O)(=O)NCC(O)C[N+](C)(C)CCO
1475	DTXSID301032348	N,N-Dimethyl-N-(3-sulfopropyl)-3-[(perfluoro-1-sulfonylpentadecyl)amino]-1-propanaminium	8.48e-15	FALSE	FALSE	657.438	100.54	0.0352767	678.195	11.1908	0.900035	0	0	out	C[N+](C)(CCCS(=O)(=O)O)CCCNS(=O)(=O)C(F)(F)C(F)(F)C(F)(F)C(F)(F)C(F)(F)C(F)(F)C(F)(F)F
1476	DTXSID701035849	[2‐Hydroxy‐3‐(2-(perfluorododecyl)ethylsulfinyl)propyl]trimethylazanium	9.29e-15	FALSE	FALSE	812.394	37.3	0.0941864	643.232	18.7412	1.00444	0	0	out	FC(F)(CCS(=O)CC(O)C[N+](C)(C)C)C(F)(F)C(F)(F)C(F)(F)C(F)(F)C(F)(F)C(F)(F)C(F)(F)C(F)(F)C(F)(F)C(F)(F)C(F)(F)F
1477	DTXSID90163037	1-Undecanaminium, N-(3-carboxypropyl)-N,N-dimethyl-4,4,5,5,6,6,7,7,8,8,9,9,10,10,11,11,11-heptadecafluoro-, hydroxide, inner salt	9.96e-15	FALSE	FALSE	591.302	40.13	0.114537	640.559	12.4933	0.946055	0	0	out	C[N+](C)(CCCC([O-])=O)CCCC(F)(F)C(F)(F)C(F)(F)C(F)(F)C(F)(F)C(F)(F)C(F)(F)C(F)(F)F
1478	DTXSID00882989	1,2-bis(2-Octyldodecyl) 3-((perfluoropentyl)ethyl) 2-hydroxy-1,2,3-propanetricarboxylate	1.15e-14	FALSE	FALSE	1049.28	99.13	0.791434	676.166	3.68709	0.956429	0	0	out	FC(F)(F)C(F)(F)C(F)(F)C(F)(F)C(F)(F)CCOC(=O)CC(O)(CC(=O)OCC(CCCCCCCC)CCCCCCCCCC)C(=O)OCC(CCCCCCCCCC)CCCCCCCC
1479	DTXSID70895329	19-Bromo-1,1,1,2,2,3,3,4,4,5,5,6,6,7,7,8,8-heptadecafluorononadecane	1.18e-14	FALSE	FALSE	653.255	0	-0.00321281	612.96	12.3508	0.87701	0	0	out	FC(F)(C(F)(F)C(F)(F)F)C(F)(F)C(F)(F)C(F)(F)C(F)(F)C(F)(F)CCCCCCCCCCCBr
1480	DTXSID10880496	1-(3-(4-((Heptadecafluorononyl)oxy)-benzamido)propyl)-N,N,N-trimethylammonium iodide	1.25e-14	FALSE	FALSE	832.28	38.33	0.362622	674.977	16.604	0.472729	0	1	out	[I-].FC(F)(Oc1ccc(cc1)C(=O)NCCC[N+](C)(C)C)C(F)(F)C(F)(F)C(F)(F)C(F)(F)C(F)(F)C(F)(F)C(F)(F)C(F)(F)F
1481	DTXSID801034701	14:2 Fluorotelomer sulfonamido propyl methyl amino acetic acid	1.26e-14	FALSE	FALSE	956.397	86.71	0.0639884	667.337	20.6357	1.03186	0	0	out	CN(CCCNS(=O)(=O)CCC(F)(F)C(F)(F)C(F)(F)C(F)(F)C(F)(F)C(F)(F)C(F)(F)C(F)(F)C(F)(F)C(F)(F)C(F)(F)C(F)(F)C(F)(F)C(F)(F)F)CC(=O)O
1482	DTXSID901032796	N,N-Dimethyl-N-{2-oxo-2-[(propan-2-yl)oxy]ethyl}-3-(perfluorotridecanamido)propan-1-aminium	1.35e-14	FALSE	FALSE	849.39	55.4	-0.14403	599.907	17.3229	0.964834	1	0	out	C[N+](C)(CC(=O)OC(C)C)CCCNC(=O)C(F)(F)C(F)(F)C(F)(F)C(F)(F)C(F)(F)C(F)(F)C(F)(F)C(F)(F)C(F)(F)C(F)(F)C(F)(F)C(F)(F)F
1483	DTXSID10880219	11-(Perfluoro-n-octyl)undec-10-en-1-ol	1.43e-14	FALSE	FALSE	588.342	20.23	-0.00251802	620.652	13.5407	0.969586	0	0	out	FC(F)(F)C(F)(F)C(F)(F)C(F)(F)C(F)(F)C(F)(F)C(F)(F)C(F)(F)C=CCCCCCCCCCO
1484	DTXSID70896694	(10E)-12,12,13,13,14,14,15,15,16,16,17,17,18,18,19,19,19-Heptadecafluorononadec-10-en-1-ol	1.43e-14	FALSE	FALSE	588.342	20.23	-0.00251802	620.652	13.5407	0.969586	0	0	out	FC(F)(F)C(F)(F)C(F)(F)C(F)(F)C(F)(F)C(F)(F)C(F)(F)C(F)(F)/C=C/CCCCCCCCCO
1485	DTXSID101033069	2-Hydroxy-N,N-dimethyl-N-{3-perfluoro-1-sulfonylnonadecyl)amino]propyl}-3-sulfo-1-propanaminium	1.44e-14	FALSE	FALSE	773.451	120.77	0.189304	683.815	13.3297	0.913939	0	0	out	OC(C[N+](C)(C)CCCNS(=O)(=O)C(F)(F)C(F)(F)C(F)(F)C(F)(F)C(F)(F)C(F)(F)C(F)(F)C(F)(F)C(F)(F)F)CS(=O)(=O)O
1486	DTXSID601035246	13:1 Fluorotelomer amino ethyl trimethyl ammonium	1.48e-14	FALSE	FALSE	785.297	12.03	0.230146	625.809	21.9487	0.879467	0	0	out	C[N+](C)(C)CCNCC(F)(F)C(F)(F)C(F)(F)C(F)(F)C(F)(F)C(F)(F)C(F)(F)C(F)(F)C(F)(F)C(F)(F)C(F)(F)C(F)(F)C(F)(F)F
1487	DTXSID10896158	1-(3,3,4,4,5,5,6,6,7,7,8,8,9,9,10,10,11,11,12,12,12-Henicosafluorododecane-1-sulfonyl)-4-(hexyloxy)benzene	1.5e-14	FALSE	FALSE	788.454	43.37	0.312217	665.299	16.2105	0.951665	0	1	out	O=S(=O)(CCC(F)(F)C(F)(F)C(F)(F)C(F)(F)C(F)(F)C(F)(F)C(F)(F)C(F)(F)C(F)(F)C(F)(F)F)c1ccc(OCCCCCC)cc1
1488	DTXSID80892526	12:2 Fluorotelomer sulfonamido betaine	1.52e-14	FALSE	FALSE	870.41	86.3	-0.0030936	617.695	17.5139	0.990156	1	0	out	C[N+](C)(CCCNS(=O)(=O)CCC(F)(F)C(F)(F)C(F)(F)C(F)(F)C(F)(F)C(F)(F)C(F)(F)C(F)(F)C(F)(F)C(F)(F)C(F)(F)C(F)(F)F)CC([O-])=O
1489	DTXSID401034866	3-[(3-{(2-Carboxyethyl)[(heptadecafluorooctyl)sulfonyl]amino}propyl)(dimethyl)ammonio]propanoate	1.54e-14	FALSE	FALSE	728.418	114.81	-0.742021	660.993	11.7143	1.13171	0	0	out	C[N+](C)(CCCN(CCC(=O)O)S(=O)(=O)C(F)(F)C(F)(F)C(F)(F)C(F)(F)C(F)(F)C(F)(F)C(F)(F)C(F)(F)F)CCC([O-])=O
1490	DTXSID301019116	1,1,1,3,3,3-hexafluoropropan-2-yl (3a,5b,6a,7a,20R)-3,6,7-tris[(trifluoroacetyl)oxy]cholan-24-oate	1.62e-14	FALSE	FALSE	846.621	105.2	0.274074	664.778	3.78815	1.035	0	0	out	FC(F)(F)C(OC(=O)CC[C@@H](C)[C@H]1CC[C@H]2[C@H]3[C@H](CC[C@]12C)[C@@]1(C)CC[C@H](C[C@H]1[C@@H](OC(=O)C(F)(F)F)[C@H]3OC(=O)C(F)(F)F)OC(=O)C(F)(F)F)C(F)(F)F
1491	DTXSID501019124	1,1,1,3,3,3-hexafluoropropan-2-yl (3a,5b,6b,7b,20R)-3,6,7-tris[(trifluoroacetyl)oxy]cholan-24-oate	1.62e-14	FALSE	FALSE	846.621	105.2	0.274074	664.778	3.78815	1.035	0	0	out	FC(F)(F)C(OC(=O)CC[C@@H](C)[C@H]1CC[C@H]2[C@H]3[C@H](CC[C@]12C)[C@@]1(C)CC[C@H](C[C@H]1[C@H](OC(=O)C(F)(F)F)[C@@H]3OC(=O)C(F)(F)F)OC(=O)C(F)(F)F)C(F)(F)F
1492	DTXSID301035180	3-{(Perfluorodecanesulfonyl)[3-(trimethylazaniumyl)propyl]amino}propanoate	1.83e-14	FALSE	FALSE	770.396	77.51	-0.139449	646.787	16.1816	1.15743	0	0	out	C[N+](C)(C)CCCN(CCC([O-])=O)S(=O)(=O)C(F)(F)C(F)(F)C(F)(F)C(F)(F)C(F)(F)C(F)(F)C(F)(F)C(F)(F)C(F)(F)C(F)(F)F
1493	DTXSID70754942	N-Decyl-2,2,3,3,4,4,5,5,6,6,7,7,8,8,8-pentadecafluorooctanamide	1.88e-14	FALSE	FALSE	553.35	29.1	-0.00434879	620.454	12.5455	0.948211	0	0	out	FC(F)(F)C(F)(F)C(F)(F)C(F)(F)C(F)(F)C(F)(F)C(F)(F)C(=O)NCCCCCCCCCC
1494	DTXSID20881151	1-((3-(Dimethylamino)propyl)amino)-(3-(perfluorodecyl))propan-2-ol	1.98e-14	FALSE	FALSE	678.321	35.5	-0.078459	624.443	17.3423	1.01621	0	0	out	CN(C)CCCNCC(O)CC(F)(F)C(F)(F)C(F)(F)C(F)(F)C(F)(F)C(F)(F)C(F)(F)C(F)(F)C(F)(F)C(F)(F)F
1495	DTXSID20567807	3-(Trimethoxysilyl)propyl pentadecafluorooctanoate	2.19e-14	FALSE	FALSE	576.325	53.99	-0.223878	638.166	14.0776	0.494956	0	0	out	CO[Si](CCCOC(=O)C(F)(F)C(F)(F)C(F)(F)C(F)(F)C(F)(F)C(F)(F)C(F)(F)F)(OC)OC
1496	DTXSID601032830	3-[Dimethyl(2-{[(perfluorooctyl) sulfonyl]amino}ethyl)ammonio]propanoate	2.23e-14	FALSE	FALSE	670.382	86.3	-0.633006	644.009	13.0412	0.8748	0	0	out	C[N+](C)(CCNS(=O)(=O)CCC(F)(F)C(F)(F)C(F)(F)C(F)(F)C(F)(F)C(F)(F)C(F)(F)C(F)(F)F)CCC([O-])=O
1497	DTXSID70896255	(2S)-2-{Bis[4-(heptadecafluorooctyl)phenyl][(trimethylsilyl)oxy]methyl}pyrrolidine	2.33e-14	FALSE	FALSE	1161.62	21.26	-0.451808	598.112	14.3293	1.4538	0	0	out	C[Si](C)(C)OC([C@@H]1CCCN1)(c1ccc(cc1)C(F)(F)C(F)(F)C(F)(F)C(F)(F)C(F)(F)C(F)(F)C(F)(F)C(F)(F)F)c1ccc(cc1)C(F)(F)C(F)(F)C(F)(F)C(F)(F)C(F)(F)C(F)(F)C(F)(F)C(F)(F)F
1498	DTXSID401035333	3-{[4-(Dimethylamino)-1-hydroxy-2-butanyl][(henicosafluorodecyl)sulfonyl]amino}-1-propanesulfonic acid	2.33e-14	FALSE	FALSE	836.477	115.22	-0.316518	664.441	14.4895	0.956962	0	0	out	FC(F)(F)C(F)(F)C(F)(F)C(F)(F)C(F)(F)C(F)(F)C(F)(F)C(F)(F)C(F)(F)C(F)(F)S(=O)(=O)N(CCCS(=O)(=O)O)C(CCN(C)C)CO
1499	DTXSID201034789	3-{[3-(Dimethylamino)propyl][(perfluorododecyl)sulfonyl]amino}propanoic acid	2.37e-14	FALSE	FALSE	856.383	77.92	-0.000319535	646.337	18.8271	1.13822	0	0	out	CN(C)CCCN(CCC(=O)O)S(=O)(=O)C(F)(F)C(F)(F)C(F)(F)C(F)(F)C(F)(F)C(F)(F)C(F)(F)C(F)(F)C(F)(F)C(F)(F)C(F)(F)C(F)(F)F
1500	DTXSID40660263	2,2,3,3,4,4,5,5,6,6,7,7,8,8,9,9-Hexadecafluorodecane-1,10-diyl bis(2-propylpentanoate)	2.41e-14	FALSE	FALSE	714.522	52.6	-0.203851	623.689	11.285	1.09162	0	0	out	FC(F)(C(F)(F)COC(=O)C(CCC)CCC)C(F)(F)C(F)(F)C(F)(F)C(F)(F)C(F)(F)C(F)(F)COC(=O)C(CCC)CCC
1501	DTXSID50583338	Di(propan-2-yl)(3,3,4,4,5,5,6,6,7,7,8,8,8-tridecafluorooctyl)silane	2.52e-14	FALSE	FALSE	462.366	0	0.132213	600.844	8.02778	0.696301	0	0	out	CC(C)[SiH](CCC(F)(F)C(F)(F)C(F)(F)C(F)(F)C(F)(F)C(F)(F)F)C(C)C
1502	DTXSID101035160	3-[[(Perfluorodecyl)sulfonyl]amino]-N,N,N-trimethyl-1-propanaminium	2.62e-14	FALSE	FALSE	699.341	46.17	0.0168227	627.208	19.3382	1.07853	0	0	out	C[N+](C)(C)CCCNS(=O)(=O)C(F)(F)C(F)(F)C(F)(F)C(F)(F)C(F)(F)C(F)(F)C(F)(F)C(F)(F)C(F)(F)C(F)(F)F
1503	DTXSID101032992	3-(Dimethyl{3-[(perfluoroheptane-1-sulfonyl)amino]propyl}azaniumyl)propane-1-sulfonate	2.68e-14	FALSE	FALSE	656.43	103.37	-0.12401	656.428	11.4573	0.897126	0	0	out	[O-]S(=O)(=O)CCC[N+](C)(C)CCCNS(=O)(=O)C(F)(F)C(F)(F)C(F)(F)C(F)(F)C(F)(F)C(F)(F)C(F)(F)F
1504	DTXSID101034712	14:2 Fluorotelomer sulfonamido propyl methyl amine	2.78e-14	FALSE	FALSE	898.361	58.2	0.132762	638.209	23.1852	1.04337	0	0	out	CNCCCNS(=O)(=O)CCC(F)(F)C(F)(F)C(F)(F)C(F)(F)C(F)(F)C(F)(F)C(F)(F)C(F)(F)C(F)(F)C(F)(F)C(F)(F)C(F)(F)C(F)(F)C(F)(F)F
1505	DTXSID70880598	3-([(Perfluorooctyl)sulfonyl]{3-[(2-hydroxyethyl)(dimethyl)azaniumyl]propyl}amino)-1-propanesulfonate	2.91e-14	FALSE	FALSE	750.49	114.81	-0.228242	659.806	11.3306	0.916506	0	0	out	O=S(=O)(N(CCCS(=O)(=O)[O-])CCC[N+](C)(C)CCO)C(F)(F)C(F)(F)C(F)(F)C(F)(F)C(F)(F)C(F)(F)C(F)(F)C(F)(F)F
1506	DTXSID70895526	1,1,1,2,2,3,3,4,4,5,5,6,6,7,7,8,8,9,9,10,10,19,19,20,20,21,21,22,22,23,23,24,24,25,25,26,26,27,27,28,28,28-Dotetracontafluorooctacosane	3.04e-14	FALSE	FALSE	1150.35	0	0.000948648	600.14	21.4044	0.968794	0	0	out	FC(F)(C(F)(F)C(F)(F)F)C(F)(F)C(F)(F)C(F)(F)C(F)(F)C(F)(F)C(F)(F)C(F)(F)CCCCCCCCC(F)(F)C(F)(F)C(F)(F)C(F)(F)C(F)(F)C(F)(F)C(F)(F)C(F)(F)C(F)(F)C(F)(F)F
1507	DTXSID8071726	2-(Methyl((2,2,3,3,4,4,5,5,6,6,7,7,8,8,9,9,10,10,11,11,12,12,13,13,14,14,15,15,16,16,17,17,17-tritriacontafluoroheptadecyl)sulphonyl)amino)ethyl acrylate	3.08e-14	FALSE	FALSE	1025.35	63.68	-0.226674	637.861	24.6097	0.902455	0	0	out	FC(F)(CS(=O)(=O)N(C)CCOC(=O)C=C)C(F)(F)C(F)(F)C(F)(F)C(F)(F)C(F)(F)C(F)(F)C(F)(F)C(F)(F)C(F)(F)C(F)(F)C(F)(F)C(F)(F)C(F)(F)C(F)(F)C(F)(F)F
1508	DTXSID601035896	[2‐Hydroxy‐3‐(2-(perfluorododecyl)ethanesulfonyl)propyl]trimethylazanium	3.09e-14	FALSE	FALSE	828.393	54.37	0.1547	632.126	18.7458	0.987765	0	0	out	OC(CS(=O)(=O)CCC(F)(F)C(F)(F)C(F)(F)C(F)(F)C(F)(F)C(F)(F)C(F)(F)C(F)(F)C(F)(F)C(F)(F)C(F)(F)C(F)(F)F)C[N+](C)(C)C
1509	DTXSID50880253	(2-(Perfluorooctyl)-1-ethyl)bis(2-hydroxyethyl)methylammonium iodide	3.18e-14	FALSE	FALSE	693.176	40.46	0.174775	629.739	11.8994	0.353505	0	0	out	[I-].OCC[N+](C)(CCC(F)(F)C(F)(F)C(F)(F)C(F)(F)C(F)(F)C(F)(F)C(F)(F)C(F)(F)F)CCO
1510	DTXSID201036361	2‐{[3‐(Acetyloxy)‐1,5‐dihydroxy‐4‐(perfluorotetradecyl)pentan‐2‐yl]dimethylazaniumyl}acetate	3.21e-14	FALSE	FALSE	981.378	106.89	1.65968	683	16.0108	0.924755	0	0	out	O=C(C)OC(C(CO)C(F)(F)C(F)(F)C(F)(F)C(F)(F)C(F)(F)C(F)(F)C(F)(F)C(F)(F)C(F)(F)C(F)(F)C(F)(F)C(F)(F)C(F)(F)C(F)(F)F)C(CO)[N+](C)(C)CC([O-])=O
1511	DTXSID50881149	Bis(2-hydroxyethyl)methyl(1(-perfluoro-7-methyloctyl))-2-hydroxyprop-3-ylammonium iodide	3.25e-14	FALSE	FALSE	773.209	60.69	1.0682	653.88	12.6339	0.389319	0	0	out	[I-].FC(F)(CC(O)C[N+](C)(CCO)CCO)C(F)(F)C(F)(F)C(F)(F)C(F)(F)C(F)(F)C(F)(C(F)(F)F)C(F)(F)F
1512	DTXSID90895467	12,12,13,13,14,14,15,15,16,16,17,17,18,18,19,19,19-Heptadecafluorononadecan-1-ol	3.78e-14	FALSE	FALSE	590.358	20.23	-0.00321117	601.63	12.1633	0.967599	0	0	out	FC(F)(F)C(F)(F)C(F)(F)C(F)(F)C(F)(F)C(F)(F)C(F)(F)C(F)(F)CCCCCCCCCCCO
1513	DTXSID30895325	1,1,1,2,2,3,3,4,4,5,5,6,6,7,7,8,8,9,9-Nonadecafluorooctadecane	3.78e-14	FALSE	FALSE	596.312	0	-0.000479466	592.019	15.4963	0.963981	0	0	out	FC(F)(C(F)(F)C(F)(F)F)C(F)(F)C(F)(F)C(F)(F)C(F)(F)C(F)(F)C(F)(F)CCCCCCCCC
1514	DTXSID40897471	(2S)-2-Pyrrolidinyl-bis(4-(perfluorooctyl)phenyl)methanol	3.86e-14	FALSE	FALSE	1089.44	32.26	-0.295661	607.544	16.7747	0.962655	0	0	out	OC(c1ccc(cc1)C(F)(F)C(F)(F)C(F)(F)C(F)(F)C(F)(F)C(F)(F)C(F)(F)C(F)(F)F)([C@@H]1CCCN1)c1ccc(cc1)C(F)(F)C(F)(F)C(F)(F)C(F)(F)C(F)(F)C(F)(F)C(F)(F)C(F)(F)F
1515	DTXSID201035020	3-[{3-[(Carboxymethyl)(perfluoroheptanesulfonyl)amino]propyl}(dimethyl)azaniumyl]propane-1-sulfonate	3.86e-14	FALSE	FALSE	714.466	131.88	-0.270382	663.521	11.3369	0.948883	0	0	out	[O-]S(=O)(=O)CCC[N+](C)(C)CCCN(CC(=O)O)S(=O)(=O)C(F)(F)C(F)(F)C(F)(F)C(F)(F)C(F)(F)C(F)(F)C(F)(F)F
1516	DTXSID301033027	N-[3-[[(Perfluorooctyl)sulfonyl]amino]propyl]-N,N-dimethylbenzenemethanaminium chloride	3.9e-14	FALSE	FALSE	710.878	46.17	0.0154881	616.304	12.8436	1.019	0	0	out	[Cl-].C[N+](C)(Cc1ccccc1)CCCNS(=O)(=O)C(F)(F)C(F)(F)C(F)(F)C(F)(F)C(F)(F)C(F)(F)C(F)(F)C(F)(F)F
1517	DTXSID101026929	2-[4-[2,2-Difluoro-2-[1,1,2,2-tetrafluoro-2-(1,1,2,2,3,3,4,4,4-nonafluorobutoxy)ethoxy]ethoxy]phenyl]-5-octoxypyrimidine	4.13e-14	FALSE	FALSE	714.466	62.7	0.350742	657.125	12.3827	0.87645	0	1	out	FC(F)(F)C(F)(F)C(F)(F)C(F)(F)OC(F)(F)C(F)(F)OC(F)(F)COc1ccc(cc1)c1ncc(cn1)OCCCCCCCC
1518	DTXSID101034067	N-[[3-[[(Perfluorooctyl)sulfonyl](propyl)amino]propyl]sulfonyl]-2-hydroxy-N,N-dimethylethanaminium chloride	4.16e-14	FALSE	FALSE	770.952	91.75	-0.0635782	641.833	11.3521	0.913217	0	0	out	[Cl-].O=S(=O)(CCCN(CCC)S(=O)(=O)C(F)(F)C(F)(F)C(F)(F)C(F)(F)C(F)(F)C(F)(F)C(F)(F)C(F)(F)F)[N+](C)(C)CCO
1519	DTXSID80896680	(9E)-1,1,1,2,2,3,3,4,4,5,5,6,6,7,7,8,8-Heptadecafluorooctadec-9-ene	4.51e-14	FALSE	FALSE	558.316	0	-0.0027426	588.181	14.7317	0.964005	0	0	out	FC(F)(C(F)(F)C(F)(F)F)C(F)(F)C(F)(F)C(F)(F)C(F)(F)C(F)(F)\C=C\CCCCCCCC
1520	DTXSID80768732	S-[3-(Trimethoxysilyl)propyl] heptadecafluorononanethioate	4.55e-14	FALSE	FALSE	642.4	44.76	-0.143022	618.586	14.1169	0.592055	0	0	out	CO[Si](CCCSC(=O)C(F)(F)C(F)(F)C(F)(F)C(F)(F)C(F)(F)C(F)(F)C(F)(F)C(F)(F)F)(OC)OC
1521	DTXSID30880236	N,N,N,-Triethylethanaminium 1,1,2,2,3,3,4,4,4-nonafluorobutane-1-sulfonate	4.75e-14	FALSE	FALSE	428.337	43.37	0.394313	610.125	5.29697	1.07314	0	0	out	FC(F)(C(F)(F)C(F)(F)C(F)(F)F)S(=O)(=O)OC(C)[N+](CC)(CC)CC
1522	DTXSID801033258	Methoxy (3,3,4,4,5,5,6,6,7,7,7-undecafluoroheptyl) bis(3,3,3-trifluoropropyl) silane	4.77e-14	FALSE	FALSE	550.325	9.23	0.763836	604.384	8.95425	0.675532	0	0	out	FC(F)(F)CC[Si](CCC(F)(F)F)(OC)CCC(F)(F)C(F)(F)C(F)(F)C(F)(F)C(F)(F)F
1523	DTXSID20892580	12:2 Fluorotelomer thioether amido amine carboxylate	4.81e-14	FALSE	FALSE	880.449	69.23	-0.421615	579.503	16.1924	0.977726	1	0	out	FC(F)(CCSCC(=O)NCCC[N+](C)(C)CC([O-])=O)C(F)(F)C(F)(F)C(F)(F)C(F)(F)C(F)(F)C(F)(F)C(F)(F)C(F)(F)C(F)(F)C(F)(F)C(F)(F)F
1524	DTXSID401036624	2‐{[2‐(Acetyloxy)‐1,4‐dihydroxy‐3‐(perfluorooctadecyl)butyl]dimethylazaniumyl}acetate	5.15e-14	FALSE	FALSE	1167.38	106.89	0.426424	660.211	20.5724	0.911702	0	0	out	OCC(C(OC(=O)C)C(O)[N+](C)(C)CC([O-])=O)C(F)(F)C(F)(F)C(F)(F)C(F)(F)C(F)(F)C(F)(F)C(F)(F)C(F)(F)C(F)(F)C(F)(F)C(F)(F)C(F)(F)C(F)(F)C(F)(F)C(F)(F)C(F)(F)C(F)(F)C(F)(F)F
1525	DTXSID80896983	Cyclohexanaminium perfluorononanoate	5.25e-14	FALSE	FALSE	563.248	67.77	0.0532628	636.653	24.4615	0.761296	0	0	out	O=C([O-])C(F)(F)C(F)(F)C(F)(F)C(F)(F)C(F)(F)C(F)(F)C(F)(F)C(F)(F)F.[NH3+]C1CCCCC1
1526	DTXSID80892607	10:2 Fluorotelomer sulfonamido N,N-dimethyl amine	5.43e-14	FALSE	FALSE	712.36	49.41	0.067445	615.984	18.5648	1.06583	0	0	out	CN(C)CCCNS(=O)(=O)CCC(F)(F)C(F)(F)C(F)(F)C(F)(F)C(F)(F)C(F)(F)C(F)(F)C(F)(F)C(F)(F)C(F)(F)F
1527	DTXSID4070378	N-(2-Carboxyethyl)-N,N-dimethyl-3-[methyl[(perfluorohexyl)ethylsulfonyl]amino]-1-propanaminium	5.54e-14	FALSE	FALSE	598.422	77.51	-0.68465	615.093	8.64717	1.04754	0	0	out	FC(F)(CCS(=O)(=O)N(C)CCC[N+](C)(C)CCC([O-])=O)C(F)(F)C(F)(F)C(F)(F)C(F)(F)C(F)(F)F
1528	DTXSID50895589	1,1,1,2,2,3,3,4,4,5,5,6,6,7,7,8,8,9,9,10,10,19,19,20,20,21,21,22,22,23,23,24,24,25,25,26,26,27,27,28,28,28-Dotetracontafluoro-12,17-diiodooctacosane	5.71e-14	FALSE	FALSE	1402.14	0	0.00765764	586.706	21.6143	1.08274	0	0	out	IC(CCCCC(I)CC(F)(F)C(F)(F)C(F)(F)C(F)(F)C(F)(F)C(F)(F)C(F)(F)C(F)(F)C(F)(F)C(F)(F)F)CC(F)(F)C(F)(F)C(F)(F)C(F)(F)C(F)(F)C(F)(F)C(F)(F)C(F)(F)C(F)(F)C(F)(F)F
1529	DTXSID601021617	D-Galactose 6-(1-(perfluorooctyl)-3-dodecyl hydrogen phosphate)	6.18e-14	FALSE	FALSE	846.505	153.75	-0.345352	661.769	9.35276	1.15541	0	0	out	FC(F)(CCC(OP(O)(=O)OC[C@@H](O)[C@H](O)[C@H](O)[C@@H](O)C=O)CCCCCCCCC)C(F)(F)C(F)(F)C(F)(F)C(F)(F)C(F)(F)C(F)(F)C(F)(F)F
1530	DTXSID101036863	2‐[Dimethyl[4-(perfluorohexadecyl)butyl]azaniumyl]acetate	6.24e-14	FALSE	FALSE	977.331	40.13	0.134942	569.485	21.2367	0.934352	1	0	out	C[N+](C)(CCCCC(F)(F)C(F)(F)C(F)(F)C(F)(F)C(F)(F)C(F)(F)C(F)(F)C(F)(F)C(F)(F)C(F)(F)C(F)(F)C(F)(F)C(F)(F)C(F)(F)C(F)(F)C(F)(F)F)CC([O-])=O
1531	DTXSID70896730	2,2,3,3,4,4,5,5,6,6,7,7,8,8,8-Pentadecafluorooctyl 4'-[(2S)-2-methylbutyl][1,1'-biphenyl]-4-carboxylate	6.29e-14	FALSE	FALSE	650.422	26.3	-0.013287	596.922	12.271	0.895272	0	0	out	FC(F)(F)C(F)(F)C(F)(F)C(F)(F)C(F)(F)C(F)(F)C(F)(F)COC(=O)c1ccc(cc1)c1ccc(C[C@@H](C)CC)cc1
1532	DTXSID00895372	1,1,1,2,2,3,3,4,4,5,5,6,6,7,7,8,8-Heptadecafluoro-10-iodooctadecane	6.48e-14	FALSE	FALSE	686.228	0	-0.00320918	577.687	13.2971	1.12407	0	0	out	FC(F)(F)C(F)(F)C(F)(F)C(F)(F)C(F)(F)C(F)(F)C(F)(F)C(F)(F)CC(I)CCCCCCCC
1533	DTXSID201035082	3-(Dimethyl{3-[methyl(perfluoroheptanesulfonyl)amino]propyl}azaniumyl)propane-1-sulfonate	6.49e-14	FALSE	FALSE	670.457	94.58	-0.162229	633.46	10.5249	0.902234	0	0	out	[O-]S(=O)(=O)CCC[N+](C)(C)CCCN(C)S(=O)(=O)C(F)(F)C(F)(F)C(F)(F)C(F)(F)C(F)(F)C(F)(F)C(F)(F)F
1534	DTXSID101036637	Dimethyl[3-(perfluorohexadecyl)‐2‐(formyloxy)propyl](2‐oxoethyl)azanium	6.57e-14	FALSE	FALSE	992.322	43.37	0.590386	621.209	21.6296	0.899562	0	0	out	O=COC(CC(F)(F)C(F)(F)C(F)(F)C(F)(F)C(F)(F)C(F)(F)C(F)(F)C(F)(F)C(F)(F)C(F)(F)C(F)(F)C(F)(F)C(F)(F)C(F)(F)C(F)(F)C(F)(F)F)C[N+](C)(C)CC=O
1535	DTXSID70893567	Hexakis((6-difluoromethylperfluorohexyl)methoxy)cyclotriphosphazene	6.63e-14	FALSE	FALSE	2421.44	92.46	-2.92839	586.798	23.1894	1.7654	0	0	out	FC(F)(C(F)(F)C(F)(F)C(F)(F)C(F)(F)COp1(np(OCC(F)(F)C(F)(F)C(F)(F)C(F)(F)C(F)(F)C(F)(F)C(F)F)(np(n1)(OCC(F)(F)C(F)(F)C(F)(F)C(F)(F)C(F)(F)C(F)(F)C(F)F)OCC(F)(F)C(F)(F)C(F)(F)C(F)(F)C(F)(F)C(F)(F)C(F)F)OCC(F)(F)C(F)(F)C(F)(F)C(F)(F)C(F)(F)C(F)(F)C(F)F)OCC(F)(F)C(F)(F)C(F)(F)C(F)(F)C(F)(F)C(F)(F)C(F)F)C(F)(F)C(F)F
1536	DTXSID201035244	12:1 Fluorotelomer amino ethyl trimethyl ammonium	7.49e-14	FALSE	FALSE	735.29	12.03	0.229026	595.189	21.0884	0.869758	0	0	out	C[N+](C)(C)CCNCC(F)(F)C(F)(F)C(F)(F)C(F)(F)C(F)(F)C(F)(F)C(F)(F)C(F)(F)C(F)(F)C(F)(F)C(F)(F)C(F)(F)F
1537	DTXSID401032484	N,N-Dimethyl-N-(3-sulfopropyl)-3-[(3-sulfopropyl) [(perfluoroheptyl)sulfonyl]amino]-1-propanaminium	7.71e-14	FALSE	FALSE	779.583	146.12	-0.189673	660.368	9.42775	0.865068	0	0	out	FC(F)(F)C(F)(F)C(F)(F)C(F)(F)C(F)(F)C(F)(F)C(F)(F)S(=O)(=O)N(CCCS(=O)(=O)O)CCC[N+](C)(C)CCCS(=O)(=O)O
1538	DTXSID901034009	26-(Perfluorooctyl)-3,6,9,12,15,18,21,24-octaoxahexaeicosan-1-ol	7.91e-14	FALSE	FALSE	816.539	94.07	0.583528	640.176	9.3211	0.843888	0	0	out	FC(F)(F)C(F)(F)C(F)(F)C(F)(F)C(F)(F)C(F)(F)C(F)(F)C(F)(F)CCOCCOCCOCCOCCOCCOCCOCCOCCO
1539	DTXSID701035499	3-({4-[(2,3-Dihydroxypropyl)(dimethyl)azaniumyl]-1-hydroxy-2-butanyl}[(perfluorooctyl)sulfonyl]amino)-1-propanesulfonate	7.91e-14	FALSE	FALSE	810.542	155.27	-0.523727	659.198	10.0939	0.973818	0	0	out	O=S(=O)(N(CCCS(=O)(=O)[O-])C(CC[N+](C)(C)CC(O)CO)CO)C(F)(F)C(F)(F)C(F)(F)C(F)(F)C(F)(F)C(F)(F)C(F)(F)C(F)(F)F
1540	DTXSID90381976	1-(Perfluoro-n-octyl)decane	8.47e-14	FALSE	FALSE	560.332	0	-0.00321628	575.386	13.1259	0.960718	0	0	out	FC(F)(C(F)(F)C(F)(F)F)C(F)(F)C(F)(F)C(F)(F)C(F)(F)C(F)(F)CCCCCCCCCC
1541	DTXSID401035195	N,N,N-Trimethyl-3-[methyl(perfluorononanesulfonyl)amino]propan-1-aminium	8.52e-14	FALSE	FALSE	663.361	37.38	-0.0102722	597.534	16.2426	1.07763	0	0	out	FC(F)(C(F)(F)C(F)(F)C(F)(F)C(F)(F)C(F)(F)C(F)(F)C(F)(F)C(F)(F)F)S(=O)(=O)N(C)CCC[N+](C)(C)C
1542	DTXSID401032858	3-[[(Perfluorooctyl)sulfonyl]methylamino]-N,N,N-trimethyl-1-propanaminium	8.55e-14	FALSE	FALSE	613.354	46.17	-0.144601	600.661	15.7158	1.06452	0	0	out	FC(F)(F)C(F)(F)C(F)(F)C(F)(F)C(F)(F)C(F)(F)C(F)(F)C(F)(F)S(=O)(=O)CNCCC[N+](C)(C)C
1543	DTXSID1072557	2-[Methyl[(perfluorododecyl)ethylsulfonyl]amino]ethyl 2-propenoate	8.92e-14	FALSE	FALSE	839.352	63.68	-0.0182877	618.633	20.745	0.884569	0	0	out	FC(F)(CCS(=O)(=O)N(C)CCOC(=O)C=C)C(F)(F)C(F)(F)C(F)(F)C(F)(F)C(F)(F)C(F)(F)C(F)(F)C(F)(F)C(F)(F)C(F)(F)C(F)(F)F
1544	DTXSID40895518	1-(Hexadec-1-en-1-yl)perfluorohexane	8.96e-14	FALSE	FALSE	542.464	0	-0.00879228	570.314	7.4717	0.961231	0	0	out	FC(F)(C(F)(F)C(F)(F)F)C(F)(F)C(F)(F)C(F)(F)C=CCCCCCCCCCCCCCC
1545	DTXSID40837332	1,1,1,2,2,3,3,4,4,5,5,6,6-Tridecafluorohexacosane	9.44e-14	FALSE	FALSE	600.588	0	0.00326794	568.164	5.62319	0.964798	0	0	out	FC(F)(C(F)(F)C(F)(F)F)C(F)(F)C(F)(F)C(F)(F)CCCCCCCCCCCCCCCCCCCC
1546	DTXSID00895392	1,1,1,2,2,3,3,4,4,5,5,6,6,7,7,8,8,9,9,10,10-Henicosafluoro-12-iodooctadecane	9.77e-14	FALSE	FALSE	758.188	0	-0.000180105	573.396	18.0379	1.12286	0	0	out	CCCCCCC(I)CC(F)(F)C(F)(F)C(F)(F)C(F)(F)C(F)(F)C(F)(F)C(F)(F)C(F)(F)C(F)(F)C(F)(F)F
1547	DTXSID40882827	3-[((Perfluorooctyl)ethyl)sulfonyl]amino-N,N,N-trimethyl-1-propanaminium 4-methylbenzenesulfonate	9.81e-14	FALSE	FALSE	798.578	103.37	0.131224	636.974	13.2411	0.905273	0	0	out	Cc1ccc(cc1)S(=O)([O-])=O.FC(F)(F)C(F)(F)C(F)(F)C(F)(F)C(F)(F)C(F)(F)C(F)(F)C(F)(F)CCS(=O)(=O)NCCC[N+](C)(C)C
1548	DTXSID80895310	1-(Perfluorodecyl)octane	9.83e-14	FALSE	FALSE	632.292	0	-0.000404359	575.835	17.8667	0.967293	0	0	out	FC(F)(C(F)(F)C(F)(F)F)C(F)(F)C(F)(F)C(F)(F)C(F)(F)C(F)(F)C(F)(F)C(F)(F)CCCCCCCC
1549	DTXSID20896063	2,2,3,3,4,4,5,5,6,6,7,7,8,8,9,9,9-Heptadecafluoro-N-octylnonanamide	9.9e-14	FALSE	FALSE	575.303	29.1	-0.000137385	592	16.0325	0.950361	0	0	out	FC(F)(F)C(F)(F)C(F)(F)C(F)(F)C(F)(F)C(F)(F)C(F)(F)C(F)(F)C(=O)NCCCCCCCC
1550	DTXSID80896529	3,3-Dimethylbutan-2-yl 2,3,3,3-tetrafluoro-2-[1,1,2,3,3,3-hexafluoro-2-(heptafluoropropoxy)propoxy]propanoate	9.99e-14	FALSE	FALSE	580.231	44.76	-0.411522	553.682	18.7479	0.954407	1	0	out	FC(F)(C(F)(F)OC(F)(C(F)(F)OC(F)(C(=O)OC(C)C(C)(C)C)C(F)(F)F)C(F)(F)F)C(F)(F)F
1551	DTXSID701036778	(2‐Carboxyethyl)dimethyl[3-(perfluorodecyl)‐2‐hydroxypropyl]azanium	1e-13	FALSE	FALSE	694.296	57.53	-0.176894	605.013	15.619	1.00372	0	0	out	C[N+](C)(CC(O)CC(F)(F)C(F)(F)C(F)(F)C(F)(F)C(F)(F)C(F)(F)C(F)(F)C(F)(F)C(F)(F)C(F)(F)F)CCC(=O)O
1552	DTXSID001034121	4-[(Perfluorooctyl)sulfonyl]-1-(2-hydroxyethyl)-1-methylpiperazinium bromide	1.02e-13	FALSE	FALSE	707.241	57.61	0.321502	617.059	13.2515	0.602043	0	0	out	[Br-].C[N+]1(CCN(CC1)S(=O)(=O)C(F)(F)C(F)(F)C(F)(F)C(F)(F)C(F)(F)C(F)(F)C(F)(F)C(F)(F)F)CCO
1553	DTXSID10298794	1,1',1'',1'''-[(5,5,6,6,7,7,8,8,9,9,10,10,11,11,11-pentadecafluoroundecane-1,3-diyl)diphosphoryl]tetraaziridine	1.03e-13	FALSE	FALSE	686.337	46.18	0.587925	602.049	8.66047	1.09718	0	0	out	O=P(C(CC(F)(F)C(F)(F)C(F)(F)C(F)(F)C(F)(F)C(F)(F)C(F)(F)F)CCP(=O)(N1CC1)N1CC1)(N1CC1)N1CC1
1554	DTXSID70895344	1,1,1,2,2,3,3,4,4,5,5,6,6,7,7-Pentadecafluoro-9-iodononadecane	1.18e-13	FALSE	FALSE	664.275	0	-0.0112767	564.5	10.2716	1.11378	0	0	out	FC(F)(F)C(F)(F)C(F)(F)C(F)(F)C(F)(F)C(F)(F)C(F)(F)CC(I)CCCCCCCCCC
1555	DTXSID20897555	(Z)-(Perfluorohexyl)ethyl 9-octadecenoate	1.19e-13	FALSE	FALSE	628.554	26.3	0.0278894	580.915	7.16129	0.960154	0	0	out	FC(F)(CCOC(=O)CCCCCCC/C=C\CCCCCCCC)C(F)(F)C(F)(F)C(F)(F)C(F)(F)C(F)(F)F
1556	DTXSID40893256	Perfluorononane sulfonamido ammonium iodide	1.21e-13	FALSE	FALSE	633.335	29.1	-0.0489457	586.471	18.0867	1.09595	0	0	out	C[N+](C)(C)CCCNS(=O)C(F)(F)C(F)(F)C(F)(F)C(F)(F)C(F)(F)C(F)(F)C(F)(F)C(F)(F)C(F)(F)F
1557	DTXSID301034332	N-[3-(Trimethoxysilyl)propyl]perfluorooctanamide	1.23e-13	FALSE	FALSE	575.341	56.79	-0.367319	602.485	12.8923	0.630294	0	0	out	CO[Si](CCCNC(=O)C(F)(F)C(F)(F)C(F)(F)C(F)(F)C(F)(F)C(F)(F)C(F)(F)F)(OC)OC
1558	DTXSID601034050	N-[2-[3-[[(Perfluorooctyl)sulfonyl]amino]propoxy]ethyl]-2-hydroxy-N,N-dimethylethanaminium bromide	1.3e-13	FALSE	FALSE	753.31	75.63	0.305041	620.476	12.4848	0.715198	0	0	out	[Br-].FC(F)(F)C(F)(F)C(F)(F)C(F)(F)C(F)(F)C(F)(F)C(F)(F)C(F)(F)S(=O)(=O)NCCCOCC[N+](C)(C)CCO
1559	DTXSID00468500	1,1-Di-(4-methoxyphenyl)-1-[4-(1H,1H,2H,2H-perfluorodecyl)phenyl]methyl chloride	1.31e-13	FALSE	FALSE	784.934	18.46	0.134341	578.196	11.134	0.99598	0	0	out	COc1ccc(cc1)C(Cl)(c1ccc(CCC(F)(F)C(F)(F)C(F)(F)C(F)(F)C(F)(F)C(F)(F)C(F)(F)C(F)(F)F)cc1)c1ccc(OC)cc1
1560	DTXSID701033029	3-[[(Perfluorooctyl)sulfonyl]methylamino]-N,N,N-trimethylpropanaminium iodide	1.38e-13	FALSE	FALSE	740.258	46.17	-0.178795	601.131	15.7158	0.492858	0	0	out	[I-].FC(F)(F)C(F)(F)C(F)(F)C(F)(F)C(F)(F)C(F)(F)C(F)(F)C(F)(F)S(=O)(=O)CNCCC[N+](C)(C)C
1561	DTXSID501033497	3-([(Perfluorooctyl)sulfonyl]{3-[(2-hydroxyethyl)(dimethyl)azaniumyl]propyl}amino)-2-hydroxy-1-propanesulfonic acid	1.38e-13	FALSE	FALSE	766.489	135.04	-0.276089	641.773	11.5895	0.948639	0	0	out	[O-]S(=O)(=O)CC(O)CN(CCC[N+](C)(C)CCO)S(=O)(=O)C(F)(F)C(F)(F)C(F)(F)C(F)(F)C(F)(F)C(F)(F)C(F)(F)C(F)(F)F
1562	DTXSID00880208	(2-Carboxylatoethyl)dimethyl[3-(perfluorooctanamido)propyl]ammonium	1.42e-13	FALSE	FALSE	570.293	69.23	-0.901963	592.76	12.4493	1.02037	0	0	out	C[N+](C)(CCCNC(=O)C(F)(F)C(F)(F)C(F)(F)C(F)(F)C(F)(F)C(F)(F)C(F)(F)F)CCC([O-])=O
1563	DTXSID40235137	Dimethoxymethyl((perfluorohexyl)ethyl)silane	1.45e-13	FALSE	FALSE	452.283	18.46	0.146199	582.771	11.4955	0.643153	0	0	out	C[Si](CCC(F)(F)C(F)(F)C(F)(F)C(F)(F)C(F)(F)C(F)(F)F)(OC)OC
1564	DTXSID40895336	18-Bromo-1,1,1,2,2,3,3,4,4,5,5,6,6,7,7,8,8-heptadecafluorooctadecane	1.46e-13	FALSE	FALSE	639.228	0	-0.00320382	566.772	13.1446	0.874488	0	0	out	FC(F)(C(F)(F)C(F)(F)F)C(F)(F)C(F)(F)C(F)(F)C(F)(F)C(F)(F)CCCCCCCCCCBr
1565	DTXSID00144337	4-Heptanone, 2,6-bis(trifluoromethyl)-2,6-dihydroxy-1,1,1,7,7,7-hexafluoro-, bis(triethylamine)salt	1.52e-13	FALSE	FALSE	592.506	72.07	-0.281136	598.107	5.28	0.95009	0	0	out	FC(F)(F)C([O-])(CC(=O)CC([O-])(C(F)(F)F)C(F)(F)F)C(F)(F)F.CC[NH+](CC)CC.CC[NH+](CC)CC
1566	DTXSID30895320	1,1,1,2,2,3,3,4,4,5,5,6,6-Tridecafluoropentacosane	1.68e-13	FALSE	FALSE	586.561	0	0.00326794	557.64	5.85859	0.96373	0	0	out	FC(F)(C(F)(F)C(F)(F)F)C(F)(F)C(F)(F)C(F)(F)CCCCCCCCCCCCCCCCCCC
1567	DTXSID301032805	N-[3-(Dimethylamino)propyl]-2-[(perfluorodecyl)ethylthio]acetamide	1.68e-13	FALSE	FALSE	722.399	32.34	-0.260354	579.268	16.8174	1.05029	0	0	out	FC(F)(CCSCC(=O)NCCCN(C)C)C(F)(F)C(F)(F)C(F)(F)C(F)(F)C(F)(F)C(F)(F)C(F)(F)C(F)(F)C(F)(F)F
1568	DTXSID201034765	N,N-Dimethyl-N-{2-oxo-2-[(propan-2-yl)oxy]ethyl}-3-(perfluorododecanamido)propan-1-aminium	1.69e-13	FALSE	FALSE	799.383	55.4	-0.143845	552.252	16.4044	0.961921	1	0	out	C[N+](C)(CC(=O)OC(C)C)CCCNC(=O)C(F)(F)C(F)(F)C(F)(F)C(F)(F)C(F)(F)C(F)(F)C(F)(F)C(F)(F)C(F)(F)C(F)(F)C(F)(F)F
1569	DTXSID90895280	1,1,1,2,2,3,3,4,4,5,5,6,6,7,7-Pentadecafluorononadecane	1.82e-13	FALSE	FALSE	538.379	0	-0.0118119	558.989	10.1111	0.958696	0	0	out	FC(F)(C(F)(F)C(F)(F)F)C(F)(F)C(F)(F)C(F)(F)C(F)(F)CCCCCCCCCCCC
1570	DTXSID20897474	N,N'-bis(Perfluorooctanoyl)-1,2-cyclohexanediamine	1.9e-13	FALSE	FALSE	910.322	64.52	-0.0451912	600.852	16.8676	0.950638	0	0	out	OC(NC1CCCCC1NC(O)C(F)(F)C(F)(F)C(F)(F)C(F)(F)C(F)(F)C(F)(F)C(F)(F)F)C(F)(F)C(F)(F)C(F)(F)C(F)(F)C(F)(F)C(F)(F)C(F)(F)F
1571	DTXSID601034943	2-Hydroxy-N-(3-{(2-hydroxy-3-sulfopropyl)[(perfluorononyl)sulfonyl]amino}propyl)-N,N-dimethyl-3-sulfo-1-propanaminium	1.92e-13	FALSE	FALSE	911.595	186.58	-0.0334558	670.412	11.4798	0.903377	0	0	out	OC(CN(CCC[N+](C)(C)CC(O)CS(=O)(=O)O)S(=O)(=O)C(F)(F)C(F)(F)C(F)(F)C(F)(F)C(F)(F)C(F)(F)C(F)(F)C(F)(F)C(F)(F)F)CS(=O)(=O)O
1572	DTXSID601032642	N,N,N-Trimethyl-3-[(perfluoro-1-oxodecyl)amino]-1-propanaminium iodide	1.97e-13	FALSE	FALSE	740.183	29.1	-0.123792	588.488	18.6829	0.4144	0	0	out	[I-].C[N+](C)(C)CCCNC(=O)C(F)(F)C(F)(F)C(F)(F)C(F)(F)C(F)(F)C(F)(F)C(F)(F)C(F)(F)C(F)(F)F
1573	DTXSID601034779	3-{[3-(Dimethylamino)propyl][(perfluoroundecyl)sulfonyl]amino}propanoic acid	2.03e-13	FALSE	FALSE	806.376	77.92	-0.000314267	605.607	17.9588	1.14547	0	0	out	CN(C)CCCN(CCC(=O)O)S(=O)(=O)C(F)(F)C(F)(F)C(F)(F)C(F)(F)C(F)(F)C(F)(F)C(F)(F)C(F)(F)C(F)(F)C(F)(F)C(F)(F)F
1574	DTXSID101036813	Carboxydimethyl[3-(perfluorooctadecyl)‐2‐hydroxypropyl]azanium	2.2e-13	FALSE	FALSE	1066.3	57.53	-0.180673	597	24.9095	0.987384	0	0	out	C[N+](C)(CC(O)CC(F)(F)C(F)(F)C(F)(F)C(F)(F)C(F)(F)C(F)(F)C(F)(F)C(F)(F)C(F)(F)C(F)(F)C(F)(F)C(F)(F)C(F)(F)C(F)(F)C(F)(F)C(F)(F)C(F)(F)C(F)(F)F)C(=O)O
1575	DTXSID20881277	2-(N-(1,1-dihydroperfluoropentadecylsulfonyl)-N-methylamino)ethyl acrylate	2.29e-13	FALSE	FALSE	925.339	63.68	-0.226674	599.801	23.4381	0.894841	0	0	out	FC(F)(CS(=O)(=O)N(C)CCOC(=O)C=C)C(F)(F)C(F)(F)C(F)(F)C(F)(F)C(F)(F)C(F)(F)C(F)(F)C(F)(F)C(F)(F)C(F)(F)C(F)(F)C(F)(F)C(F)(F)F
1576	DTXSID901035283	N-Butyl-N,N-dimethyl-(13-(difluoromethyl)perfluorotridecyl)methan-1-aminium	2.31e-13	FALSE	FALSE	816.326	0	-0.0243742	560.53	19.2063	0.966213	0	0	out	FC(F)(C(F)(F)C(F)F)C(F)(F)C(F)(F)C(F)(F)C(F)(F)C(F)(F)C(F)(F)C(F)(F)C(F)(F)C(F)(F)C(F)(F)C(F)(F)C[N+](C)(C)CCCC
1577	DTXSID301036714	(4,4,5,5,6,6,7,7,8,8,9,9,10,10,11,11,12,12,13,13,14,14,15,15,16,16,17,17,18,18,19,19,20,20,21,21,21‐Heptatriacontafluoro‐2‐hydroxyhenicosyl)trimethylazanium	2.56e-13	FALSE	FALSE	1036.32	20.23	0.42104	580.264	25.2059	1.01591	0	0	out	C[N+](C)(C)CC(O)CC(F)(F)C(F)(F)C(F)(F)C(F)(F)C(F)(F)C(F)(F)C(F)(F)C(F)(F)C(F)(F)C(F)(F)C(F)(F)C(F)(F)C(F)(F)C(F)(F)C(F)(F)C(F)(F)C(F)(F)C(F)(F)F
1578	DTXSID701027656	11-(Perfluorooctyl)undecyl methacrylate	2.6e-13	FALSE	FALSE	658.433	26.3	0.0191851	568.052	11.122	1.01784	0	0	out	FC(F)(F)C(F)(F)C(F)(F)C(F)(F)C(F)(F)C(F)(F)C(F)(F)C(F)(F)CCCCCCCCCCCOC(=O)C(=C)C
1579	DTXSID601035553	3-{[(Perfluorooctyl)sulfonyl]amino}-2-hydroxy-N-(2-hydroxyethyl)-N,N-dimethyl-1-propanaminium	2.6e-13	FALSE	FALSE	645.352	86.63	0.383809	610.351	13.8817	1.05226	0	0	out	FC(F)(C(F)(F)C(F)(F)C(F)(F)C(F)(F)C(F)(F)C(F)(F)C(F)(F)F)S(=O)(=O)NCC(O)C[N+](C)(C)CCO
1580	DTXSID401032515	3-[[4-[(Perfluorooctyl)ethoxy]-1,4-dioxo-2-buten-1-yl]amino]-N,N,N-trimethyl-1-propanaminium iodide (1:1)	2.66e-13	FALSE	FALSE	788.277	55.4	-0.121774	595.23	14.6761	0.447246	0	0	out	[I-].FC(F)(CCOC(=O)C=CC(=O)NCCC[N+](C)(C)C)C(F)(F)C(F)(F)C(F)(F)C(F)(F)C(F)(F)C(F)(F)C(F)(F)F
1581	DTXSID601032547	N-(2-Hydroxyethyl)-N,N-dimethyl-3-[[(perfluoroheptyl)sulfonyl]amino]-1-propanaminium	2.66e-13	FALSE	FALSE	579.346	66.4	0.116863	594.184	12.1608	0.980429	0	0	out	C[N+](C)(CCCNS(=O)(=O)C(F)(F)C(F)(F)C(F)(F)C(F)(F)C(F)(F)C(F)(F)C(F)(F)F)CCO
1582	DTXSID701033124	Diethylmethoxy(3,3,4,4,5,5,6,6,7,7,7-undecafluoroheptyl)silane	2.67e-13	FALSE	FALSE	414.331	9.23	0.33429	565.544	6.68148	0.622873	0	0	out	CC[Si](CCC(F)(F)C(F)(F)C(F)(F)C(F)(F)C(F)(F)F)(OC)CC
1583	DTXSID801033541	3-[[(Perfluorononyl)sulfonyl]amino]-N,N,N-trimethyl-1-propanaminium	2.86e-13	FALSE	FALSE	649.334	46.17	0.0177188	581.82	18.1757	1.08484	0	0	out	C[N+](C)(C)CCCNS(=O)(=O)C(F)(F)C(F)(F)C(F)(F)C(F)(F)C(F)(F)C(F)(F)C(F)(F)C(F)(F)C(F)(F)F
1584	DTXSID101026898	2,2,3,3,4,4,5,5,6,6,7,7,8,8,9,9,10-Heptadecafluorononadecanoic acid	2.9e-13	FALSE	FALSE	604.341	37.3	-0.000380882	575.283	14.4167	0.976274	0	0	out	FC(F)(C(F)(F)C(=O)O)C(F)(F)C(F)(F)C(F)(F)C(F)(F)C(F)(F)C(F)(F)C(F)CCCCCCCCC
1585	DTXSID401032472	N-(2-Hydroxyethyl)-N-methyl-N-(3-sulfopropyl)-3-[[(perfluorohexyl)sulfonyl]amino]-1-propanaminium	2.92e-13	FALSE	FALSE	637.457	120.77	0.0434776	623.022	8.26667	0.863229	0	0	out	C[N+](CCCS(=O)(=O)O)(CCCNS(=O)(=O)C(F)(F)C(F)(F)C(F)(F)C(F)(F)C(F)(F)C(F)(F)F)CCO
1586	DTXSID0071334	N-Ethyl-N-(3-(trimethoxysilyl)propyl)perfluoroheptane-1-sulfonamide	2.93e-13	FALSE	FALSE	639.45	65.07	-0.204335	593.04	10.6505	0.573009	0	0	out	CO[Si](CCCN(CC)S(=O)(=O)C(F)(F)C(F)(F)C(F)(F)C(F)(F)C(F)(F)C(F)(F)C(F)(F)F)(OC)OC
1587	DTXSID701020698	N-[3-(Dimethylamino)propyl]-4-[[3,4,4,4-tetrafluoro-2-[1,2,2,2-tetrafluoro-1-(trifluoromethyl)ethyl]-1,3-bis(trifluoromethyl)-1-buten-1-yl]oxy]benzenesulfonamide	2.97e-13	FALSE	FALSE	688.4	58.64	2.21015	618.869	18.9608	1.14945	0	0	out	O=S(=O)(NCCCN(C)C)c1ccc(O/C(=C(/C(F)(C(F)(F)F)C(F)(F)F)C(F)(C(F)(F)F)C(F)(F)F)C(F)(F)F)cc1
1588	DTXSID80158477	(11-(F-Octyl)undecyl) dimorpholinophosphoramidate	3.09e-13	FALSE	FALSE	808.551	51.24	0.106731	582.233	8.36444	0.827792	0	0	out	FC(F)(F)C(F)(F)C(F)(F)C(F)(F)C(F)(F)C(F)(F)C(F)(F)C(F)(F)CCCCCCCCCCCOP(=O)(N1CCOCC1)N1CCOCC1
1589	DTXSID501032794	3-[[(Perfluorononyl)sulfonyl]amino]-N,N,N-trimethyl-1-propanaminium bromide	3.11e-13	FALSE	FALSE	729.238	46.17	-0.00680452	583.579	18.1757	0.870514	0	0	out	[Br-].C[N+](C)(C)CCCNS(=O)(=O)C(F)(F)C(F)(F)C(F)(F)C(F)(F)C(F)(F)C(F)(F)C(F)(F)C(F)(F)C(F)(F)F
1590	DTXSID10776885	1,1,1,2,2,3,3,4,4,5,5,6,6-Tridecafluorotetracosane	3.15e-13	FALSE	FALSE	572.534	0	0.00326794	546.084	6.1164	0.962602	0	0	out	FC(F)(C(F)(F)C(F)(F)F)C(F)(F)C(F)(F)C(F)(F)CCCCCCCCCCCCCCCCCC
1591	DTXSID80769209	3,3,4,4,5,5,6,6,7,7,8,8,8-Tridecafluorooctyl tetradecanoate	3.33e-13	FALSE	FALSE	574.462	26.3	0.0252205	562.533	8.07407	0.952501	0	0	out	FC(F)(CCOC(=O)CCCCCCCCCCCCC)C(F)(F)C(F)(F)C(F)(F)C(F)(F)C(F)(F)F
1592	DTXSID40881234	1-((3-(Dimethylamino)propyl)amino)-3-(perfluoro-7-methyloctyl)propan-2-ol	3.55e-13	FALSE	FALSE	628.314	35.5	-0.0751197	569.937	16.1429	1.0155	0	0	out	CN(C)CCCNCC(O)CC(F)(F)C(F)(F)C(F)(F)C(F)(F)C(F)(F)C(F)(F)C(F)(C(F)(F)F)C(F)(F)F
1593	DTXSID601035177	3-{(Perfluorononanesulfonyl)[3-(trimethylazaniumyl)propyl]amino}propanoate	3.68e-13	FALSE	FALSE	720.389	77.51	-0.139091	589.996	15.1262	1.16618	0	0	out	C[N+](C)(C)CCCN(CCC([O-])=O)S(=O)(=O)C(F)(F)C(F)(F)C(F)(F)C(F)(F)C(F)(F)C(F)(F)C(F)(F)C(F)(F)C(F)(F)F
1594	DTXSID101035508	N-Ethyl-3-{ethyl[(perfluorohexyl)sulfonyl]amino}-N,N-dimethyl-1-propanaminium	3.9e-13	FALSE	FALSE	541.394	37.38	-0.013878	566.145	8.87677	0.953462	0	0	out	C[N+](C)(CCCN(CC)S(=O)(=O)C(F)(F)C(F)(F)C(F)(F)C(F)(F)C(F)(F)C(F)(F)F)CC
1595	DTXSID70881025	32-(Perfluorooctyl)-2,5,8,11,14,17,20,23,26,29-decaoxadotriacontan-31-ol	3.92e-13	FALSE	FALSE	904.645	112.53	0.947877	626.412	8.46332	0.813157	0	0	out	FC(F)(F)C(F)(F)C(F)(F)C(F)(F)C(F)(F)C(F)(F)C(F)(F)C(F)(F)CC(O)COCCOCCOCCOCCOCCOCCOCCOCCOCCOC
1596	DTXSID6072055	Bis(trimethyl-3-(((undecafluoropentyl)sulphonyl)amino)propylammonium) sulphate	3.97e-13	FALSE	FALSE	994.675	172.6	-0.033025	645.972	11.276	1.04522	0	0	out	O=S(=O)(NCCC[N+](C)(C)C)C(F)(F)C(F)(F)C(F)(F)C(F)(F)C(F)(F)F.FC(F)(F)C(F)(F)C(F)(F)C(F)(F)C(F)(F)S(=O)(=O)NCCC[N+](C)(C)C.[O-]S([O-])(=O)=O
1597	DTXSID501033130	Methoxydipropyl(3,3,4,4,5,5,6,6,7,7,8,8,8-tridecafluorooctyl)silane	3.98e-13	FALSE	FALSE	492.392	9.23	0.0617322	553.961	7.67901	0.681438	0	0	out	FC(F)(CC[Si](CCC)(OC)CCC)C(F)(F)C(F)(F)C(F)(F)C(F)(F)C(F)(F)F
1598	DTXSID901032827	[N-[(Perfluoroheptylsulfonamido)propyl]-N,N-dimethylammonio]propionate inner salt	3.99e-13	FALSE	FALSE	606.348	86.3	-0.788975	584.475	12.2546	1.0556	0	0	out	C[N+](C)(CCCNS(=O)(=O)C(F)(F)C(F)(F)C(F)(F)C(F)(F)C(F)(F)C(F)(F)C(F)(F)F)CCC([O-])=O
1599	DTXSID301032786	N-[3-(Dimethylamino)propyl]-perfluoropentadecanamide	4.07e-13	FALSE	FALSE	848.279	32.34	-0.099286	571.36	25.1154	1.0177	0	0	out	CN(C)CCCNC(=O)C(F)(F)C(F)(F)C(F)(F)C(F)(F)C(F)(F)C(F)(F)C(F)(F)C(F)(F)C(F)(F)C(F)(F)C(F)(F)C(F)(F)C(F)(F)C(F)(F)F
1600	DTXSID301032512	2-[13-(Perfluorooctyl)-12-(1-methylethyl)-13,13-dioxido-3,6,9-trioxa-13-thia-12-azatrideca-1-yloxy]-N,N,N-trimethylethanaminium chloride (1:1)	4.15e-13	FALSE	FALSE	839.046	74.3	0.385272	596.719	9.64575	0.742217	0	0	out	[Cl-].FC(F)(F)C(F)(F)C(F)(F)C(F)(F)C(F)(F)C(F)(F)C(F)(F)C(F)(F)S(=O)(=O)N(CCOCCOCCOCCOCC[N+](C)(C)C)C(C)C
1601	DTXSID10584841	[4-(3,3,4,4,5,5,6,6,7,7,8,8,9,9,10,10,10-Heptadecafluorodecyl)phenyl]bis(4-methoxyphenyl)methanol	4.19e-13	FALSE	FALSE	766.488	38.69	0.528257	574.638	10.75	0.947931	0	0	out	COc1ccc(cc1)C(O)(c1ccc(CCC(F)(F)C(F)(F)C(F)(F)C(F)(F)C(F)(F)C(F)(F)C(F)(F)C(F)(F)F)cc1)c1ccc(OC)cc1
1602	DTXSID701034108	N,N,N-Trimethyl-5-[(perfluoro-1-oxooctyl)amino]pentanaminium iodide	4.21e-13	FALSE	FALSE	668.223	29.1	0.134389	574.878	13.4309	0.384393	0	0	out	[I-].FC(F)(F)C(F)(F)C(F)(F)C(F)(F)C(F)(F)C(F)(F)C(F)(F)C(=O)NCCCCC[N+](C)(C)C
1603	DTXSID401019638	N-(26-Hydroxy-3,6,9,12,15,18,21,24-octaoxahexacos-1-yl)-N-methyl-perfluoro-1-octanesulfonamide	4.23e-13	FALSE	FALSE	909.646	131.45	0.776003	634.667	9.30133	0.796407	0	0	out	FC(F)(C(F)(F)C(F)(F)C(F)(F)C(F)(F)C(F)(F)C(F)(F)C(F)(F)F)S(=O)(=O)N(C)CCOCCOCCOCCOCCOCCOCCOCCOCCO
1604	DTXSID901034304	3-(Perfluorononyl)-2-hydroxy-N-(1-methylpropyl)propylamine	4.27e-13	FALSE	FALSE	599.272	32.26	-0.0372392	567.044	16.791	0.928268	0	0	out	CCC(C)NCC(O)CC(F)(F)C(F)(F)C(F)(F)C(F)(F)C(F)(F)C(F)(F)C(F)(F)C(F)(F)C(F)(F)F
1605	DTXSID401034711	12:2 Fluorotelomer sulfonamido propyl methyl amine	4.31e-13	FALSE	FALSE	798.347	58.2	0.132762	585.978	21.6776	1.04984	0	0	out	CNCCCNS(=O)(=O)CCC(F)(F)C(F)(F)C(F)(F)C(F)(F)C(F)(F)C(F)(F)C(F)(F)C(F)(F)C(F)(F)C(F)(F)C(F)(F)C(F)(F)F
1606	DTXSID601036094	[3-(2-(Perfluorodecyl)ethylsulfanyl)-2-hydroxypropyl]-trimethylazanium	4.53e-13	FALSE	FALSE	696.381	20.23	0.00406647	557.538	16.5931	1.0278	0	0	out	FC(F)(CCSCC(O)C[N+](C)(C)C)C(F)(F)C(F)(F)C(F)(F)C(F)(F)C(F)(F)C(F)(F)C(F)(F)C(F)(F)C(F)(F)F
1607	DTXSID101034700	12:2 Fluorotelomer sulfonamido propyl methyl amino acetic acid	4.63e-13	FALSE	FALSE	856.383	86.71	0.0639883	599.019	19.0644	1.03605	0	0	out	CN(CCCNS(=O)(=O)CCC(F)(F)C(F)(F)C(F)(F)C(F)(F)C(F)(F)C(F)(F)C(F)(F)C(F)(F)C(F)(F)C(F)(F)C(F)(F)C(F)(F)F)CC(=O)O
1608	DTXSID801035242	11:1 Fluorotelomer amino ethyl trimethyl ammonium	4.67e-13	FALSE	FALSE	685.283	12.03	0.227718	560.62	20.1159	0.858482	0	0	out	C[N+](C)(C)CCNCC(F)(F)C(F)(F)C(F)(F)C(F)(F)C(F)(F)C(F)(F)C(F)(F)C(F)(F)C(F)(F)C(F)(F)C(F)(F)F
1609	DTXSID201032533	N-(2-Hydroxyethyl)-3-[(2-hydroxyethyl)[(perfluoroheptyl)sulfonyl]amino]-N,N-dimethyl-1-propanaminium	4.89e-13	FALSE	FALSE	623.399	77.84	0.0609248	586.748	10.6741	1.04296	0	0	out	FC(F)(C(F)(F)C(F)(F)C(F)(F)C(F)(F)C(F)(F)C(F)(F)F)S(=O)(=O)N(CCO)CCC[N+](C)(C)CCO
1610	DTXSID60382354	Triethoxy[2-(perfluorodecyl)ethyl]silane	5.31e-13	FALSE	FALSE	710.391	27.69	0.125299	564.935	15.7661	0.748249	0	0	out	CCO[Si](OCC)(OCC)CCC(F)(F)C(F)(F)C(F)(F)C(F)(F)C(F)(F)C(F)(F)C(F)(F)C(F)(F)C(F)(F)C(F)(F)F
1611	DTXSID701034003	20-(Perfluorooctyl)-3,6,9,12,15,18-hexaoxaeicosan-1-ol	5.44e-13	FALSE	FALSE	728.433	75.61	0.397118	591.467	10.9778	0.86346	0	0	out	FC(F)(F)C(F)(F)C(F)(F)C(F)(F)C(F)(F)C(F)(F)C(F)(F)C(F)(F)CCOCCOCCOCCOCCOCCOCCO
1612	DTXSID101034562	2-Hydroxy-N,N-dimethyl-N-{3-[(perfluoroundecanesulfonyl)amino]propyl}-3-sulfopropan-1-aminium	5.54e-13	FALSE	FALSE	858.43	124.01	0.0638791	618.941	17.6155	0.91294	0	0	out	OC(CN(C)CCCNS(=O)(=O)C(F)(F)C(F)(F)C(F)(F)C(F)(F)C(F)(F)C(F)(F)C(F)(F)C(F)(F)C(F)(F)C(F)(F)C(F)(F)F)CS(=O)(=O)O
1613	DTXSID101035253	{(2-Carboxyethyl)[(perfluorododecyl)sulfonyl]amino}-3-betaine	5.55e-13	FALSE	FALSE	914.419	114.81	-0.044273	564.886	16.4147	1.07189	1	0	out	C[N+](C)(CCCN(CCC(=O)O)S(=O)(=O)C(F)(F)C(F)(F)C(F)(F)C(F)(F)C(F)(F)C(F)(F)C(F)(F)C(F)(F)C(F)(F)C(F)(F)C(F)(F)C(F)(F)F)CC([O-])=O
1614	DTXSID701032790	[(Perfluoropentadecanoyl)amino]-3-betaine	5.56e-13	FALSE	FALSE	906.315	69.23	-0.205908	540.9	21.2688	0.955292	1	0	out	C[N+](C)(CCCNC(=O)C(F)(F)C(F)(F)C(F)(F)C(F)(F)C(F)(F)C(F)(F)C(F)(F)C(F)(F)C(F)(F)C(F)(F)C(F)(F)C(F)(F)C(F)(F)C(F)(F)F)CC([O-])=O
1615	DTXSID801032450	1-(2-Hydroxyethyl)-1-methyl-4-(perfluoro-1-oxooctyl)piperazinium chloride (1:1)	5.7e-13	FALSE	FALSE	540.287	37.3	0.211941	565.945	11.4834	0.842908	0	0	out	O=C(C1CC[N+](C)(CCO)CC1)C(F)(F)C(F)(F)C(F)(F)C(F)(F)C(F)(F)C(F)(F)C(F)(F)F
1616	DTXSID701034760	N-[3-(Dimethylamino)propyl]-perfluorotetradecane-1-sulfonamide	5.95e-13	FALSE	FALSE	884.334	49.41	-0.0415384	574.073	24.4527	1.05944	0	0	out	CN(C)CCCNS(=O)(=O)C(F)(F)C(F)(F)C(F)(F)C(F)(F)C(F)(F)C(F)(F)C(F)(F)C(F)(F)C(F)(F)C(F)(F)C(F)(F)C(F)(F)C(F)(F)C(F)(F)F
1617	DTXSID901022064	3,4-Dihydroxy-N,N-dimethyl-N-(3-{[(perfluorohexyl)sulfonyl]amino}propyl)-1-butanaminium	6.21e-13	FALSE	FALSE	573.392	86.63	-0.254442	582.765	9.31602	1.00496	0	0	out	C[N+](C)(CCCNS(=O)(=O)C(F)(F)C(F)(F)C(F)(F)C(F)(F)C(F)(F)C(F)(F)F)CCC(O)CO
1618	DTXSID301032843	3,3-Dimethoxy-1,3-bis((perfluorohexyl)ethyl)-1,1-disiloxanediol	6.26e-13	FALSE	FALSE	862.441	68.15	-0.610436	562.136	14.8793	1.49165	0	0	out	O[Si](O)(CCC(F)(F)C(F)(F)C(F)(F)C(F)(F)C(F)(F)C(F)(F)F)O[Si](OC)(CCC(F)(F)C(F)(F)C(F)(F)C(F)(F)C(F)(F)C(F)(F)F)OC
1619	DTXSID10895308	1,1,1,2,2,3,3,4,4,5,5,6,6-Tridecafluorotricosane	6.32e-13	FALSE	FALSE	558.507	0	0.00326794	533.342	6.4	0.96141	0	0	out	FC(F)(C(F)(F)C(F)(F)F)C(F)(F)C(F)(F)C(F)(F)CCCCCCCCCCCCCCCCC
1620	DTXSID50896253	1,1,2,2,3,3,4,4,5,5,6,6,7,7,8,8,8-Heptadecafluoro-N-(2-oxocyclooctyl)octane-1-sulfonamide	6.39e-13	FALSE	FALSE	623.325	63.24	-0.00130131	575.701	16.1631	1.06208	0	0	out	FC(F)(F)C(F)(F)C(F)(F)C(F)(F)C(F)(F)C(F)(F)C(F)(F)C(F)(F)S(=O)(=O)NC1CCCCCCC1=O
1621	DTXSID50895504	1-(Tetradec-1-en-1-yl)perfluorohexane	6.9e-13	FALSE	FALSE	514.41	0	-0.00879228	532.96	8.36879	0.958969	0	0	out	FC(F)(C(F)(F)C(F)(F)F)C(F)(F)C(F)(F)C(F)(F)C=CCCCCCCCCCCCC
1622	DTXSID301035885	{3‐[2‐(2-(Perfluorooctyl)ethanesulfonyl)acetamido]propyl}trimethylazanium	6.91e-13	FALSE	FALSE	669.418	63.24	-0.297235	568.444	13.6489	1.05588	0	0	out	FC(F)(CCS(=O)(=O)CC(=O)NCCC[N+](C)(C)C)C(F)(F)C(F)(F)C(F)(F)C(F)(F)C(F)(F)C(F)(F)C(F)(F)F
1623	DTXSID201035937	6‐({[(Perfluorotetradecyl)ethylthio]carbonyl}amino)hexanal	7.08e-13	FALSE	FALSE	921.395	46.17	0.0506618	569.367	22.2066	1.01704	0	0	out	FC(F)(CCSC(=O)NCCCCCC=O)C(F)(F)C(F)(F)C(F)(F)C(F)(F)C(F)(F)C(F)(F)C(F)(F)C(F)(F)C(F)(F)C(F)(F)C(F)(F)C(F)(F)C(F)(F)F
1624	DTXSID701035332	3-{[4-(Dimethylamino)-1-hydroxy-2-butanyl][(nonadecafluorononyl)sulfonyl]amino}-1-propanesulfonic acid	7.26e-13	FALSE	FALSE	786.47	115.22	-0.31616	599.773	13.5359	0.955796	0	0	out	FC(F)(F)C(F)(F)C(F)(F)C(F)(F)C(F)(F)C(F)(F)C(F)(F)C(F)(F)C(F)(F)S(=O)(=O)N(CCCS(=O)(=O)O)C(CCN(C)C)CO
1625	DTXSID401035476	N-(2,3-Dihydroxypropyl)-4-hydroxy-N,N-dimethyl-3-{[(perfluoroheptyl)sulfonyl]amino}-1-butanaminium	7.52e-13	FALSE	FALSE	639.398	106.86	-0.141532	592.796	10.7665	1.06562	0	0	out	FC(F)(C(F)(F)C(F)(F)C(F)(F)C(F)(F)C(F)(F)C(F)(F)F)S(=O)(=O)NC(CO)CC[N+](C)(C)CC(O)CO
1626	DTXSID701026791	1,1,1,2,2,3,3,4,4,5,5,6,6,7,7,8,8-Heptadecafluoro-11-(tributoxymethyl)nonadecane	7.55e-13	FALSE	FALSE	804.707	27.69	0.200471	549.593	7.49306	0.987432	0	0	out	CCCCOC(OCCCC)(OCCCC)C(CCCCCCCC)CCC(F)(F)C(F)(F)C(F)(F)C(F)(F)C(F)(F)C(F)(F)C(F)(F)C(F)(F)F
1627	DTXSID201019125	1,1,1,3,3,3-hexafluoropropan-2-yl (3a,5b,6b,20R)-3,6-bis[(trifluoroacetyl)oxy]cholan-24-oate	7.62e-13	FALSE	FALSE	734.615	78.9	-0.407639	567.023	2.78484	1.04243	0	0	out	FC(F)(F)C(=O)O[C@@H]1CC[C@]2(C)[C@H]3CC[C@]4(C)[C@H](CC[C@H]4[C@@H]3C[C@@H](OC(=O)C(F)(F)F)[C@@H]2C1)[C@H](C)CCC(=O)OC(C(F)(F)F)C(F)(F)F
1628	DTXSID701019120	1,1,1,3,3,3-hexafluoropropan-2-yl (3a,5b,6a,20R)-3,6-bis[(trifluoroacetyl)oxy]cholan-24-oate	7.62e-13	FALSE	FALSE	734.615	78.9	-0.407639	567.023	2.78484	1.04243	0	0	out	FC(F)(F)C(=O)O[C@@H]1CC[C@]2(C)[C@H]3CC[C@]4(C)[C@H](CC[C@H]4[C@@H]3C[C@H](OC(=O)C(F)(F)F)[C@@H]2C1)[C@H](C)CCC(=O)OC(C(F)(F)F)C(F)(F)F
1629	DTXSID10897488	1,3-Diethyl-2-methyl-5-[(perfluorohexyl)sulfonyl]-1H-benzimidazolium 4-methylbenzenesulfonate	7.81e-13	FALSE	FALSE	745.6	96.19	0.155898	590.775	8.97033	0.943894	0	0	out	O=S(=O)(O)c1ccc(C)cc1.FC(F)(F)C(F)(F)C(F)(F)C(F)(F)C(F)(F)C(F)(F)S(=O)(=O)c1cc2c(cc1)N(CC)C(C)[NH+]2CC
1630	DTXSID101035803	{3‐[2‐(2-(Perfluorooctyl)ethylsulfinyl)acetamido]propyl}trimethylazanium	7.93e-13	FALSE	FALSE	653.419	46.17	-0.294453	555.499	13.292	1.05691	0	0	out	O=C(CS(=O)CCC(F)(F)C(F)(F)C(F)(F)C(F)(F)C(F)(F)C(F)(F)C(F)(F)C(F)(F)F)NCCC[N+](C)(C)C
1631	DTXSID80235136	[2-(Perfluorohexyl)ethyl]trimethoxysilane	8.02e-13	FALSE	FALSE	468.282	27.69	0.256621	556.854	12.6852	0.755035	0	0	out	CO[Si](CCC(F)(F)C(F)(F)C(F)(F)C(F)(F)C(F)(F)C(F)(F)F)(OC)OC
1632	DTXSID801035985	5‐[3‐({[2-(Perfluorotetradecyl)ethylsulfanyl]carbonyl}amino)propanamido]pentanoic acid	8.25e-13	FALSE	FALSE	994.446	95.5	0.70983	603.753	20.4772	1.0269	0	0	out	FC(F)(CCSC(=O)NCCC(=O)NCCCCC(=O)O)C(F)(F)C(F)(F)C(F)(F)C(F)(F)C(F)(F)C(F)(F)C(F)(F)C(F)(F)C(F)(F)C(F)(F)C(F)(F)C(F)(F)C(F)(F)F
1633	DTXSID101034924	2-Hydroxy-N,N-dimethyl-3-sulfo-N-[3-[[(perfluorooctyl)sulfonyl]amino]propyl]-1-propanaminium	8.35e-13	FALSE	FALSE	723.444	120.77	0.185673	607.332	12.1571	0.911122	0	0	out	OC(C[N+](C)(C)CCCNS(=O)(=O)C(F)(F)C(F)(F)C(F)(F)C(F)(F)C(F)(F)C(F)(F)C(F)(F)C(F)(F)F)CS(=O)(=O)O
1634	DTXSID50895948	2-[(Butan-2-yl)amino]-1-(perfluorononyl)ethan-1-ol	8.52e-13	FALSE	FALSE	585.245	32.26	0.00830727	555.8	18.096	0.924735	0	0	out	FC(F)(C(O)CNC(C)CC)C(F)(F)C(F)(F)C(F)(F)C(F)(F)C(F)(F)C(F)(F)C(F)(F)C(F)(F)F
1635	DTXSID70880457	1,3-Bis(2-(perfluoro-7-methyloctyl)-1-ethylsulfanyl)propan-2-yl {4-methyl-3-[(2-methylaziridine-1-carbonyl)amino]phenyl}carbamate	8.69e-13	FALSE	FALSE	1347.7	70.44	0.357473	581.418	16.1475	0.939492	0	0	out	FC(F)(F)C(F)(C(F)(F)F)C(F)(F)C(F)(F)C(F)(F)C(F)(F)C(F)(F)C(F)(F)CCSCC(CSCCC(F)(F)C(F)(F)C(F)(F)C(F)(F)C(F)(F)C(F)(F)C(F)(C(F)(F)F)C(F)(F)F)OC(=O)Nc1cc(NC(=O)N2CC2C)c(C)cc1
1636	DTXSID10764767	3-Ethyl-7,8,8,9,9,10,10,11,11,12,12,13,13,13-tetradecafluorotridec-6-en-6-yl phosphate	8.99e-13	FALSE	FALSE	556.227	72.42	-0.352029	569.119	13.0123	0.97731	0	0	out	[O-]P([O-])(=O)OC(CCC(CC)CC)=C(F)C(F)(F)C(F)(F)C(F)(F)C(F)(F)C(F)(F)C(F)(F)F
1637	DTXSID001034888	3-[(3-{Ethyl[(perfluoroheptyl)sulfonyl]amino}propyl)(dimethyl)azaniumyl]propanoate	9.05e-13	FALSE	FALSE	634.402	77.51	-0.798378	562.667	10.2815	1.04426	0	0	out	C[N+](C)(CCCN(CC)S(=O)(=O)C(F)(F)C(F)(F)C(F)(F)C(F)(F)C(F)(F)C(F)(F)C(F)(F)F)CCC([O-])=O
1638	DTXSID201033498	3-[[2-[(Perfluorooctyl)ethylthio]acetyl]amino]-N,N,N-trimethyl-1-propanaminium	9.68e-13	FALSE	FALSE	637.42	29.1	-0.292764	541.383	12.9095	1.05862	0	0	out	FC(F)(CCSCC(=O)NCCC[N+](C)(C)C)C(F)(F)C(F)(F)C(F)(F)C(F)(F)C(F)(F)C(F)(F)C(F)(F)F
1639	DTXSID60896027	1-(3,3,4,4,5,5,6,6,7,7,8,8,8-Tridecafluoro-1-iodooctyl)-2,8,9-trioxa-5-aza-1-silabicyclo[3.3.3]undecane	9.83e-13	FALSE	FALSE	647.242	30.93	0.200575	545.245	9.86713	1.16191	0	0	out	FC(F)(F)C(F)(F)C(F)(F)C(F)(F)C(F)(F)C(F)(F)CC(I)[Si]12OCCN(CCO1)CCO2
1640	DTXSID101032861	3-[[(Perfluorooctyl)sulfonyl]methylamino]-N,N,N-trimethyl-1-propanaminium sulfate (1:1)	1.06e-12	FALSE	FALSE	710.425	123.6	-0.178795	601.353	15.7158	0.946772	0	0	out	O=S(=O)(CNCCC[N+](C)(C)C)C(F)(F)C(F)(F)C(F)(F)C(F)(F)C(F)(F)C(F)(F)C(F)(F)C(F)(F)F.[O-]S(=O)(=O)O
1641	DTXSID501034738	N-[3-(Dimethylamino)propyl]-perfluorotetradecanamide	1.08e-12	FALSE	FALSE	798.272	32.34	-0.099286	552.716	24.449	1.01766	0	0	out	CN(C)CCCNC(=O)C(F)(F)C(F)(F)C(F)(F)C(F)(F)C(F)(F)C(F)(F)C(F)(F)C(F)(F)C(F)(F)C(F)(F)C(F)(F)C(F)(F)C(F)(F)F
1642	DTXSID701036623	2‐{[2‐(Acetyloxy)‐1,4‐dihydroxy‐3‐(perfluorohexadecyl)butyl]dimethylazaniumyl}acetate	1.09e-12	FALSE	FALSE	1067.37	106.89	0.426424	602.701	19.5245	0.905512	0	0	out	OCC(C(OC(=O)C)C(O)[N+](C)(C)CC([O-])=O)C(F)(F)C(F)(F)C(F)(F)C(F)(F)C(F)(F)C(F)(F)C(F)(F)C(F)(F)C(F)(F)C(F)(F)C(F)(F)C(F)(F)C(F)(F)C(F)(F)C(F)(F)C(F)(F)F
1643	DTXSID401036636	Dimethyl[3-(perfluorotetradecyl)‐2‐(formyloxy)propyl](2‐oxoethyl)azanium	1.17e-12	FALSE	FALSE	892.308	43.37	0.584721	566.835	20.3232	0.889241	0	0	out	O=COC(CC(F)(F)C(F)(F)C(F)(F)C(F)(F)C(F)(F)C(F)(F)C(F)(F)C(F)(F)C(F)(F)C(F)(F)C(F)(F)C(F)(F)C(F)(F)C(F)(F)F)C[N+](C)(C)CC=O
1644	DTXSID001034971	N-(3-{(Carboxymethyl)[(perfluorooctyl)sulfonyl]amino}propyl)-2-hydroxy-N,N-dimethyl-3-sulfo-1-propanaminium	1.21e-12	FALSE	FALSE	781.48	149.28	0.0500127	614.437	11.9385	0.960384	0	0	out	OC(C[N+](C)(C)CCCN(CC(=O)O)S(=O)(=O)C(F)(F)C(F)(F)C(F)(F)C(F)(F)C(F)(F)C(F)(F)C(F)(F)C(F)(F)F)CS(=O)(=O)O
1645	DTXSID001020697	3-[({4-[(1,1,2,2,3,3,4,4,5,5,6,6,7,7,8,9,9-Heptadecafluoro-8-nonen-1-yl)oxy]phenyl}sulfonyl)amino]-N,N,N-trimethyl-1-propanaminium	1.22e-12	FALSE	FALSE	703.435	55.4	0.4914	591.314	14.9306	1.00237	0	1	out	O=S(=O)(NCCC[N+](C)(C)C)c1ccc(OC(F)(F)C(F)(F)C(F)(F)C(F)(F)C(F)(F)C(F)(F)C(F)(F)C(\F)=C(/F)F)cc1
1646	DTXSID401036862	2‐[Dimethyl[4-(perfluorotetradecyl)butyl]azaniumyl]acetate	1.26e-12	FALSE	FALSE	877.317	40.13	0.134942	512.64	19.8307	0.926838	1	0	out	C[N+](C)(CCCCC(F)(F)C(F)(F)C(F)(F)C(F)(F)C(F)(F)C(F)(F)C(F)(F)C(F)(F)C(F)(F)C(F)(F)C(F)(F)C(F)(F)C(F)(F)C(F)(F)F)CC([O-])=O
1647	DTXSID30892612	10:2 Fluorotelomer sulfoxide hydroxyammonium	1.26e-12	FALSE	FALSE	712.38	37.3	0.089678	550.198	16.6974	1.00662	0	0	out	FC(F)(CCS(=O)CC(O)C[N+](C)(C)C)C(F)(F)C(F)(F)C(F)(F)C(F)(F)C(F)(F)C(F)(F)C(F)(F)C(F)(F)C(F)(F)F
1648	DTXSID701036811	Carboxydimethyl[3-(perfluorohexadecyl)‐2‐hydroxypropyl]azanium	1.28e-12	FALSE	FALSE	966.284	57.53	-0.183868	563.481	23.8698	0.985164	0	0	out	C[N+](C)(CC(O)CC(F)(F)C(F)(F)C(F)(F)C(F)(F)C(F)(F)C(F)(F)C(F)(F)C(F)(F)C(F)(F)C(F)(F)C(F)(F)C(F)(F)C(F)(F)C(F)(F)C(F)(F)C(F)(F)F)C(=O)O
1649	DTXSID40674305	1-(Perfluorohexyl)hexadecane	1.37e-12	FALSE	FALSE	544.48	0	0.00326794	519.228	6.71345	0.960148	0	0	out	FC(F)(C(F)(F)C(F)(F)F)C(F)(F)C(F)(F)C(F)(F)CCCCCCCCCCCCCCCC
1650	DTXSID601036713	Trimethyl[3-(perfluorohexadecyl)‐2‐hydroxypropyl]azanium	1.39e-12	FALSE	FALSE	936.302	20.23	0.415996	547.921	24.1613	1.01643	0	0	out	C[N+](C)(C)CC(O)CC(F)(F)C(F)(F)C(F)(F)C(F)(F)C(F)(F)C(F)(F)C(F)(F)C(F)(F)C(F)(F)C(F)(F)C(F)(F)C(F)(F)C(F)(F)C(F)(F)C(F)(F)C(F)(F)F
1651	DTXSID70895263	1-(Perfluorooctyl)nonane	1.42e-12	FALSE	FALSE	546.305	0	-0.00325567	523.52	14.0317	0.95997	0	0	out	FC(F)(C(F)(F)C(F)(F)F)C(F)(F)C(F)(F)C(F)(F)C(F)(F)C(F)(F)CCCCCCCCC
1652	DTXSID00893373	Diphenyl(2,4,6-trimethylphenyl)sulfonium perfluoro-1-octanesulfonate	1.52e-12	FALSE	FALSE	804.584	57.2	0.0565082	556.419	13.6938	0.985436	0	0	out	FC(F)(F)C(F)(F)C(F)(F)C(F)(F)C(F)(F)C(F)(F)C(F)(F)C(F)(F)S([O-])(=O)=O.Cc1cc(C)cc(C)c1[S+](c1ccccc1)c1ccccc1
1653	DTXSID301032829	15:1:2 Fluorotelomer betaine	1.57e-12	FALSE	FALSE	932.295	37.3	0.199309	508.983	22.25	0.957955	1	0	out	C[N+](C)(CCC(F)C(F)(F)C(F)(F)C(F)(F)C(F)(F)C(F)(F)C(F)(F)C(F)(F)C(F)(F)C(F)(F)C(F)(F)C(F)(F)C(F)(F)C(F)(F)C(F)(F)C(F)(F)F)CC(=O)O
1654	DTXSID701034865	3-[(3-{(2-Carboxyethyl)[(perfluoroheptyl)sulfonyl]amino}propyl)(dimethyl)ammonio]propanoate	1.61e-12	FALSE	FALSE	678.411	114.81	-0.7479	573.384	10.5455	1.1387	0	0	out	C[N+](C)(CCCN(CCC(=O)O)S(=O)(=O)C(F)(F)C(F)(F)C(F)(F)C(F)(F)C(F)(F)C(F)(F)C(F)(F)F)CCC([O-])=O
1655	DTXSID001034757	N-[3-(Dimethylamino)propyl]-perfluorotridecane-1-sulfonamide	1.7e-12	FALSE	FALSE	834.327	49.41	-0.0415384	554.025	23.7734	1.06362	0	0	out	CN(C)CCCNS(=O)(=O)C(F)(F)C(F)(F)C(F)(F)C(F)(F)C(F)(F)C(F)(F)C(F)(F)C(F)(F)C(F)(F)C(F)(F)C(F)(F)C(F)(F)C(F)(F)F
1656	DTXSID001032351	N,N-Dimethyl-N-(3-sulfopropyl)-3-[[(perfluorohexyl)sulfonyl]amino]-1-propanaminium	1.74e-12	FALSE	FALSE	607.431	100.54	-0.00584915	577.474	9.70222	0.896679	0	0	out	C[N+](C)(CCCS(=O)(=O)O)CCCNS(=O)(=O)C(F)(F)C(F)(F)C(F)(F)C(F)(F)C(F)(F)C(F)(F)F
1657	DTXSID40896181	[(4-{3-[(3,3,4,4,5,5,6,6,7,7,8,8,8-Tridecafluorooctyl)sulfanyl]propyl}-1,2-phenylene)bis(oxy)]bis(triethylsilane)	1.81e-12	FALSE	FALSE	758.874	18.46	0.0551722	529.716	4.58972	0.63748	0	0	out	FC(F)(F)C(F)(F)C(F)(F)C(F)(F)C(F)(F)C(F)(F)CCSCCCc1cc(O[Si](CC)(CC)CC)c(cc1)O[Si](CC)(CC)CC
1658	DTXSID301032479	N,N′-[Phosphinicobis(oxy-2,1-ethanediyl)]bis[N-ethyl-perfluoro-1-tetradecanesulfonamide] ammonium salt	2e-12	FALSE	FALSE	1821.58	169.85	-0.801103	615.99	23.0356	0.787208	0	0	out	[NH4+].FC(F)(C(F)(F)F)C(F)(F)C(F)(F)C(F)(F)C(F)(F)C(F)(F)C(F)(F)C(F)(F)C(F)(F)C(F)(F)C(F)(F)C(F)(F)C(F)(F)S(=O)(=O)N(CCOP([O-])(=O)OCCN(CC)S(=O)(=O)C(F)(F)C(F)(F)C(F)(F)C(F)(F)C(F)(F)C(F)(F)C(F)(F)C(F)(F)C(F)(F)C(F)(F)C(F)(F)C(F)(F)C(F)(F)C(F)(F)F)CC
1659	DTXSID00631136	(3,3,4,4,5,5,6,6,7,7,8,8,9,9,10,10,10-Heptadecafluorodecyl)(tripropoxy)silane	2.05e-12	FALSE	FALSE	652.458	27.69	-0.0513753	514.422	13.0123	1.96551	0	0	out	CCCO[Si](OCCC)(CCC(F)(F)C(F)(F)C(F)(F)C(F)(F)C(F)(F)C(F)(F)C(F)(F)C(F)(F)F)OCCC
1660	DTXSID701035194	N,N,N-Trimethyl-3-[methyl(perfluorooctanesulfonyl)amino]propan-1-aminium	2.09e-12	FALSE	FALSE	613.354	37.38	-0.00838512	536.996	14.9541	1.08327	0	0	out	FC(F)(C(F)(F)C(F)(F)C(F)(F)C(F)(F)C(F)(F)C(F)(F)C(F)(F)F)S(=O)(=O)N(C)CCC[N+](C)(C)C
1661	DTXSID401034709	4-(Dimethylamino)-2-{[(perfluorododecyl)sulfonyl]amino}butanoic acid	2.12e-12	FALSE	FALSE	828.329	86.71	-0.0350001	571.541	22.6232	1.04994	0	0	out	CN(C)CCC(NS(=O)(=O)C(F)(F)C(F)(F)C(F)(F)C(F)(F)C(F)(F)C(F)(F)C(F)(F)C(F)(F)C(F)(F)C(F)(F)C(F)(F)C(F)(F)F)C(=O)O
1662	DTXSID801032612	2-Hydroxy-N,N-dimethyl-3-sulfo-N-[3-[[(perfluorooctyl)sulfonyl]amino]propyl]-1-propanaminium inner salt	2.16e-12	FALSE	FALSE	722.436	123.6	0.00852136	589.023	12.4172	0.907862	0	0	out	[O-]S(=O)(=O)CC(O)C[N+](C)(C)CCCNS(=O)(=O)C(F)(F)C(F)(F)C(F)(F)C(F)(F)C(F)(F)C(F)(F)C(F)(F)C(F)(F)F
1663	DTXSID501034764	3-{[3-(Dimethylamino)propyl][(perfluorodecyl)sulfonyl]amino}propanoic acid	2.18e-12	FALSE	FALSE	756.369	77.92	-0.000257259	560.6	16.998	1.15351	0	0	out	CN(C)CCCN(CCC(=O)O)S(=O)(=O)C(F)(F)C(F)(F)C(F)(F)C(F)(F)C(F)(F)C(F)(F)C(F)(F)C(F)(F)C(F)(F)C(F)(F)F
1664	DTXSID00892523	8:2 Fluorotelomer sulfonamido N,N-dimethyl amine ion	2.26e-12	FALSE	FALSE	613.354	50.61	0.229291	547.51	15.6899	1.06828	0	0	out	C[NH+](C)CCCNS(=O)(=O)CCC(F)(F)C(F)(F)C(F)(F)C(F)(F)C(F)(F)C(F)(F)C(F)(F)C(F)(F)F
1665	DTXSID701032526	29-(Perfluorooctyl)-2,5,8,11,14,17,20,23-octaoxa-27-thianonaicosan-25-ol	2.36e-12	FALSE	FALSE	876.66	94.07	0.575091	576.146	8.39031	0.846029	0	0	out	FC(F)(CCSCC(O)COCCOCCOCCOCCOCCOCCOCCOC)C(F)(F)C(F)(F)C(F)(F)C(F)(F)C(F)(F)C(F)(F)C(F)(F)F
1666	DTXSID901034809	[(Perfluorotetradecanoyl)amino]-3-betaine	2.41e-12	FALSE	FALSE	856.308	69.23	-0.205908	513.091	20.5198	0.952122	1	0	out	C[N+](C)(CCCNC(=O)C(F)(F)C(F)(F)C(F)(F)C(F)(F)C(F)(F)C(F)(F)C(F)(F)C(F)(F)C(F)(F)C(F)(F)C(F)(F)C(F)(F)C(F)(F)F)CC([O-])=O
1667	DTXSID40880545	Perfluorooctanesulfonic acid, monoamide with N,N'-bis(2-aminoethyl)-1,2-ethanediamine	2.52e-12	FALSE	FALSE	645.38	136.26	0.179866	598.937	17.7407	0.959013	0	0	out	FC(F)(C(F)(F)S(N)(=O)=O)C(F)(F)C(F)(F)C(F)(F)C(F)(F)C(F)(F)C(F)(F)F.NCCNCCNCCN
1668	DTXSID00881053	Bis(2-hydroxyethyl)methyl(3-(perfluorooctyl)-2-hydroxypropyl)ammonium iodide	2.61e-12	FALSE	FALSE	723.202	60.69	1.06204	571.521	11.4253	0.373842	0	0	out	[I-].FC(F)(CC(O)C[N+](C)(CCO)CCO)C(F)(F)C(F)(F)C(F)(F)C(F)(F)C(F)(F)C(F)(F)C(F)(F)F
1669	DTXSID90880434	10:2 Fluorotelomer sulfonamide betaine	2.63e-12	FALSE	FALSE	770.396	86.3	-0.00313055	520.424	15.6015	0.990186	1	0	out	C[N+](C)(CCCNS(=O)(=O)CCC(F)(F)C(F)(F)C(F)(F)C(F)(F)C(F)(F)C(F)(F)C(F)(F)C(F)(F)C(F)(F)C(F)(F)F)CC([O-])=O
1670	DTXSID9070375	2-[N-(1,1-Dihydroperfluorotridecylsulfonyl)-N-methylamino]ethyl acrylate	2.67e-12	FALSE	FALSE	825.325	63.68	-0.226674	553.222	21.9979	0.885925	0	0	out	FC(F)(CS(=O)(=O)N(C)CCOC(=O)C=C)C(F)(F)C(F)(F)C(F)(F)C(F)(F)C(F)(F)C(F)(F)C(F)(F)C(F)(F)C(F)(F)C(F)(F)C(F)(F)F
1671	DTXSID201032795	3-[(Perfluoro-1-oxoundecyl)amino]-N,N-dimethyl-N-[2-(1-methylethoxy)-2-oxoethyl]-1-propanaminium	2.74e-12	FALSE	FALSE	749.376	55.4	-0.143658	499.721	15.3908	0.958574	1	0	out	C[N+](C)(CC(=O)OC(C)C)CCCNC(=O)C(F)(F)C(F)(F)C(F)(F)C(F)(F)C(F)(F)C(F)(F)C(F)(F)C(F)(F)C(F)(F)C(F)(F)F
1672	DTXSID70895485	1-(Perfluoroheptyl)-dec-1-ene	2.76e-12	FALSE	FALSE	508.309	0	-0.012807	510.358	13.0526	0.959738	0	0	out	FC(F)(C(F)(F)C(F)(F)F)C(F)(F)C(F)(F)C(F)(F)C(F)(F)C=CCCCCCCCC
[truncated: 8,556 more rows]
